# Supplementary material for: Exosomal MicroRNAs as Potential Biomarkers of Hepatic Injury and Kidney Disease in Glycogen Storage Disease Type Ia Patients
Source: Int J Mol Sci. 2021 Dec 28;23(1):328. doi: 10.3390/ijms23010328 (PMC8745197; doi:10.3390/ijms23010328)
Supplement: Supplementary file 1 [file ijms-23-00328-s001.zip › ijms-1493201-supplementary/Table S1.xlsx]

## Sheet: go and kegg
Table S1 - Enrichment of GO biological processes and KEGG pathways in GDS1a versus healthy controls.
Namea	Hitsb	Pop Hitsc	List Totald	Pop Totale	Genesf	Pvalueg	MicroRNAh
GO:0007399_nervous_system_development	60	297	2071	15891	MET;MTR;PPT1;GDNF;SMPD1;DCX;GPM6B;NTRK2;NTRK3;SMARCB1;CPLX2;VPS13A;VEGFA;RBFOX2;SCN3B;RGS9;ARHGEF7;APBA2;MEF2C;FGF13;RBFOX1;TMOD2;NRG1;FBXL17;NAV1;ZEB2;SERF1B;DCLK1;NBL1;CAMK2G;DPYSL5;ZNF423;MEF2D;SEMA4F;AXL;DOC2A;NR2E1;LRCH4;MBNL1;EVL;DPF2;DYRK1A;FGF2;RAPGEF5;FGF12;KCNQ2;EFNA5;MAFK;OPHN1;SMARCD1;PHOX2B;SEMA5A;SCN2B;SIM2;ST8SIA4;PURA;ITM2B;ATOH8;NRG4;SRRM4	0.0021	hsa-miR-103a-3p
GO:0061640_cytoskeleton-dependent_cytokinesis	10	22	2071	15891	SEPTIN2;SEPTIN5;SEPTIN8;NOX5;CECR2;SEPTIN11;SEPTIN10;BIN3;SEPTIN3;SEPTIN14	0.0024	hsa-miR-103a-3p
GO:0017148_negative_regulation_of_translation	21	75	2071	15891	IGFBP5;RARA;RPS3;IGF2BP2;FXR1;GRB7;TYMS;DHX36;EIF4E;EIF2AK2;SAMD4A;DDX3X;CNOT1;CIRBP;XRN1;CNOT7;LARP1;PURA;CAPRIN1;BTG2;MALSU1	0.0029	hsa-miR-103a-3p
GO:0000381_regulation_of_alternative_mRNA_splicing,_via_spliceosome	19	65	2071	15891	RBFOX2;SREK1;DDX17;RBFOX1;RBM17;FAM172A;RBMX;MBNL3;CELF3;CELF5;SRSF10;TRA2B;RBM7;RNPS1;MBNL1;DYRK1A;PTBP1;SRSF3;SRRM4	0.003	hsa-miR-103a-3p
GO:0006511_ubiquitin-dependent_protein_catabolic_process	57	285	2071	15891	SPOP;BUB3;CUL4A;RCHY1;HERPUD1;USP14;CYLD;CUL4B;USP45;UBE2K;LNX1;RNF185;ANAPC7;AMFR;MDM2;CHFR;FBXL20;UBE2G2;UBE2H;UBE4A;UBE2D1;USP15;UBE2L3;USP3;KLHL3;CUL3;RNF217;USP49;RNF43;ARIH2;TOLLIP;SPSB3;USP11;USP33;RNF13;UBE2I;UBE2N;USP13;RNF8;ARRB1;PRKN;CBL;RBBP6;USP34;FBXO21;UBE2D4;UBE2R2;USP31;RNF150;USP35;USP37;KLHL25;USP32;DTX3L;FBXL16;USP12;SIAH3	0.0032	hsa-miR-103a-3p
GO:0031532_actin_cytoskeleton_reorganization	17	56	2071	15891	EZR;AUTS2;SHC1;PIP5K1A;MKLN1;TNIK;RHOBTB1;SIPA1L1;FER;CDC42BPA;FGF7;GAB1;PLEK;FGF10;RALA;ANTXR1;NRK	0.0035	hsa-miR-103a-3p
GO:0032147_activation_of_protein_kinase_activity	24	93	2071	15891	RPLP1;MAP3K19;VEGFA;CALCA;PAK3;CAB39;FGF13;ATG13;TNIK;NCKAP1L;CLSPN;STK25;MAP2K4;ADNP;SLK;KIF14;MAP2K3;MAP2K6;PAK2;MAP2K1;TRAF6;STK10;TAOK1;NRK	0.0037	hsa-miR-103a-3p
GO:0016192_vesicle-mediated_transport	31	134	2071	15891	ARL5A;NCALD;TVP23A;CHMP1A;SPAG9;SYT2;SYTL2;KXD1;ARL1;RAB11A;KIF1A;SYT13;SYT7;AP1S2;ARL6;AP3B2;ARL4C;CECR2;KIF5A;JAGN1;KIF1B;AP3S2;VTI1B;GOLT1B;RAB14;EXOC2;SYT4;ARL11;RAB39B;SYT9;SFT2D2	0.0045	hsa-miR-103a-3p
GO:0035556_intracellular_signal_transduction	70	375	2071	15891	DCX;IGFBP5;AGTR2;GUCY1A2;RPS6KA2;SS18;DGKK;CHN1;SIRPG;PRKD2;RGS9;SNRK;STK32A;ARHGEF7;IRAK4;PLXNB1;CAB39;MAPK9;TLK1;IRAK3;MAGI3;CCDC68;CD209;STMN1;GSK3B;NRG1;TNIK;RALGPS1;DDX3X;DCLK1;RGS6;MAK;PRKCQ;TREM1;PDPK1;MOK;RASA4B;MAPK8;NFATC1;MARK1;SH2B3;NOD2;STK38;FER;MAPK10;TOLLIP;DEPDC4;PKN2;NRBP1;DGKI;UNC13B;STAC2;PRKAA1;CDC42BPA;FYN;CORO2A;SOCS6;RPS6KA3;ITK;ANP32A;PPP1R1A;RAC1;HUNK;STK38L;PRKAG3;CAMKK…	0.0052	hsa-miR-103a-3p
GO:0023014_signal_transduction_by_protein_phosphorylation	15	49	2071	15891	MAP3K19;CAB39L;PAK3;CAB39;TNIK;STK25;MAP2K4;SLK;MAP2K3;MAP2K6;PAK2;MAP2K1;STK10;TAOK1;NRK	0.0055	hsa-miR-103a-3p
GO:0006479_protein_methylation	11	30	2071	15891	METTL21A;GSPT1;ETFBKMT;PRMT2;ETF1;PCMTD1;EEF2KMT;HEMK1;BTG1;BTG2;METTL22	0.0056	hsa-miR-103a-3p
GO:0006367_transcription_initiation_from_RNA_polymerase_II_promoter	35	161	2071	15891	AR;NR3C1;PTEN;SOX9;VDR;CDKN1A;HNF4A;NR0B1;NR3C2;PGR;RARA;TCF4;ESRRG;NR1D2;MNAT1;E2F3;GTF2A1;ESRRA;NR2E1;RXRA;NRBP1;HNF4G;CBFB;POLR2J;RORA;PPM1D;KAT2B;NR1I2;MED17;MED1;POLR2D;TAF7;TAF5;NR4A3;CCND1	0.0061	hsa-miR-103a-3p
GO:0016055_Wnt_signaling_pathway	39	185	2071	15891	MET;HMGXB4;CTNNBIP1;UBA52;RSPO1;CYLD;CTNND1;CTNNB1;TMEM170B;TLE3;AMER3;LDB1;GSK3B;TNIK;XIAP;CHD8;BRD7;DDX3X;CCNE1;HBP1;CUL3;ARL6;AXL;NDRG2;MARK1;WNT2B;SNX3;RNF43;TMEM88;PRKAA1;SPIN1;SKP1;FAM53B;USP34;MESD;WNT16;WNT3;WNT4;CCND1	0.0062	hsa-miR-103a-3p
GO:0070507_regulation_of_microtubule_cytoskeleton_organization	11	31	2071	15891	BICD1;CYLD;FAM107A;CLASP1;PHLDB1;GSK3B;RASSF1;PRKAA1;EFNA5;TAOK1;MAP6	0.0069	hsa-miR-103a-3p
GO:1901224_positive_regulation_of_NIKNF-kappaB_signaling	17	62	2071	15891	TNF;NR3C2;RPS3;EDA;EIF2AK2;LIMS1;RTKN2;NOD2;RC3H1;MMP8;HMGB1;AGO1;TLR4;TRAF6;TRIM44;TCIM;EDAR	0.0081	hsa-miR-103a-3p
GO:0043154_negative_regulation_of_cysteine-type_endopeptidase_activity_involved_in_apoptotic_process	19	73	2071	15891	SNCA;GPX1;HGF;HERPUD1;CARD16;VEGFA;TNFAIP8;CFLAR;MDM2;XIAP;DDX3X;CRYAB;ARL6IP1;KLF4;AQP1;PRDX5;IGBP1;ARRB1;RPS6KA3	0.0084	hsa-miR-103a-3p
GO:0000187_activation_of_MAPK_activity	27	120	2071	15891	GHR;TNF;HGF;NTRK3;CXCR4;UBE2V1;UBA52;PAK3;SHC1;INAVA;NRG1;MAP2K4;TAB2;NOD2;MAP2K3;MAPK10;MAP2K6;PRKAA1;FGF2;DUSP6;MAP2K1;TLR4;UBE2N;ARRB1;FGF10;TRAF6;TAOK1	0.0101	hsa-miR-103a-3p
GO:0006468_protein_phosphorylation	82	467	2071	15891	PHKG2;IGFBP3;RARA;SMAD5;RPS6KA2;MYLK4;NEK10;LCK;PRKD2;AATK;MYO3B;SNRK;ACVR1C;CASK;MAPK9;SYK;EIF2AK2;RPS6KC1;TLK1;PRKRA;IRAK3;GSK3B;TNIK;SPEG;MNAT1;DCLK1;PDK2;NEK2;CAMK2G;CAMK2D;CCNE1;CCNT1;MAK;PIK3R1;PDPK1;STK25;MOK;MAPK8;PDK1;ACVR2A;STK40;MAP3K9;MARK1;STK38;PIK3C3;FER;MAPK10;CAMKV;PKN2;NEK9;RPS6KA6;DYRK1A;PRKAA1;CDC42BPA;FYN;AAK1;PEAK1;FRK;PAK2;PDK4;MAP2K1;DYRK2;PPM1D;PRPF4B;PRKD3;STK10;MMD;HUNK…	0.0102	hsa-miR-103a-3p
GO:0090630_activation_of_GTPase_activity	23	97	2071	15891	NTRK3;NDEL1;RABGAP1L;USP6NL;SGSM2;TBC1D14;PIP5K1A;RCC2;NEDD9;TBCK;TBC1D1;TBC1D16;DOCK7;SIPA1L1;TBC1D13;CCDC125;RAPGEF1;TBC1D7-LOC100130357;ARHGAP42;EIF5;CRK;TBC1D8B;SYDE2	0.0102	hsa-miR-103a-3p
GO:0014068_positive_regulation_of_phosphatidylinositol_3-kinase_signaling	21	87	2071	15891	SOX9;TNF;HGF;IGF1R;NTRK2;NTRK3;PLXNB1;SEMA4D;PIK3R5;PRR5L;PIK3R1;CD28;PDGFRB;FYN;DCN;GAB1;SELP;RELN;CBL;WNT16;PDGFC	0.0116	hsa-miR-103a-3p
GO:0045055_regulated_exocytosis	8	20	2071	15891	STEAP2;SYNGR3;RAB11B;SYNGR1;TMED10;VPS41;ABCA12;TMEM79	0.0117	hsa-miR-103a-3p
GO:0048286_lung_alveolus_development	11	34	2071	15891	ATP7A;IGFBP5;PGR;STK40;FOXF1;MAN2A1;ABCA12;TMEM38B;ERRFI1;HOXA5;TNS3	0.0118	hsa-miR-103a-3p
GO:0006470_protein_dephosphorylation	31	146	2071	15891	PTEN;TIMM50;FAM220A;LCK;CDC14B;PTPRM;PPP4R3B;STYX;MINPP1;PTPRU;PPP2R5A;PPP1R3B;CAMK2G;CTDSP1;PPP1CC;SHOC2;SSH2;PPP2R5E;PPM1L;PPP2CA;PTPRG;DUSP6;PPP1CB;PTPN4;PPM1D;CTDSP2;PTPN21;CTDSPL2;SDHAF2;CTTNBP2NL;MTMR3	0.0123	hsa-miR-103a-3p
GO:0051259_protein_complex_oligomerization	18	71	2071	15891	AR;WDCP;AMFR;RBMX;CAMK2G;SH3GLB1;CAMK2D;TRA2B;DNM1L;NOD2;EPPIN;MCOLN2;HGSNAT;SLC9A1;KHDRBS3;MALT1;TMED10;CHP1	0.0125	hsa-miR-103a-3p
GO:0031098_stress-activated_protein_kinase_signaling_cascade	14	50	2071	15891	MAP3K19;PAK3;TNIK;KAT7;STK25;MAP2K4;SLK;MAP2K3;MAP2K6;PAK2;MAP2K1;STK10;TAOK1;NRK	0.0133	hsa-miR-103a-3p
GO:0030111_regulation_of_Wnt_signaling_pathway	9	26	2071	15891	RUNX1;TMEM237;GSKIP;DACT2;SNX3;PPP2CA;CBFB;FOXL1;TCF7L1	0.0156	hsa-miR-103a-3p
GO:0043044_ATP-dependent_chromatin_remodeling	10	31	2071	15891	SMARCB1;SMARCAD1;CHD8;SMARCA1;CECR2;PBRM1;SMARCA5;ARID1A;GATAD2B;ACTR8	0.0162	hsa-miR-103a-3p
GO:0043401_steroid_hormone_mediated_signaling_pathway	14	52	2071	15891	VDR;HNF4A;NR0B1;NR3C2;RARA;ESRRG;NR1D2;ESRRA;NR2E1;RXRA;HNF4G;RORA;NR1I2;NR4A3	0.0172	hsa-miR-103a-3p
GO:0016477_cell_migration	42	219	2071	15891	MET;PTEN;SDC1;CORO1B;SH3KBP1;CEACAM1;NDEL1;MEGF9;PAK3;PLXNB1;CCDC88A;PIP5K1A;NFATC2;NEDD9;ADGRG1;NCKAP1L;RHOBTB1;CUL3;PDPK1;ADGRE2;AXL;ABI2;CDH2;ADAMTS12;PDGFRB;CDC42BPA;USP33;CD47;PEAK1;BTG1;ITGB8;PAK2;PLCG1;SLC9A1;GPC6;TSPAN1;RAC1;HOXA5;SCYL3;GOLPH3;TNS3;PSTPIP2	0.0174	hsa-miR-103a-3p
GO:0000226_microtubule_cytoskeleton_organization	23	103	2071	15891	MID1;SS18;MAP2;CDC14B;TACC1;TBCEL;CLASP1;EML4;PARD3;VAMP4;MAP7;DOCK7;TUBA4A;MARK1;SON;TUBB6;FER;ZPR1;MAP1B;TTL;TAOK1;MAP6;CDC14C	0.0178	hsa-miR-103a-3p
GO:0018230_peptidyl-L-cysteine_S-palmitoylation	8	22	2071	15891	GOLGA7;ZDHHC9;ZDHHC3;ZDHHC7;ZDHHC23;ZDHHC21;ZDHHC2;ZDHHC22	0.0178	hsa-miR-103a-3p
GO:0070423_nucleotide-binding_oligomerization_domain_containing_signaling_pathway	8	22	2071	15891	UBE2V1;UBA52;CYLD;TAB2;NOD2;MAP2K6;UBE2N;TRAF6	0.0178	hsa-miR-103a-3p
GO:0001658_branching_involved_in_ureteric_bud_morphogenesis	12	42	2071	15891	PTCH1;SOX9;GDNF;CTNNBIP1;CTNNB1;SALL1;PBX1;FAT4;FGF2;PAX8;SIX1;WNT4	0.0186	hsa-miR-103a-3p
GO:0032418_lysosome_localization	9	27	2071	15891	BLOC1S2;NDEL1;SPAG9;TMEM106B;KXD1;BORCS5;KIF1B;BORCS6;MAP6	0.0188	hsa-miR-103a-3p
GO:0050772_positive_regulation_of_axonogenesis	10	32	2071	15891	NTRK2;TRAK1;PLXNA4;ROBO2;PLXNB1;ZEB2;STK25;SLIT2;MAP2K1;MAP6	0.0191	hsa-miR-103a-3p
GO:0006397_mRNA_processing	31	152	2071	15891	RBFOX2;ESRP1;SREK1;TSEN34;RBFOX1;HNRNPLL;ELAVL4;TSEN2;FAM172A;RBM28;AFF2;MBNL3;PTCD2;CNOT6L;SON;CPSF6;MBNL1;ZPR1;TRUB2;AICDA;PRPF38B;PTBP1;ZRANB2;KHDRBS3;RBBP6;KIN;RNASEL;FASTKD5;PRKRIP1;LSM10;SRRM4	0.0192	hsa-miR-103a-3p
GO:0048666_neuron_development	14	53	2071	15891	PPT1;CNTF;SKOR2;TENM3;THOC2;MEF2C;PBX3;MAPK9;DPYSL3;VSX1;MAPK8;MFSD8;UGCG;NEUROD4	0.0195	hsa-miR-103a-3p
GO:0043666_regulation_of_phosphoprotein_phosphatase_activity	12	43	2071	15891	IGFBP3;EIF2AK2;PPP2R5A;PPP1R3B;RCAN2;RCAN3;SHOC2;PPP2R2B;PPP2R5E;PPP1R7;RCAN1;IGBP1	0.0213	hsa-miR-103a-3p
GO:0050767_regulation_of_neurogenesis	10	33	2071	15891	NOS1;HEY1;CTNNB1;CX3CR1;DOCK7;BHLHE40;HEY2;HEYL;HES2;WNT3	0.0223	hsa-miR-103a-3p
GO:0060326_cell_chemotaxis	17	71	2071	15891	HGF;CXCL12;CXCR1;AGTR1;CXCR4;CCR2;PIP5K1A;CX3CR1;PRKCQ;HMGB1;PDGFRB;HBEGF;CCN3;SEMA5A;ABCC1;CRK;HOXB9	0.0228	hsa-miR-103a-3p
GO:0042733_embryonic_digit_morphogenesis	14	55	2071	15891	CTNNB1;SALL1;OSR2;MKS1;CHST11;B9D1;LNPK;LMBR1;TMEM107;FLVCR1;HOXC11;MAP3K20;BPNT2;ALX4	0.0248	hsa-miR-103a-3p
GO:0008543_fibroblast_growth_factor_receptor_signaling_pathway	18	78	2071	15891	RBFOX2;ESRP1;HNRNPF;KIF16B;SHOC2;FAT4;NCBP1;FGF2;POLR2J;FGF12;FGF7;FGF9;PTBP1;FGF18;FGF10;POLR2D;CBL;RAB14	0.0259	hsa-miR-103a-3p
GO:0002062_chondrocyte_differentiation	10	34	2071	15891	SOX9;TGFBI;MEF2C;OSR2;NFIB;MEF2D;WNT2B;HMGA2;FGF9;CCN3	0.026	hsa-miR-103a-3p
GO:0007029_endoplasmic_reticulum_organization	10	34	2071	15891	TMCC1;SPTSSB;LMAN2L;MIA3;LNPK;JAGN1;SEC61A1;TMEM38B;CCDC47;TMEM38A	0.026	hsa-miR-103a-3p
GO:0018345_protein_palmitoylation	8	24	2071	15891	ZDHHC9;ZDHHC3;ZDHHC7;ZDHHC16;ZDHHC23;ZDHHC21;ZDHHC2;ZDHHC22	0.026	hsa-miR-103a-3p
GO:0061024_membrane_organization	27	132	2071	15891	ITSN1;ACTR2;SH3KBP1;FNBP1L;UBA52;AGFG1;CCDC88A;SYT2;EPS15;VAMP4;PIP5K1C;M6PR;TBC1D1;GAPVD1;FNBP1;AAK1;HBEGF;SH3GL2;VAMP8;ARRB1;CBL;RALA;CHP1;YWHAG;NECAP1;LDLRAP1;SYT9	0.0264	hsa-miR-103a-3p
GO:0001764_neuron_migration	23	108	2071	15891	DCX;CXCL12;NTRK2;NTRK3;CXCR4;NDEL1;CTNNB1;AUTS2;MEF2C;FGF13;NAV1;DCLK1;AXL;MARK1;MAP1B;FYN;PHOX2B;RELN;CRK;SOX1;RAC1;NEUROD4;ACAP3	0.027	hsa-miR-103a-3p
GO:0009267_cellular_response_to_starvation	16	67	2071	15891	GBA;WRN;WIPI2;LAMP2;CTSV;WNT2B;RRAGB;USP33;PDK4;PPM1D;CARTPT;DNAJC15;ATG14;WDR45B;RRAGD;WNT4	0.0271	hsa-miR-103a-3p
GO:0031398_positive_regulation_of_protein_ubiquitination	17	73	2071	15891	FKBP1A;RCHY1;SPRTN;FAM107A;DERL1;MAPK9;INAVA;CHFR;XIAP;UBE2D1;UBE2L3;CUL3;TBC1D7-LOC100130357;ARRB1;TRAF6;MALT1;NHLRC1	0.0278	hsa-miR-103a-3p
GO:0040008_regulation_of_growth	15	62	2071	15891	IGSF11;OPA3;TMEM8B;TKT;SHC1;MCTS1;NEDD9;EPC1;HMGA2;PPP2CA;ZMAT3;PAK2;CREG1;SOCS6;SOCS4	0.029	hsa-miR-103a-3p
GO:0009952_anteriorposterior_pattern_specification	21	97	2071	15891	CTNNBIP1;HEY1;GRSF1;PBX1;CDON;ACVR2A;MSX2;PCGF2;YY1;BHLHE40;BPTF;HOXB7;BTG2;HOXA7;HEY2;HOXC11;HEYL;HES2;HOXA5;ALX4;HOXB9	0.0292	hsa-miR-103a-3p
GO:0048813_dendrite_morphogenesis	10	35	2071	15891	HPRT1;RBFOX2;MAP2;TRAK1;MEF2A;TMEM106B;DCLK1;KLF7;FYN;MAP6	0.0301	hsa-miR-103a-3p
GO:0051893_regulation_of_focal_adhesion_assembly	7	20	2071	15891	GPM6B;LDB1;CLASP1;SLK;PEAK1;EFNA5;SLC9A1	0.0301	hsa-miR-103a-3p
GO:1990090_cellular_response_to_nerve_growth_factor_stimulus	10	35	2071	15891	PTEN;RPS3;NTRK2;NTRK3;MAGI2;RAPGEF1;KIF1B;FOXO3;CBL;CRK	0.0301	hsa-miR-103a-3p
GO:0032733_positive_regulation_of_interleukin-10_production	8	25	2071	15891	HGF;INAVA;CD28;NOD2;TNFSF4;HMGB1;TLR4;TIGIT	0.0309	hsa-miR-103a-3p
GO:0051149_positive_regulation_of_muscle_cell_differentiation	8	25	2071	15891	CTNNB1;SPAG9;MEF2A;MEF2C;CDON;CTNNA1;CDH2;MYF5	0.0309	hsa-miR-103a-3p
GO:0071805_potassium_ion_transmembrane_transport	24	116	2071	15891	KCNE1;KCNJ2;KCNC4;KCNN3;KCNA2;KCNQ3;SLC9A7;SLC9A8;KCNK9;AQP1;SLC24A4;KCND3;KCNQ2;KCNA6;KCNN1;SLC9A1;KCNK6;KCNB1;KCNV1;TMEM38B;SLC24A3;KCNK10;KCNK12;TMEM38A	0.0314	hsa-miR-103a-3p
GO:0030433_ubiquitin-dependent_ERAD_pathway	16	69	2071	15891	FBXO44;DNAJB2;DERL1;RNF185;AMFR;UBE2G2;UBE4A;DNAJC10;RNF121;DERL2;HSPA13;FBXO6;SGTB;CCDC47;UBE2J2;STT3B	0.0331	hsa-miR-103a-3p
GO:0045444_fat_cell_differentiation	16	69	2071	15891	GPX1;ERAP1;ADGRF5;STEAP4;ARL6;FAM120B;HMGA2;KLF4;PIAS1;MED1;NR4A3;MKKS;RNASEL;NOC3L;C1QTNF3;CCND1	0.0331	hsa-miR-103a-3p
GO:0031175_neuron_projection_development	24	117	2071	15891	GDNF;PLP1;BLOC1S2;GPM6B;SEPTIN2;MAP2;CUL4B;PTPRM;STMN1;GSK3B;TBC1D24;RAB11A;DOCK7;CBX6;BLOC1S6;HMGB1;OPHN1;SH3GL2;MANF;BTG2;CNTNAP2;HDGFL3;GNAO1;CLMN	0.0338	hsa-miR-103a-3p
GO:0032456_endocytic_recycling	10	36	2071	15891	VPS53;EPS15;GGA3;VPS50;SNX17;ARL4C;RAB14;CMTM6;EPG5;EHD4	0.0346	hsa-miR-103a-3p
GO:0006612_protein_targeting_to_membrane	12	47	2071	15891	GOLGA7;ZDHHC9;RAB3IP;ZDHHC3;ZDHHC7;PARD3;ARL6;ZDHHC23;ZDHHC21;ZDHHC2;ZDHHC22;ICMT	0.0353	hsa-miR-103a-3p
GO:0030968_endoplasmic_reticulum_unfolded_protein_response	12	47	2071	15891	HERPUD1;DERL1;EIF2AK2;AMFR;CREBRF;RNF121;DERL2;TBL2;ERO1A;HSPA13;CCND1;BHLHA15	0.0353	hsa-miR-103a-3p
GO:0008589_regulation_of_smoothened_signaling_pathway	7	21	2071	15891	PTCH1;RPGRIP1L;FBXL17;ARL6;GAS1;RORA;FGF10	0.0362	hsa-miR-103a-3p
GO:0070936_protein_K48-linked_ubiquitination	13	53	2071	15891	UBE2K;AMFR;UBE2G2;UBE2H;UBE2D1;KLHL3;ARIH2;RNF8;PRKN;UBE2D4;UBE2R2;DTX3L;RNF152	0.0371	hsa-miR-103a-3p
GO:0001568_blood_vessel_development	10	37	2071	15891	ATP7A;CEACAM1;MEF2C;MDM2;ALDH1A2;RAPGEF1;FOXF1;AHR;FLVCR1;ANTXR1	0.0395	hsa-miR-103a-3p
GO:0007173_epidermal_growth_factor_receptor_signaling_pathway	12	48	2071	15891	SOX9;FAM83B;GRB7;SHC1;KIF16B;GAREM1;PIK3R1;PDPK1;HBEGF;GAB1;PLCG1;CBL	0.0397	hsa-miR-103a-3p
GO:0007254_JNK_cascade	12	48	2071	15891	TNF;UBE2V1;UBA52;IRAK4;MAPK9;MAPK8;MAP2K4;TAB2;NOD2;MAPK10;UBE2N;TRAF6	0.0397	hsa-miR-103a-3p
GO:0008380_RNA_splicing	29	151	2071	15891	RBFOX2;ESRP1;SREK1;THOC2;RBFOX1;FAM172A;RBM28;AFF2;MBNL3;CELF3;RNPS1;SON;SNRPD1;MBNL1;ZPR1;HNRNPH3;PRPF38B;NCBP1;PPP2CA;THOC3;PTBP1;PRPF4B;PPIG;ZRANB2;PRKRIP1;LSM10;SNRNP48;SRRM4;RP9	0.0409	hsa-miR-103a-3p
GO:0008089_anterograde_axonal_transport	9	32	2071	15891	BLOC1S2;TRAK1;KIF1A;ARL8A;AP3B2;BLOC1S6;KIF1B;KIF3B;AP3S2	0.0413	hsa-miR-103a-3p
GO:0014059_regulation_of_dopamine_secretion	9	32	2071	15891	SNCA;HTR1B;SYT2;KCNA2;SYT13;SYT7;PRKN;SYT4;SYT9	0.0413	hsa-miR-103a-3p
GO:0048701_embryonic_cranial_skeleton_morphogenesis	9	32	2071	15891	GNAS;IRX5;PAX5;SETD2;MMP14;MMP16;SIX1;PRRX1;SIX4	0.0413	hsa-miR-103a-3p
GO:0061025_membrane_fusion	9	32	2071	15891	ANXA7;DNM1L;OTOF;STX18;RABIF;STX11;VTI1B;CHP1;UBXN2A	0.0413	hsa-miR-103a-3p
GO:0090102_cochlea_development	9	32	2071	15891	GABRB3;NTRK3;TIFAB;RPGRIP1L;SLC17A8;HEY2;SOBP;SLITRK6;DCANP1	0.0413	hsa-miR-103a-3p
GO:0060348_bone_development	11	43	2071	15891	PHEX;GNAS;SMAD5;PAPSS2;NSD2;SPNS2;BBX;DYM;STC1;PDGFC;TMEM38B	0.0423	hsa-miR-103a-3p
GO:0001816_cytokine_production	8	27	2071	15891	LIPA;MAF;IRAK4;NFATC2;NFATC1;CD226;NFATC3;ITK	0.0427	hsa-miR-103a-3p
GO:0050690_regulation_of_defense_response_to_virus_by_virus	8	27	2071	15891	AP1G1;LCK;AP1M1;CD28;AP1S2;FYN;PAK2;RAC1	0.0427	hsa-miR-103a-3p
GO:0035024_negative_regulation_of_Rho_protein_signal_transduction	7	22	2071	15891	MET;ABL2;SCAI;STMN1;CUL3;CCDC125;ARHGAP42	0.0432	hsa-miR-103a-3p
GO:0045663_positive_regulation_of_myoblast_differentiation	7	22	2071	15891	IGFBP3;MEF2C;AKIRIN1;CDON;BTG1;MYF5;HIF1AN	0.0432	hsa-miR-103a-3p
GO:0032880_regulation_of_protein_localization	12	49	2071	15891	PTCH1;FKBP1A;RABGAP1L;B9D1;TBC1D1;MAPK8;AAK1;SIX1;MMD;RSL1D1;RAB14;SIX4	0.0444	hsa-miR-103a-3p
GO:0070534_protein_K63-linked_ubiquitination	10	38	2071	15891	UBE2V1;ARIH2;UBE2N;UBE2V2;RNF8;PRKN;TRAF6;UBE2D4;TRIM56;RNF152	0.0449	hsa-miR-103a-3p
GO:0035914_skeletal_muscle_cell_differentiation	11	44	2071	15891	NUPR1;GTF3C5;MEF2C;MEF2D;PAX5;FOXN2;EGR1;PHOX2B;MYF5;BTG2;HEYL	0.0476	hsa-miR-103a-3p
GO:0005977_glycogen_metabolic_process	8	28	2071	15891	PHKG2;GSK3B;IL6ST;PPP1R3B;PPP1CC;STK40;PPP1CB;PPP1R1A	0.0495	hsa-miR-103a-3p
GO:0035116_embryonic_hindlimb_morphogenesis	8	28	2071	15891	GNAS;CTNNB1;RPGRIP1L;OSR2;MSX2;MED1;ALX4;WNT3	0.0495	hsa-miR-103a-3p
GO:0046854_phosphatidylinositol_phosphorylation	12	50	2071	15891	IP6K1;PIK3R6;PIK3R3;INPP1;PIP5K1A;PIP5K1C;PIK3R1;PIK3C3;SOCS6;BPNT2;PI4K2A;SLA2	0.0495	hsa-miR-103a-3p
GO:0051881_regulation_of_mitochondrial_membrane_potential	8	28	2071	15891	OPRD1;BCO2;SLC25A36;SPART;PRELID1;PANK2;PRKN;MUL1	0.0495	hsa-miR-103a-3p
hsa00513_Various_types_of_N-glycan_biosynthesis	10	39	1012	8019	ALG11;ALG9;MGAT1;CHST9;ALG14;MAN2A2;ALG1;MGAT4C;MAN2A1;STT3B	0.0435	hsa-miR-103a-3p
hsa00604_Glycosphingolipid_biosynthesis	6	15	1012	8019	ST3GAL5;ST6GALNAC3;ST6GALNAC6;ST8SIA1;ST8SIA5;ST6GALNAC5	0.0245	hsa-miR-103a-3p
hsa01521_EGFR_tyrosine_kinase_inhibitor_resistance	21	79	1012	8019	MET;PTEN;HGF;IGF1R;VEGFA;PIK3R3;SHC1;EIF4E;GSK3B;NRG1;PIK3R1;ARAF;AXL;PDGFRB;FGF2;FOXO3;GAB1;NRAS;PLCG1;MAP2K1;PDGFC	0.0035	hsa-miR-103a-3p
hsa04012_ErbB_signaling_pathway	24	85	1012	8019	CDKN1A;PIK3R3;PAK3;SHC1;MAPK9;ABL2;GSK3B;NRG1;CAMK2G;CAMK2D;PIK3R1;ARAF;MAPK8;MAP2K4;MAPK10;HBEGF;GAB1;NRAS;PAK2;PLCG1;MAP2K1;CBL;CRK;NRG4	0.001	hsa-miR-103a-3p
hsa04014_Ras_signaling_pathway	41	232	1012	8019	MET;HGF;IGF1R;KITLG;NTRK2;RAP1B;VEGFA;PIK3R3;PAK3;SHC1;PLD1;MAPK9;ABL2;ETS1;RASSF1;PIK3R1;RAB5B;SHOC2;RASA4B;MAPK8;MAPK10;ANGPT4;PDGFRB;FGF2;RAPGEF5;KSR1;EFNA5;FGF7;FGF9;GAB1;NRAS;PAK2;PLCG1;MAP2K1;FGF18;FGF10;EFNA4;RALA;RAC1;PDGFC;EXOC2	0.035	hsa-miR-103a-3p
hsa04015_Rap1_signaling_pathway	46	210	1012	8019	MET;GNAS;HGF;IGF1R;KITLG;RAP1B;VEGFA;PRKD2;CTNND1;CTNNB1;RAPGEF3;PIK3R3;MAGI3;LPAR5;RAP1GAP;PARD3;ADCY5;PIK3R1;FYB1;SIPA1L1;MAGI2;RAPGEF1;MAP2K3;ANGPT4;EVL;MAP2K6;PDGFRB;FGF2;RAPGEF5;PFN1;EFNA5;FGF7;FGF9;NRAS;PLCG1;MAP2K1;FGF18;FGF10;CRK;EFNA4;RALA;PRKD3;GNAI3;RAC1;PDGFC;GNAO1	0.0011	hsa-miR-103a-3p
hsa04071_Sphingolipid_signaling_pathway	25	119	1012	8019	PTEN;SMPD1;TNF;OPRD1;PIK3R3;PLD1;MAPK9;SGMS2;ASAH2;PPP2R5A;PIK3R1;PDPK1;PPP2R2B;MAPK8;PPP2R5E;GNA13;CERS3;MAPK10;PPP2CA;FYN;NRAS;MAP2K1;ABCC1;GNAI3;RAC1	0.0187	hsa-miR-103a-3p
hsa04072_Phospholipase_D_signaling_pathway	31	148	1012	8019	GNAS;CXCR1;AGTR1;AVPR1A;GRM7;KITLG;PIK3R6;DGKK;AGPAT3;RAPGEF3;PIK3R3;SHC1;PLD1;SYK;PIP5K1A;PIK3R5;LPAR5;PIP5K1C;ADCY5;PIK3R1;GNA13;DGKI;PDGFRB;FYN;GAB1;NRAS;PLCG1;MAP2K1;CYTH2;RALA;PDGFC	0.0102	hsa-miR-103a-3p
hsa04120_Ubiquitin_mediated_proteolysis	31	136	1012	8019	MID1;AIRE;UBE2W;CUL4A;RCHY1;CUL4B;UBE2K;ANAPC7;MDM2;XIAP;UBE2G2;UBE2H;UBE4A;UBE2D1;RHOBTB1;ANAPC13;UBE2L3;CUL3;UBE2F;PIAS1;UBE2I;UBE2N;PRKN;TRAF6;CBL;SKP1;ELOB;UBE2D4;UBE2R2;UBE2J2;NHLRC1	0.0037	hsa-miR-103a-3p
hsa04130_SNARE_interactions_in_vesicular_transport	9	33	1012	8019	GOSR1;VAMP4;STX5;STX18;VAMP8;STX11;SEC22B;VTI1B;STX17	0.0409	hsa-miR-103a-3p
hsa04137_Mitophagy	15	65	1012	8019	MITF;OPTN;RHOT1;MAPK9;USP15;CALCOCO2;BCL2L13;MAPK8;MAPK10;GABARAPL1;FOXO3;NRAS;BNIP3;PRKN;RAB7A	0.0321	hsa-miR-103a-3p
hsa04140_Autophagy	34	137	1012	8019	PTEN;IGF1R;WIPI2;PIK3R3;LAMP2;CFLAR;MAPK9;ATG13;SH3GLB1;PRKCQ;PIK3R1;PDPK1;MAPK8;PIK3C3;HMGB1;MAPK10;RRAGB;PPP2CA;PRKAA1;GABARAPL1;IGBP1;NRAS;MAP2K1;UVRAG;VAMP8;BNIP3;TRAF6;RAB7A;ATG4B;ATG14;STX17;MTMR3;RRAGD;RAB39B	0.0008	hsa-miR-103a-3p
hsa04150_mTOR_signaling_pathway	29	155	1012	8019	PTEN;TNF;IGF1R;RPS6KA2;CASTOR1;CAB39L;PIK3R3;EIF4E;CAB39;GSK3B;PIK3R1;LAMTOR3;SLC38A9;LPIN1;PDPK1;WNT2B;TBC1D7-LOC100130357;RPS6KA6;RRAGB;PRKAA1;ATP6V1B2;NRAS;MAP2K1;RPS6KA3;WNT16;RRAGD;WNT3;WNT4;RNF152	0.0393	hsa-miR-103a-3p
hsa04340_Hedgehog_signaling_pathway	12	50	1012	8019	PTCH1;SPOP;GSK3B;PTCH2;SUFU;CDON;CUL3;GPR161;GAS1;ARRB1;DHH;CCND1	0.0416	hsa-miR-103a-3p
hsa04360_Axon_guidance	36	181	1012	8019	MET;PTCH1;CXCL12;ABLIM1;CXCR4;PLXNA4;NTNG1;PIK3R3;PAK3;ROBO2;PLXNB1;NFATC2;SEMA4D;MYL12B;GSK3B;PARD3;SEMA4G;CAMK2G;CAMK2D;PIK3R1;DPYSL5;SEMA4F;PDK1;SSH2;SLIT2;FYN;EFNA5;NRAS;PAK2;PLCG1;SEMA5A;NFATC3;EFNA4;GNAI3;RAC1;WNT4	0.0118	hsa-miR-103a-3p
hsa04510_Focal_adhesion	37	199	1012	8019	COL4A4;MET;PTEN;HGF;IGF1R;RAP1B;MYLK4;VEGFA;ARHGAP5;DIAPH1;CTNNB1;PIK3R3;PAK3;SHC1;MAPK9;MYL12B;ITGAV;GSK3B;XIAP;PIP5K1C;PIK3R1;PPP1CC;PDPK1;MAPK8;RAPGEF1;MAPK10;PDGFRB;FYN;ITGB8;PAK2;PPP1CB;MAP2K1;RELN;CRK;RAC1;PDGFC;CCND1	0.0245	hsa-miR-103a-3p
hsa04520_Adherens_junction	16	71	1012	8019	MET;IGF1R;SORBS1;CTNND1;CTNNB1;PTPRM;TCF7;PARD3;WASF2;CTNNA1;WASF3;FER;FYN;RAC1;NECTIN4;TCF7L1	0.0324	hsa-miR-103a-3p
hsa04660_T_cell_receptor_signaling_pathway	22	104	1012	8019	TNF;LCK;PIK3R3;PAK3;MAPK9;NFATC2;GSK3B;PRKCQ;PIK3R1;CD28;PDPK1;MAPK8;NFATC1;MAPK10;FYN;NRAS;PAK2;PLCG1;MAP2K1;NFATC3;ITK;MALT1	0.0245	hsa-miR-103a-3p
hsa04664_Fc_epsilon_RI_signaling_pathway	16	68	1012	8019	TNF;PIK3R3;MAPK9;SYK;PIK3R1;PDPK1;MAPK8;MAP2K4;MAP2K3;MAPK10;MAP2K6;FYN;NRAS;PLCG1;MAP2K1;RAC1	0.0241	hsa-miR-103a-3p
hsa04722_Neurotrophin_signaling_pathway	28	119	1012	8019	RPS6KA2;NTRK2;NTRK3;RAP1B;PIK3R3;IRAK4;SHC1;MAPK9;IRAK3;GSK3B;CAMK2G;CAMK2D;PIK3R1;PDPK1;MAPK8;SH2B3;RAPGEF1;MAPK10;RPS6KA6;FOXO3;GAB1;NRAS;PLCG1;MAP2K1;RPS6KA3;TRAF6;CRK;RAC1	0.0039	hsa-miR-103a-3p
hsa04750_Inflammatory_mediator_regulation_of_TRP_channels	20	100	1012	8019	GNAS;HRH1;HTR2C;ASIC1;PIK3R3;MAPK9;IL1RAP;ADCY5;CAMK2G;CAMK2D;PRKCQ;PIK3R1;PPP1CC;MAPK8;MAP2K3;MAPK10;MAP2K6;PLCG1;PPP1CB;TRPA1	0.047	hsa-miR-103a-3p
hsa04810_Regulation_of_actin_cytoskeleton	40	213	1012	8019	CXCL12;ITGAX;CXCR4;MYLK4;CYFIP1;DIAPH1;EZR;ARHGEF7;PIK3R3;PAK3;PIP5K1A;LPAR5;MYL12B;ITGAV;NCKAP1L;PIP5K1C;WASF2;PIK3R1;PPP1CC;ARAF;SSH2;GNA13;ABI2;PDGFRB;FGF2;PFN1;FGF7;FGF9;ITGB8;MSN;NRAS;PAK2;PPP1CB;MAP2K1;SLC9A1;FGF18;FGF10;CRK;RAC1;PDGFC	0.0178	hsa-miR-103a-3p
hsa04921_Oxytocin_signaling_pathway	29	153	1012	8019	CDKN1A;GNAS;CACNB2;CACNB4;GUCY1A2;GUCY1A1;KCNJ2;PIK3R6;MYLK4;MEF2C;NFATC2;PIK3R5;ADCY5;CAMK2G;CAMK2D;PPP1CC;NFATC1;RCAN1;PRKAA1;NRAS;PPP1CB;MAP2K1;NFATC3;GNAI3;PRKAG3;CAMK1G;GNAO1;KCNJ12;CCND1	0.0348	hsa-miR-103a-3p
hsa04928_Parathyroid_hormone_synthesis,_secretion_and_action	23	106	1012	8019	VDR;CDKN1A;GNAS;CYP27B1;PDE4D;PLD1;MEF2A;MEF2C;SLC34A1;SLC34A2;ADCY5;ARAF;MEF2D;GNA13;RXRA;HBEGF;EGR1;MAP2K1;ARRB1;MMP14;MMP16;GNAI3;MMP24	0.0174	hsa-miR-103a-3p
hsa05100_Bacterial_invasion_of_epithelial_cells	16	73	1012	8019	MET;SEPTIN2;CTNNB1;SEPTIN8;PIK3R3;SHC1;WASF2;PIK3R1;CTNNA1;SEPTIN11;SEPTIN3;GAB1;CBL;CRK;RAC1;CD2AP	0.039	hsa-miR-103a-3p
hsa05131_Shigellosis	43	236	1012	8019	TNF;SEPTIN2;FNBP1L;UBE2V1;WIPI2;U2AF1L4;CAST;DIAPH1;SEPTIN8;PIK3R3;MAPK9;MYL12B;MDM2;GSK3B;WASF2;UBE2D1;PRKCQ;PIK3R1;CALCOCO2;MAPK8;TAB2;SEPTIN11;PIK3C3;MAPK10;RRAGB;GABARAPL1;FNBP1;SEPTIN3;PFN1;FOXO3;PLCG1;TLR4;UBE2N;UBE2V2;BNIP3;TRAF6;CRK;MALT1;RAC1;SKP1;ATG14;UBE2D4;RRAGD	0.0217	hsa-miR-103a-3p
hsa05135_Yersinia_infection	33	120	1012	8019	TNF;ACTR2;RPS6KA2;LCK;ARHGEF7;PIK3R3;IRAK4;MAPK9;PIP5K1A;NFATC2;GSK3B;PIP5K1C;WASF2;PIK3R1;FYB1;MAPK8;NFATC1;MAP2K4;TAB2;MAP2K3;MAPK10;PKN2;MAP2K6;RPS6KA6;PLCG1;MAP2K1;TLR4;NFATC3;RPS6KA3;TRAF6;CRK;RAC1;WIPF2	0.0002	hsa-miR-103a-3p
hsa05200_Pathways_in_cancer	83	531	1012	8019	AR;COL4A4;MET;MITF;PTCH1;PTEN;CDKN1A;GNAS;IL15;HGF;CXCL12;AGTR1;GSTA2;IGF1R;KITLG;RARA;RUNX1;CXCR4;VEGFA;HEY1;GSTT2B;CTBP2;CTNNB1;PIK3R3;PLD1;TCF7;MAPK9;LPAR5;ETS1;ITGAV;EML4;MDM2;GSK3B;PTCH2;XIAP;STAT6;SUFU;IL6ST;GSTO2;RUNX1T1;ADCY5;MGST2;CAMK2G;RASSF1;CAMK2D;CCNE1;PIK3R1;E2F3;ARAF;MAPK8;GNA13;CTNNA1;WNT2B;RXRA;MAPK10;IFNGR2;POLK;PDGFRB;FGF2;FGF7;FGF9;NRAS;PLCG1;MAP2K1;PAX8;FGF18;FGF10;TRAF6;CBL…	0.0487	hsa-miR-103a-3p
hsa05205_Proteoglycans_in_cancer	39	204	1012	8019	MET;PTCH1;CDKN1A;TNF;HGF;IGF1R;SDC1;VEGFA;CTNNB1;EZR;PIK3R3;ITGAV;MDM2;HPSE2;CAMK2G;CAMK2D;PIK3R1;PPP1CC;ARAF;PDPK1;WNT2B;NANOG;FGF2;DCN;HBEGF;GAB1;MSN;NRAS;PLCG1;PPP1CB;MAP2K1;SLC9A1;TLR4;CBL;RAC1;WNT16;WNT3;WNT4;CCND1	0.0153	hsa-miR-103a-3p
hsa05211_Renal_cell_carcinoma	18	69	1012	8019	MET;CDKN1A;HGF;RAP1B;VEGFA;PIK3R3;PAK3;ETS1;PIK3R1;ARAF;RAPGEF1;GAB1;NRAS;PAK2;MAP2K1;CRK;RAC1;ELOB	0.0076	hsa-miR-103a-3p
hsa05213_Endometrial_cancer	16	58	1012	8019	PTEN;CDKN1A;CTNNB1;PIK3R3;TCF7;GSK3B;PIK3R1;ARAF;PDPK1;CTNNA1;POLK;FOXO3;NRAS;MAP2K1;TCF7L1;CCND1	0.0075	hsa-miR-103a-3p
hsa05214_Glioma	18	75	1012	8019	PTEN;CDKN1A;IGF1R;PIK3R3;SHC1;MDM2;CAMK2G;CAMK2D;PIK3R1;E2F3;ARAF;POLK;PDGFRB;NRAS;PLCG1;MAP2K1;CAMK1G;CCND1	0.015	hsa-miR-103a-3p
hsa05215_Prostate_cancer	22	97	1012	8019	AR;PTEN;SRD5A2;CDKN1A;IGF1R;CTNNB1;PIK3R3;TCF7;TMPRSS2;MDM2;GSK3B;CCNE1;PIK3R1;E2F3;ARAF;PDPK1;PDGFRB;NRAS;MAP2K1;PDGFC;TCF7L1;CCND1	0.0133	hsa-miR-103a-3p
hsa05216_Thyroid_cancer	10	37	1012	8019	CDKN1A;CTNNB1;TCF7;RXRA;POLK;NRAS;MAP2K1;PAX8;TCF7L1;CCND1	0.0336	hsa-miR-103a-3p
hsa05218_Melanoma	22	72	1012	8019	MET;MITF;PTEN;CDKN1A;HGF;IGF1R;PIK3R3;MDM2;PIK3R1;E2F3;ARAF;POLK;PDGFRB;FGF2;FGF7;FGF9;NRAS;MAP2K1;FGF18;FGF10;PDGFC;CCND1	0.0007	hsa-miR-103a-3p
hsa05223_Non-small_cell_lung_cancer	15	66	1012	8019	CDKN1A;PIK3R3;EML4;RASSF1;PIK3R1;E2F3;ARAF;PDPK1;RXRA;POLK;FOXO3;NRAS;PLCG1;MAP2K1;CCND1	0.0354	hsa-miR-103a-3p
hsa05224_Breast_cancer	30	147	1012	8019	PTEN;CDKN1A;IGF1R;PGR;HEY1;CTNNB1;PIK3R3;SHC1;TCF7;GSK3B;PIK3R1;E2F3;ARAF;WNT2B;POLK;FGF2;FGF7;FGF9;NRAS;MAP2K1;FGF18;FGF10;FRAT1;HEY2;HEYL;WNT16;WNT3;WNT4;TCF7L1;CCND1	0.0151	hsa-miR-103a-3p
hsa05225_Hepatocellular_carcinoma	34	168	1012	8019	MET;PTEN;CDKN1A;HGF;GSTA2;IGF1R;SMARCB1;GSTT2B;CTNNB1;PIK3R3;SHC1;TCF7;GSK3B;BRD7;GSTO2;MGST2;PIK3R1;E2F3;ARAF;WNT2B;POLK;PBRM1;GAB1;NRAS;PLCG1;MAP2K1;SMARCD1;FRAT1;ARID1A;WNT16;WNT3;WNT4;TCF7L1;CCND1	0.0114	hsa-miR-103a-3p
hsa05226_Gastric_cancer	31	149	1012	8019	MET;CDKN1A;HGF;CTNNB1;PIK3R3;SHC1;TCF7;CDH17;GSK3B;CCNE1;PIK3R1;E2F3;ARAF;CTNNA1;WNT2B;RXRA;POLK;FGF2;FGF7;FGF9;GAB1;NRAS;MAP2K1;FGF18;FGF10;FRAT1;WNT16;WNT3;WNT4;TCF7L1;CCND1	0.011	hsa-miR-103a-3p
hsa05231_Choline_metabolism_in_cancer	20	98	1012	8019	DGKK;PIK3R3;SLC44A5;PLD1;MAPK9;PIP5K1A;PIP5K1C;WASF2;PIK3R1;PDPK1;MAPK8;WASF3;MAPK10;DGKI;PDGFRB;NRAS;PLCG1;MAP2K1;RAC1;PDGFC	0.0405	hsa-miR-103a-3p
GO:0018108_peptidyl-tyrosine_phosphorylation	25	120	1608	15891	INSR;NTRK2;NTRK3;DDR2;ROR1;EPHA10;SYK;EIF2AK2;ABL2;FLT1;FGFR1;PTK2;TWF1;EPHB2;JAK1;JAK2;MAP2K6;DYRK1A;RIPK2;PEAK1;PDGFB;DYRK2;EPHA3;LMTK2;DSTYK	0.0017	hsa-miR-122-5p
GO:0001525_angiogenesis	40	232	1608	15891	LEP;PDE3B;LEPR;CEACAM1;ARHGAP24;GLUL;MFGE8;ANGPT2;SYK;CXCR3;FGFR1;SEMA4A;PTK2;JAM3;PGF;ADM2;RNF213;PDCD6;CALCRL;CIB1;PIK3CG;PKNOX1;TAL1;EPHB2;THY1;S1PR1;HOXB3;FMNL3;COL4A2;MEIS1;PDGFA;PRKCA;RORA;FZD5;FGF18;NRP2;PIK3CA;VASH1;POFUT1;SOX17	0.0023	hsa-miR-122-5p
GO:0009887_animal_organ_morphogenesis	23	111	1608	15891	GAMT;SFTPB;ABLIM1;LFNG;TLE3;NTNG1;SYK;ETV7;ATRN;PAX5;NTN4;EVL;BRAF;ASXL2;FOXN1;CUL1;EFNB2;DCN;LAMC1;PDGFA;ONECUT2;PDGFC;ASXL3	0.0027	hsa-miR-122-5p
GO:0051893_regulation_of_focal_adhesion_assembly	8	20	1608	15891	GPM6B;WDPCP;PTK2;ROCK2;PEAK1;DUSP3;EPHA3;ROCK1	0.003	hsa-miR-122-5p
GO:0042110_T_cell_activation	12	42	1608	15891	CD4;FKBP1A;PRLR;DLG1;FOXP3;AZI2;SMAD3;CD28;PIK3CG;TNFSF14;DDOST;CLEC7A	0.0032	hsa-miR-122-5p
GO:0014068_positive_regulation_of_phosphatidylinositol_3-kinase_signaling	19	87	1608	15891	INSR;LEP;IGF1R;NTRK2;NTRK3;ANGPT1;FLT1;FGFR1;PTK2;CD28;PIK3CG;NEDD4;JAK2;DCN;PDGFA;PDGFB;SELP;PIK3CA;PDGFC	0.0037	hsa-miR-122-5p
GO:0030335_positive_regulation_of_cell_migration	40	240	1608	15891	APC;ATM;INSR;FSHB;IL1B;SOD2;CGA;CSF1;IGF1R;NTRK3;SEMA5B;RHOC;FAM110C;RRAS2;TCAF2;SMAD3;FLT1;SEMA4A;PTK2;CDH13;MAP4K4;CIB1;S1PR1;MYLK;ROCK2;JAK2;SEMA3C;STAT3;CDH5;ITGB1;CEACAM6;PDGFA;PDGFB;PRKCA;MAPK1;ONECUT1;ONECUT2;SEMA3A;PDGFC;CLEC7A	0.0039	hsa-miR-122-5p
GO:0065003_protein-containing_complex_assembly	23	116	1608	15891	APC;CAPN3;FANCC;MAGI1;NUPR1;REPS2;SLC9A3R2;MNAT1;NCKAP1L;TRAF1;KMT2A;MDM4;OCLN;GEMIN5;SKAP2;HMGA1;ZNF148;KPNA3;LAMC1;TAPBP;NAPG;SHANK1;TEAD1	0.0043	hsa-miR-122-5p
GO:0007411_axon_guidance	35	205	1608	15891	NCAM1;ENAH;CRMP1;FRS2;EPHA10;BDNF;GFRA1;ETV1;PTK2;CHL1;DPYSL5;WNT5A;KLF7;KIF3A;EPHB2;RPS6KA5;UNC5D;NTN4;EVL;FLRT2;SEMA3C;EFNB2;OPHN1;PRKCA;MAPK1;NECTIN1;SLIT1;UNC5C;NRP2;FEZ1;EPHA3;SEMA3A;PIK3CA;SHC3;GDF7	0.0047	hsa-miR-122-5p
GO:0006468_protein_phosphorylation	68	467	1608	15891	ATM;CDK4;INSR;GRK6;RPS6KA1;MYLK4;TGFBR2;SGK3;ACVR1C;CHEK1;MAPK9;SYK;EIF2AK2;PRKRA;IRAK3;ADCK1;TNIK;FGFR1;MNAT1;MARK4;C8orf44-SGK3;CAMK2B;MAP4K4;ADM2;CDK9;MOK;SIK3;PIK3CG;PRKG2;MAP3K9;MARK1;DAPK1;MAPK4;PIK3C3;CCNJL;MYLK3;EIF2A;CREB1;JAK1;MYLK;ROCK2;JAK2;RPS6KA5;CAMK4;DYRK1A;CAMK1D;BRAF;CSNK2A1;HUS1;CCNG1;CDC42BPA;AAK1;PEAK1;PDGFB;PRKCA;MAPK1;ULK1;DYRK2;PRKCE;ROCK1;PIK3CA;LMTK2;MAP3K20;CDC42BPG;MKN…	0.0049	hsa-miR-122-5p
GO:0006486_protein_glycosylation	19	90	1608	15891	B3GALNT1;ST3GAL5;MGAT1;ALG5;ST6GALNAC3;ST6GALNAC6;MPI;ST8SIA1;ST8SIA5;ST6GALNAC5;ST8SIA2;B3GNT4;GOLGA2;EXTL1;DDOST;ST8SIA4;ST6GALNAC2;ST8SIA3;B3GALT1	0.005	hsa-miR-122-5p
GO:0007566_embryo_implantation	11	39	1608	15891	IL1B;PRLR;PTGIS;TGFBR2;IGFBP7;LIF;RECK;VMP1;EMP2;STC1;STC2	0.0051	hsa-miR-122-5p
GO:0006366_transcription_by_RNA_polymerase_II	43	268	1608	15891	NR3C1;CREB5;PIR;SNAPC3;NCBP2;DEK;ETV1;TBP;MNAT1;KMT2A;ELOC;ETV7;MEIS2;ZNF345;CDK9;GTF2H3;GTF2A1;PAX5;PKNOX1;TAL1;TAF4B;POLR2F;TCFL5;KLF13;FUBP1;CREB1;TRIM29;ZNF141;ZNF148;NCBP1;FOXN1;POLR2G;TFAP2B;TRIM24;POLR2D;POU2AF1;TAF5;NOCT;GMEB2;RTF1;IWS1;MNT;GTF2H5	0.0052	hsa-miR-122-5p
GO:0010613_positive_regulation_of_cardiac_muscle_hypertrophy	8	23	1608	15891	MEF2A;IL6ST;PTK2;TWF1;CDK9;ROCK2;PRKCA;ROCK1	0.0059	hsa-miR-122-5p
GO:0000381_regulation_of_alternative_mRNA_splicing,_via_spliceosome	15	65	1608	15891	RBFOX2;FAM172A;MBNL3;CELF3;CELF5;TRA2B;RBM7;RBM4B;MBNL1;DYRK1A;RBM8A;RBM5;SART3;RBM25;SRSF8	0.006	hsa-miR-122-5p
GO:0046697_decidualization	8	24	1608	15891	PTGIS;LIF;CTSB;MAPK1;STC1;STC2;GHSR;TCF23	0.0072	hsa-miR-122-5p
GO:0000902_cell_morphogenesis	18	88	1608	15891	VHL;SS18;NOX4;SOX6;NRG1;SSH1;SHROOM1;NCKAP1L;GREM1;CAPZB;CDH13;CDH19;CDH5;CLU;TBCC;RP2;NCKAP1;KLF2	0.0081	hsa-miR-122-5p
GO:0007026_negative_regulation_of_microtubule_depolymerization	8	25	1608	15891	APC;MID1;BMERB1;CIB1;MAP1B;HDGFL3;TAOK1;TTBK2	0.0088	hsa-miR-122-5p
GO:0000226_microtubule_cytoskeleton_organization	20	103	1608	15891	MID1;PAFAH1B1;SS18;CRMP1;CDC14B;TBCEL;MAP4;MAP7D2;MAP7D3;VAMP4;MAP7;PTK2;MARK4;SIK3;MARK1;CDC14A;MAP1B;TTL;TAOK1;TTBK2	0.0089	hsa-miR-122-5p
GO:0050821_protein_stabilization	30	178	1608	15891	VHL;RPL23;LAMP2;PRKRA;SMAD3;PEX19;CCT2;HYPK;MDM4;HIP1;ATF7IP;HIP1R;ATP1B2;CREB1;ZBED3;AAK1;ATP1B1;CLU;GNAQ;PFN2;SOX4;WNT10B;NAPG;USP13;DVL3;CHP1;MTMR9;TRIM44;SOX17;SYVN1	0.0097	hsa-miR-122-5p
GO:0045165_cell_fate_commitment	12	50	1608	15891	SMAD2;SOX6;WNT5A;TAL1;WNT2B;WNT10B;ONECUT1;ONECUT2;WNT1;SOX13;NEUROD4;GDF7	0.0102	hsa-miR-122-5p
GO:0007399_nervous_system_development	45	297	1608	15891	DCX;GPM6B;NTRK2;NTRK3;CRMP1;RBFOX2;TMEM223;NRGN;BDNF;CHRDL1;GFRA1;NRG1;ZEB2;FGFR1;SCN8A;MARK4;DPYSL5;SRGAP2B;STMN3;NUMBL;EPHB2;MBNL1;ZBTB45;FGF14;SCRG1;EVL;ST8SIA2;DYRK1A;TTLL7;STAT3;KCNQ2;ELAVL3;INHBA;OPHN1;PHOX2B;SPOCK1;FEZ1;ST8SIA4;GDF11;POFUT1;PCDHB11;CLN8;CNTN3;ITM2B;NRG4	0.0104	hsa-miR-122-5p
GO:0001835_blastocyst_hatching	8	26	1608	15891	ST8SIA6;PHF6;STMN3;UBE2A;ZFP14;SMIM14;NECAB1;SLC25A34	0.0105	hsa-miR-122-5p
GO:0001954_positive_regulation_of_cell-matrix_adhesion	8	26	1608	15891	CSF1;CDH13;CIB1;UTRN;EMP2;CCL21;SFRP1;PLEKHA2	0.0105	hsa-miR-122-5p
GO:0061003_positive_regulation_of_dendritic_spine_morphogenesis	7	21	1608	15891	PAFAH1B1;DHX36;PAK3;BHLHB9;ARMCX5-GPRASP2;CAMK2B;DNM1L	0.0117	hsa-miR-122-5p
GO:0006370_7-methylguanosine_mRNA_capping	9	33	1608	15891	NCBP2;NCBP3;MNAT1;GTF2H3;POLR2F;NCBP1;POLR2G;POLR2D;GTF2H5	0.0128	hsa-miR-122-5p
GO:0070936_protein_K48-linked_ubiquitination	12	53	1608	15891	RFFL;UBE2K;NEDD4L;ITCH;UBE2A;UBE2D3;ARIH2;RNF115;UBE2D4;UBE2R2;PELI1;SYVN1	0.0147	hsa-miR-122-5p
GO:0043524_negative_regulation_of_neuron_apoptotic_process	24	139	1608	15891	SOD2;GABRB2;ITSN1;SNCB;NTRK2;BHLHB9;BDNF;ANGPT1;ARMCX5-GPRASP2;CHL1;NMNAT1;CPEB4;GCLM;JAK2;STAMBP;KRAS;SLC30A10;RASA1;TFAP2B;ROCK1;XRCC2;PIK3CA;SIX4;NRBP2	0.015	hsa-miR-122-5p
GO:0010508_positive_regulation_of_autophagy	11	47	1608	15891	TRIM22;SH3GLB1;DAPK1;TMEM59;HMGB1;MTDH;MID2;FOXO3;DCN;ULK1;ROCK1	0.0157	hsa-miR-122-5p
GO:0043065_positive_regulation_of_apoptotic_process	50	347	1608	15891	APC;ATM;CDK4;GRIN2A;HPGD;ITSN1;NTRK3;TNFAIP8;ABR;IRF5;SCIN;MAPK9;NOX4;CNR1;PDCD2;CLIP3;ARHGEF26;DNM1L;GNA13;MAP3K9;HMGA2;HIP1R;TRIM35;ARHGEF6;HMGB1;NLRP2B;CREB1;TGM2;MAP2K6;CAMK1D;PAWR;DHODH;RIPK2;ZMAT3;FOXO3;FRZB;CLU;ITGB1;SFRP1;SOX4;TLR3;WNT10B;UNC5C;DFFA;DUSP1;RBM5;FAF1;MAP3K20;UBC;DCUN1D3	0.0158	hsa-miR-122-5p
GO:0006351_transcription,_DNA-templated	19	103	1608	15891	NR3C1;CREBZF;GTF2H2C;SWT1;ABLIM2;MEF2A;TCF3;SCAI;PHF3;POLR2F;ASXL2;COL4A2;PLAGL2;POLR2G;PAX8;POLR2D;HOXB9;ASXL3;TCEANC2	0.0163	hsa-miR-122-5p
GO:0043410_positive_regulation_of_MAPK_cascade	19	103	1608	15891	INSR;LEP;CD4;GRM4;IGF1R;NTRK2;NTRK3;SORBS3;FLT1;FGFR1;CDON;LIF;NMNAT1;HMGB1;ROCK2;PDGFA;PDGFB;PRKCE;ROCK1	0.0163	hsa-miR-122-5p
GO:0018105_peptidyl-serine_phosphorylation	26	156	1608	15891	ATM;PKD1;TGFBR2;SGK3;MAPK9;SYK;CLSPN;C8orf44-SGK3;PRKG2;MARK1;ROCK2;CAMK4;DYRK1A;CSNK2A1;PDGFB;PRKCA;MAPK1;ULK1;DYRK2;RPS6KA3;PRKCE;ROCK1;LMTK2;MKNK2;DCLK3;TTBK2	0.0169	hsa-miR-122-5p
GO:0048488_synaptic_vesicle_endocytosis	9	36	1608	15891	ITSN1;SNCB;CANX;SYT2;STON2;DNM1L;RAB27B;AMPH;OPHN1	0.0199	hsa-miR-122-5p
GO:0006479_protein_methylation	8	30	1608	15891	METTL21A;GSPT1;ETFBKMT;EEF2KMT;HEMK1;EEF1AKMT1;METTL22;FAM98B	0.0204	hsa-miR-122-5p
GO:0045931_positive_regulation_of_mitotic_cell_cycle	8	30	1608	15891	PAFAH1B1;MEIS2;TAL1;POLDIP2;TTL;CDC25A;PRKCA;DUSP3	0.0204	hsa-miR-122-5p
GO:0046677_response_to_antibiotic	7	24	1608	15891	CIITA;UROS;HYAL3;JAK1;JAK2;CCR4;HYAL1	0.0204	hsa-miR-122-5p
GO:0007169_transmembrane_receptor_protein_tyrosine_kinase_signaling_pathway	19	106	1608	15891	INSR;CD4;CSF1;IGF1R;NTRK2;NTRK3;DDR2;EPHA10;AHI1;BDNF;FLT1;FGFR1;SH2B3;EPHB2;PTPRG;EPHA3;PTPRT;LMTK2;SHC3	0.0207	hsa-miR-122-5p
GO:0051965_positive_regulation_of_synapse_assembly	13	63	1608	15891	NTRK2;NTRK3;BHLHB9;BDNF;ARMCX5-GPRASP2;LINGO2;SLITRK1;ADGRB2;EPHB2;SLITRK3;FLRT2;SLITRK5;AMIGO1	0.0209	hsa-miR-122-5p
GO:0042795_snRNA_transcription_by_RNA_polymerase_II	14	70	1608	15891	SNAPC3;NCBP2;TBP;CDK9;GTF2A1;POLR2F;NCBP1;POLR2G;POLR2D;TAF5;ELL2;NABP2;RPAP2;PHAX	0.021	hsa-miR-122-5p
GO:0030155_regulation_of_cell_adhesion	10	43	1608	15891	PKD1;ABL2;CXCR3;PTK2;CYTH1;S1PR1;ROCK2;PPP2CA;ROCK1;FAF1	0.0214	hsa-miR-122-5p
GO:0007268_chemical_synaptic_transmission	36	240	1608	15891	KCNA1;PAFAH1B1;CACNB2;CACNB4;CHRNA5;CHRNB1;GABRA2;GABRB2;GABRG2;GAD1;GRIN2A;GRIN2B;GRM4;HTR1F;SNCB;DLGAP1;OR10H5;GJC1;UNC13C;DLG1;DTNA;DLG2;SV2B;CHRNA6;SV2C;KCNQ2;SLITRK5;AMPH;GABRR2;MAPK1;AKAP5;SLC12A7;OR10H1;KCNIP2;PCDHB11;PCDHB9	0.0222	hsa-miR-122-5p
GO:0048013_ephrin_receptor_signaling_pathway	16	85	1608	15891	GRIN2B;ITSN1;NTRK3;SS18;CHN1;EPHA10;PAK3;PTK2;ARPC5;ACTR3;EPHB2;ROCK2;EFNB2;RASA1;EPHA3;ROCK1	0.0224	hsa-miR-122-5p
GO:0050919_negative_chemotaxis	9	37	1608	15891	SEMA5B;SEMA4A;FLRT2;SEMA3C;PDGFA;SLIT1;NRP2;SEMA3A;PLXNA3	0.0227	hsa-miR-122-5p
GO:1903955_positive_regulation_of_protein_targeting_to_mitochondrion	8	31	1608	15891	ATG13;SH3GLB1;UBE2L3;UBE2D3;ARIH2;NPEPPS;FZD5;HSPA1L	0.0237	hsa-miR-122-5p
GO:0000209_protein_polyubiquitination	35	234	1608	15891	UNKL;RNF180;TRIM2;NEDD4L;UBR2;FBXL20;RNF213;UBE2L3;ITCH;UBE2A;NEDD4;RNF217;UBE2D3;HECW2;ARIH2;FBXL18;PSMF1;FBXW4;RBCK1;PSMC1;NPEPPS;WSB1;FBXL22;CUL1;SKP1;RNF115;FBXO21;RLIM;FBXO40;UBE2R2;RNF125;PELI1;KLHL42;UBC;TNKS2	0.0246	hsa-miR-122-5p
GO:0035556_intracellular_signal_transduction	52	375	1608	15891	LEP;DCX;IGFBP5;SMAD2;RPS6KA1;SS18;CHN1;SGK3;UNC13C;TGFA;DEPDC1;CHEK1;MAPK9;IRAK3;NRG1;TNIK;PIKFYVE;DCDC2;MARK4;C8orf44-SGK3;DGKH;MAP4K4;MOK;SIK3;MARK1;DAPK1;SH2B3;MAPK4;ASB8;JAK1;JAK2;RPS6KA5;CAMK4;NLRC5;WSB1;CDC42BPA;PRKCA;MAPK1;RASA1;CORO2A;DUSP1;DVL3;RPS6KA3;CRKL;PRKCE;AKAP11;CDC42BPG;MKNK2;NRG4;PDZD8;NRBP2;SHC4	0.0249	hsa-miR-122-5p
GO:0051496_positive_regulation_of_stress_fiber_assembly	11	51	1608	15891	TPM1;SORBS3;RHOC;SYNPO2L;NOX4;SMAD3;ROCK2;EVL;CD47;PFN2;SFRP1	0.0251	hsa-miR-122-5p
GO:0031175_neuron_projection_development	20	117	1608	15891	GPM6B;SEPTIN2;NCDN;MAP4;TMEM108;RAB35;TBC1D24;CNTN1;SAMD14;STMN3;NEDD4;CBX6;BLOC1S6;HMGB1;OPHN1;ULK1;ROCK1;CNTNAP2;HDGFL3;ADGRF1	0.0266	hsa-miR-122-5p
GO:0043330_response_to_exogenous_dsRNA	8	32	1608	15891	DHX36;IRAK3;RIPK2;IFNA8;IFNA21;MAPK1;TLR3;IFNA13	0.0273	hsa-miR-122-5p
GO:0031398_positive_regulation_of_protein_ubiquitination	14	73	1608	15891	FKBP1A;FANCI;RNF180;HSPBP1;MAPK9;PRICKLE1;ANGPT1;BIRC3;UBE2L3;RIPK2;BRCA1;PELI1;TSPYL5;AMER1	0.0276	hsa-miR-122-5p
GO:0046777_protein_autophosphorylation	27	172	1608	15891	ATM;INSR;IGF1R;NTRK2;DDR2;EIF2AK1;SYK;EIF2AK2;IRAK3;FLT1;TNIK;FGFR1;PTK2;CAMK2B;MAP3K9;DAPK1;THY1;JAK2;CAMK4;DYRK1A;AAK1;PEAK1;ULK1;TRIM24;LMTK2;MKNK2;TAOK1	0.0276	hsa-miR-122-5p
GO:0035094_response_to_nicotine	9	39	1608	15891	CHRNA5;CHRNB1;DRD2;CNR1;CHRNA6;CREB1;HDAC2;KCNK1;MAPK1	0.0293	hsa-miR-122-5p
GO:0018107_peptidyl-threonine_phosphorylation	14	74	1608	15891	TGFBR2;CHEK1;ROCK2;DYRK1A;CSNK2A1;CDC42BPA;PRKCA;MAPK1;ULK1;DYRK2;ROCK1;LMTK2;CDC42BPG;TTBK2	0.0302	hsa-miR-122-5p
GO:0060070_canonical_Wnt_signaling_pathway	14	74	1608	15891	DIXDC1;TCF7;NKX2-5;WNT5A;WNT2B;RECK;PYGO1;FRZB;SFRP1;WNT10B;FZD5;DVL3;WNT1;SOX17	0.0302	hsa-miR-122-5p
GO:0045766_positive_regulation_of_angiogenesis	24	150	1608	15891	IL1B;PTGIS;TGFBR2;ANGPT2;DDAH1;FLT1;AGO2;CX3CR1;PGF;ADM2;WNT5A;PDCD6;HMGA2;C3AR1;MTDH;STAT3;CDH5;ITGB1;PRKCA;TLR3;FGF18;BRCA1;HYAL1;CCBE1	0.0304	hsa-miR-122-5p
GO:0010506_regulation_of_autophagy	13	67	1608	15891	ATM;CISD2;NUPR1;ABL2;USP10;DAPK1;HMGB1;ULK1;USP13;ROCK1;RRAGD;SOGA1;RAB39B	0.0307	hsa-miR-122-5p
GO:0071320_cellular_response_to_cAMP	11	53	1608	15891	IGFBP5;PTAFR;RAP1B;SLC8A1;CPS1;NOX4;PIK3CG;AQP9;STC1;WNT10B;AKAP6	0.031	hsa-miR-122-5p
GO:0010033_response_to_organic_substance	8	33	1608	15891	TIMP3;CTSC;WNT5A;AQP9;CREB1;PPP2CA;ABCG1;TRPA1	0.0313	hsa-miR-122-5p
GO:0046580_negative_regulation_of_Ras_protein_signal_transduction	7	27	1608	15891	FBP1;RASA4;SPRY4;MFN2;EPHB2;STAMBP;RASA1	0.0327	hsa-miR-122-5p
GO:0048814_regulation_of_dendrite_morphogenesis	6	21	1608	15891	NEDD4L;TNIK;NEDD4;HECW2;SARM1;RAP2A	0.0332	hsa-miR-122-5p
GO:0055007_cardiac_muscle_cell_differentiation	6	21	1608	15891	NOX4;SOX6;MYOCD;NRG1;NKX2-5;ITGB1	0.0332	hsa-miR-122-5p
GO:1900273_positive_regulation_of_long-term_synaptic_potentiation	6	21	1608	15891	DRD2;NRGN;SHISA7;ADCY1;EPHB2;CREB1	0.0332	hsa-miR-122-5p
GO:0030217_T_cell_differentiation	8	34	1608	15891	LEP;CD4;LEPR;LFNG;PTPN2;RHOH;PKNOX1;SOX4	0.0356	hsa-miR-122-5p
GO:0016055_Wnt_signaling_pathway	28	185	1608	15891	APC;PKD1;DRD2;GRK6;VPS26A;RSPO1;KREMEN1;TMEM170B;TLE3;CALCOCO1;TNIK;WNT5A;VPS29;MARK1;CTNND2;WNT2B;FBXW4;ZBED3;CSNK2A1;CUL1;WNT10B;WNT1;SKP1;FAM53B;RTF1;UBC;TNKS2;AMER1	0.036	hsa-miR-122-5p
GO:0007416_synapse_assembly	12	62	1608	15891	DRD2;DNM3;BDNF;NRG1;SLITRK1;MAP1B;FZD5;CRKL;SHANK1;PCDHB11;PCDHB9;ADGRF1	0.0374	hsa-miR-122-5p
GO:1901224_positive_regulation_of_NIKNF-kappaB_signaling	12	62	1608	15891	IL1B;NR3C2;EIF2AK2;PDCD4;HMGB1;AGO1;RBCK1;TNFSF14;TLR3;TLR4;TRIM44;AGO3	0.0374	hsa-miR-122-5p
GO:0006909_phagocytosis	11	55	1608	15891	LEP;LEPR;CDC42SE2;ITGAL;EIF2AK1;RUBCN;ANXA11;CD302;SYT7;ITGB1;TLR4	0.0378	hsa-miR-122-5p
GO:0048260_positive_regulation_of_receptor-mediated_endocytosis	6	22	1608	15891	BICD1;TF;HIP1;HIP1R;CLU;CCL21	0.039	hsa-miR-122-5p
GO:0001764_neuron_migration	18	108	1608	15891	PAFAH1B1;DCX;NTRK2;NTRK3;SATB2;FGFR1;DCDC2;PTK2;CHL1;MARK1;PCM1;MAP1B;PHOX2B;SPOCK1;CRKL;CCR4;SEMA3A;NEUROD4	0.0409	hsa-miR-122-5p
GO:0032147_activation_of_protein_kinase_activity	16	93	1608	15891	INSR;DRD2;STRADA;TGFBR2;DLG1;PAK3;ATG13;TNIK;NCKAP1L;CLSPN;MAP4K4;MAP2K6;EMP2;PDGFB;PIK3CA;TAOK1	0.0418	hsa-miR-122-5p
GO:0007409_axonogenesis	14	78	1608	15891	DRD2;NTNG1;SHTN1;PAK3;SEMA4A;KLF7;SLITRK1;ADCY1;NUMBL;SLITRK3;CREB1;MAP1B;SLITRK5;AMIGO1	0.042	hsa-miR-122-5p
GO:0000165_MAPK_cascade	37	263	1608	15891	IL1B;NCAM1;GRIN2B;STRADA;FRS2;RASA4;DLG1;TGFA;PAK3;MEF2A;DLG2;GFRA1;ANGPT1;NRG1;TNIK;FGFR1;PTK2;MAP4K4;MAP3K9;MAPK4;IL17RD;JAK1;JAK2;PSMF1;PSMC1;MAP2K6;LRRC7;BRAF;KRAS;RIPK2;PDGFA;PDGFB;MAPK1;RASA1;FGF18;SHC3;NRG4	0.0431	hsa-miR-122-5p
GO:0007274_neuromuscular_synaptic_transmission	7	29	1608	15891	CHRNA5;CHRNB1;ADARB1;DTNA;CHRNA6;KIF1B;ETV5	0.0433	hsa-miR-122-5p
GO:0031334_positive_regulation_of_protein_complex_assembly	7	29	1608	15891	FNIP1;SYK;TAL1;CDH5;PPP2R5B;FAF1;CLEC7A	0.0433	hsa-miR-122-5p
GO:0045595_regulation_of_cell_differentiation	7	29	1608	15891	APC;FGFR1;LIF;TCFL5;PPP2CA;TFAP2B;FADS1	0.0433	hsa-miR-122-5p
GO:0032482_Rab_protein_signal_transduction	13	71	1608	15891	RAB24;IFT22;RAB35;RAB6A;RAB18;RAB23;RABL3;RAB27B;RAB3B;RAB1A;RAB27A;RAB33B;RAB39B	0.0434	hsa-miR-122-5p
GO:0048208_COPII_vesicle_coating	12	64	1608	15891	CD59;GOSR2;TRAPPC5;TGFA;CTSC;TRAPPC9;PDCD6;TRAPPC3;TRAPPC4;GOLGA2;RAB1A;NSF	0.0447	hsa-miR-122-5p
GO:0051092_positive_regulation_of_NF-kappaB_transcription_factor_activity	23	149	1608	15891	CAPN3;IL1B;ROR1;EIF2AK2;IRAK3;TRAPPC9;CX3CR1;TRAF1;TRIM22;WNT5A;CIB1;ERC1;RPS6KA5;RBCK1;MTDH;STAT3;KRAS;RIPK2;MID2;CLU;TLR3;TLR4;UBC	0.0451	hsa-miR-122-5p
GO:0031954_positive_regulation_of_protein_autophosphorylation	6	23	1608	15891	MRE11;PDGFA;PDGFB;RAD50;PDGFC;RAP2A	0.0455	hsa-miR-122-5p
GO:0070509_calcium_ion_import	6	23	1608	15891	CACNA1C;CACNB2;MCUR1;SLC8A1;ATP2A1;SLC30A1	0.0455	hsa-miR-122-5p
GO:0097150_neuronal_stem_cell_population_maintenance	6	23	1608	15891	FANCC;SS18;PCM1;FOXO3;MMP24;PRRX1	0.0455	hsa-miR-122-5p
GO:0071560_cellular_response_to_transforming_growth_factor_beta_stimulus	11	57	1608	15891	NR3C1;PDE3A;NOX4;SMAD3;SOX6;CX3CR1;WNT5A;HDAC2;COL4A2;SFRP1;CRKL	0.0457	hsa-miR-122-5p
GO:0010212_response_to_ionizing_radiation	9	43	1608	15891	ATM;EYA1;BRCC3;DCLRE1C;LZIC;TOPBP1;BRCA1;NABP2;RNF168	0.0463	hsa-miR-122-5p
GO:0043666_regulation_of_phosphoprotein_phosphatase_activity	9	43	1608	15891	DRD2;EIF2AK2;PPP2R5C;PPP2R2B;PPP2R5E;RCAN1;PPP2R2D;PPP1R2;PPP2R5B	0.0463	hsa-miR-122-5p
GO:0045429_positive_regulation_of_nitric_oxide_biosynthetic_process	9	43	1608	15891	INSR;IL1B;DDAH1;SMAD3;JAK2;CLU;TLR4;KLF2;CLEC7A	0.0463	hsa-miR-122-5p
GO:0060271_cilium_assembly	27	183	1608	15891	ABLIM1;SEPTIN2;WDPCP;CDC14B;AHI1;GMNC;CFAP44;SSX2IP;TMEM216;DCDC2;CCDC40;ARMC9;ACTR3;RAB23;CEP162;KIF3A;PCM1;CDC14A;RILPL1;PIBF1;CEP19;ONECUT1;SNAP29;ONECUT2;WDR11;TEKT1;TTBK2	0.049	hsa-miR-122-5p
GO:0002040_sprouting_angiogenesis	7	30	1608	15891	ANGPT1;FLT1;PGF;CDH13;RNF213;RECK;CCBE1	0.0493	hsa-miR-122-5p
GO:0030534_adult_behavior	7	30	1608	15891	GABRG2;RNF180;PAX5;SLITRK1;SLITRK5;CNTNAP2;SHANK1	0.0493	hsa-miR-122-5p
hsa00604_Glycosphingolipid_biosynthesis	7	15	848	8019	ST3GAL5;ST6GALNAC3;SLC33A1;ST6GALNAC6;ST8SIA1;ST8SIA5;ST6GALNAC5	0.0035	hsa-miR-122-5p
hsa01521_EGFR_tyrosine_kinase_inhibitor_resistance	17	79	848	8019	IGF1R;TGFA;NRG1;JAK1;JAK2;BRAF;STAT3;KRAS;FOXO3;PDGFA;PDGFB;PRKCA;MAPK1;PIK3CA;PDGFC;SHC3;SHC4	0.0098	hsa-miR-122-5p
hsa03440_Homologous_recombination	9	41	848	8019	ATM;BRCC3;RAD54B;TOP3A;MRE11;TOPBP1;XRCC2;RAD50;BRCA1	0.0465	hsa-miR-122-5p
hsa04010_MAPK_signaling_pathway	43	295	848	8019	INSR;IL1B;CACNA1C;CACNB2;CACNB4;CSF1;IGF1R;RPS6KA1;NTRK2;RAP1B;TGFBR2;PPM1B;TGFA;RRAS2;ANGPT2;MAPK9;BDNF;ANGPT1;FLT1;FGFR1;PPP5D1;PGF;MAP4K4;RPS6KA5;MAP2K6;BRAF;KRAS;PDGFA;PDGFB;PRKCA;MAPK1;RASA1;FGF18;DUSP3;DUSP1;RPS6KA3;CRKL;HSPA1L;PDGFC;MAP3K20;MKNK2;TAOK1;CACNG8	0.037	hsa-miR-122-5p
hsa04012_ErbB_signaling_pathway	16	85	848	8019	TGFA;PAK3;MAPK9;ABL2;NRG1;PTK2;CAMK2B;BRAF;KRAS;PRKCA;MAPK1;CRKL;PIK3CA;SHC3;NRG4;SHC4	0.0315	hsa-miR-122-5p
hsa04015_Rap1_signaling_pathway	35	210	848	8019	INSR;CSF1;DRD2;GRIN2A;GRIN2B;IGF1R;ENAH;RAP1B;MAGI1;ITGAL;ANGPT2;ANGPT1;FLT1;CNR1;PLCE1;FGFR1;PGF;ADCY1;PLCB2;EVL;MAP2K6;BRAF;KRAS;GNAQ;ITGB1;PDGFA;PDGFB;PFN2;PRKCA;MAPK1;FGF18;CRKL;PIK3CA;PDGFC;PFN4	0.0122	hsa-miR-122-5p
hsa04022_cGMP-PKG_signaling_pathway	26	167	848	8019	INSR;CACNA1C;OPRD1;PDE3A;PDE3B;CREB5;MYLK4;SLC8A1;MEF2A;ADCY1;GNA13;PIK3CG;PRKG2;PLCB2;ATP2A1;ATP1B2;MYLK3;CREB1;MYLK;ROCK2;ATP1B1;GNAQ;MAPK1;TRPC6;PRKCE;ROCK1	0.0498	hsa-miR-122-5p
hsa04024_cAMP_signaling_pathway	33	216	848	8019	FSHB;CACNA1C;CGA;DRD2;GRIN2A;GRIN2B;HTR1F;PDE3A;PDE3B;RAP1B;CREB5;SSTR1;RRAS2;PDE4D;PDE4A;ADCYAP1R1;MAPK9;BDNF;PLCE1;CAMK2B;ADCY1;ATP2A1;ATP1B2;CREB1;ROCK2;CAMK4;BRAF;ATP1B1;MAPK1;GHSR;ROCK1;PIK3CA;SUCNR1	0.0376	hsa-miR-122-5p
hsa04071_Sphingolipid_signaling_pathway	23	119	848	8019	OPRD1;ASAH1;MAPK9;ASAH2;PPP2R5C;PPP2R2B;PPP2R5E;GNA13;PLCB2;PPP2R2D;S1PR1;SGPP2;ROCK2;SPTLC3;PPP2CA;KRAS;GNAQ;PRKCA;MAPK1;PRKCE;ROCK1;PIK3CA;PPP2R5B	0.0092	hsa-miR-122-5p
hsa04120_Ubiquitin_mediated_proteolysis	22	136	848	8019	MID1;VHL;UBE2K;NEDD4L;BIRC3;CUL2;ELOC;UBE2L3;ITCH;UBE2F;UBE2A;NEDD4;UBE2D3;PIAS2;CUL1;CUL5;UBA2;SKP1;BRCA1;UBE2D4;UBE2R2;SYVN1	0.0495	hsa-miR-122-5p
hsa04140_Autophagy	25	137	848	8019	IGF1R;RRAS2;LAMP2;MAPK9;ATG13;RUBCN;MLST8;SH3GLB1;DAPK1;PIK3C3;HMGB1;CTSB;VMP1;PPP2CA;GABARAPL1;KRAS;MAPK1;ULK1;RAB1A;SNAP29;PIK3CA;ATG14;RRAGD;RAB33B;RAB39B	0.0124	hsa-miR-122-5p
hsa04151_PI3K-Akt_signaling_pathway	50	354	848	8019	CDK4;INSR;CSF1;IGF1R;ITGA4;PRLR;NTRK2;CREB5;MAGI1;SGK3;GNG4;TGFA;ANGPT2;SYK;BDNF;ANGPT1;FLT1;PPP2R5C;FGFR1;MLST8;PTK2;C8orf44-SGK3;PGF;PPP2R2B;PPP2R5E;PIK3CG;PPP2R2D;CREB1;JAK1;JAK2;PPP2CA;KRAS;GNB5;FOXO3;COL4A2;IFNA8;IFNA21;ITGB1;LAMC1;PDGFA;PDGFB;PRKCA;MAPK1;TLR4;FGF18;PIK3CA;PPP2R5B;IFNA13;BRCA1;PDGFC	0.0407	hsa-miR-122-5p
hsa04261_Adrenergic_signaling_in_cardiomyocytes	26	149	848	8019	TPM1;CACNA1C;CACNB2;CACNB4;CREB5;SLC8A1;TPM4;PPP2R5C;CAMK2B;PPP2R2B;ADCY1;PPP2R5E;PIK3CG;PLCB2;ATP2A1;PPP2R2D;ATP1B2;CREB1;RPS6KA5;PPP2CA;ATP1B1;GNAQ;PRKCA;MAPK1;PPP2R5B;CACNG8	0.0173	hsa-miR-122-5p
hsa04360_Axon_guidance	35	181	848	8019	ABLIM1;ENAH;SEMA5B;NTNG1;PAK3;ABLIM2;MYL12B;SSH1;SRGAP2;SEMA4A;PTK2;CAMK2B;DPYSL5;WNT5A;EPHB2;ROCK2;UNC5D;NTN4;SRGAP1;SEMA3C;KRAS;EFNB2;ITGB1;PRKCA;MAPK1;RASA1;SLIT1;UNC5C;TRPC6;EPHA3;ROCK1;SEMA3A;PIK3CA;PLXNA3;GDF7	0.0017	hsa-miR-122-5p
hsa04371_Apelin_signaling_pathway	24	137	848	8019	PDE3B;SMAD2;MYLK4;GNG4;RRAS2;SLC8A1;MEF2A;SMAD3;TFAM;ADCY1;GNA13;PIK3CG;PLCB2;PIK3C3;MYLK3;MYLK;CAMK4;GABARAPL1;KRAS;GNB5;GNAQ;MAPK1;PRKCE;KLF2	0.0207	hsa-miR-122-5p
hsa04550_Signaling_pathways_regulating_pluripotency_of_stem_cells	29	142	848	8019	APC;IGF1R;SMAD2;ACVR1C;SMARCAD1;TCF7;TCF3;SMAD3;FGFR1;IL6ST;OTX1;WNT5A;LIF;WNT2B;JAK1;JAK2;STAT3;PCGF2;KRAS;INHBA;MEIS1;MAPK1;WNT10B;FZD5;DVL3;ONECUT1;BMI1;WNT1;PIK3CA	0.002	hsa-miR-122-5p
hsa04720_Long-term_potentiation	15	67	848	8019	CACNA1C;GRIN2A;GRIN2B;RPS6KA1;RAP1B;CAMK2B;ADCY1;PLCB2;CAMK4;BRAF;KRAS;GNAQ;PRKCA;MAPK1;RPS6KA3	0.0109	hsa-miR-122-5p
hsa04722_Neurotrophin_signaling_pathway	22	119	848	8019	RPS6KA1;NTRK2;NTRK3;RAP1B;FRS2;MAPK9;IRAK3;BDNF;CAMK2B;SH2B3;RPS6KA5;CAMK4;BRAF;KRAS;RIPK2;FOXO3;MAPK1;RPS6KA3;CRKL;PIK3CA;SHC3;SHC4	0.016	hsa-miR-122-5p
hsa04725_Cholinergic_synapse	19	112	848	8019	CACNA1C;KCNJ2;CREB5;GNG4;CHRNA6;CAMK2B;ADCY1;PIK3CG;PLCB2;CREB1;JAK2;CAMK4;KRAS;GNB5;KCNQ2;GNAQ;PRKCA;MAPK1;PIK3CA	0.0456	hsa-miR-122-5p
hsa04810_Regulation_of_actin_cytoskeleton	35	213	848	8019	APC;ITGA4;ENAH;MYLK4;RRAS2;SCIN;ITGAL;PAK3;MYL12B;SSH1;PPP1R12B;FGFR1;PIKFYVE;NCKAP1L;PTK2;ARPC5;GNA13;ARHGEF6;MYLK3;MYLK;ROCK2;BRAF;KRAS;ITGB1;PDGFA;PDGFB;PFN2;MAPK1;FGF18;CRKL;ROCK1;PIK3CA;NCKAP1;PDGFC;PFN4	0.0145	hsa-miR-122-5p
hsa04935_Growth_hormone_synthesis,_secretion_and_action	20	119	848	8019	CACNA1C;CREB5;SSTR1;MAPK9;PTK2;ADCY1;PLCB2;CREB1;JAK2;MAP2K6;STAT3;KRAS;GNAQ;PRKCA;MAPK1;GHSR;CRKL;PIK3CA;SHC3;SHC4	0.0442	hsa-miR-122-5p
hsa04960_Aldosterone-regulated_sodium_reabsorption	11	37	848	8019	INSR;NR3C2;SCNN1A;SLC9A3R2;NEDD4L;ATP1B2;KRAS;ATP1B1;PRKCA;MAPK1;PIK3CA	0.005	hsa-miR-122-5p
hsa05017_Spinocerebellar_ataxia	17	98	848	8019	GRIN2A;GRIN2B;MAPK9;ATG13;TBP;RBPJL;PLCB2;ATP2A1;PIK3C3;FGF14;KCNC3;GNAQ;PRKCA;RORA;ULK1;PIK3CA;ATG14	0.0484	hsa-miR-122-5p
hsa05131_Shigellosis	36	236	848	8019	ATM;IL1B;SEPTIN2;ELMO1;MAPK9;MYL12B;PLCE1;PTK2;ARPC5;PLCB2;UBE2D3;SEPTIN11;PIK3C3;ROCK2;RPS6KA5;RBCK1;GABARAPL1;FNBP1;SEPTIN3;CUL1;RIPK2;FOXO3;ITGB1;PFN2;MAPK1;TLR4;CRKL;PRKCE;ROCK1;PIK3CA;SKP1;ATG14;UBE2D4;CYCS;RRAGD;PFN4	0.0318	hsa-miR-122-5p
hsa05167_Kaposi_sarcoma-associated_herpesvirus_infection	29	186	848	8019	CDK4;GNG4;ANGPT2;MAPK9;SYK;EIF2AK2;IL6ST;PIK3CG;RCAN1;MICB;PIK3C3;CREB1;JAK1;JAK2;MAP2K6;GABARAPL1;STAT3;KRAS;GNB5;IFNA8;IFNA21;PDGFB;MAPK1;TLR3;CCR4;PIK3CA;IFNA13;ATG14;CYCS	0.0399	hsa-miR-122-5p
hsa05202_Transcriptional_misregulation_in_cancer	29	186	848	8019	ATM;EYA1;HPGD;IGF1R;SS18;TGFBR2;NUPR1;PAX7;TCF3;FLT1;ETV1;BIRC3;TRAF1;KMT2A;PTK2;PBX1;ETV7;CDK9;PAX5;JMJD1C;HMGA2;HDAC2;MEIS1;PDGFA;PAX8;ETV5;BMI1;KLF3;SIX4	0.0399	hsa-miR-122-5p
hsa05214_Glioma	15	75	848	8019	CDK4;IGF1R;TGFA;CAMK2B;CAMK4;CAMK1D;BRAF;KRAS;PDGFA;PDGFB;PRKCA;MAPK1;PIK3CA;SHC3;SHC4	0.0243	hsa-miR-122-5p
GO:0006814_sodium_ion_transport	5	82	211	15891	SCNN1B;SLC4A8;SLC38A1;SLC4A7;SLC23A2	0.0062	hsa-miR-126-3p
GO:0090630_activation_of_GTPase_activity	5	97	211	15891	TSC1;USP6NL;TBC1D1;TBC1D4;CCDC125	0.0118	hsa-miR-126-3p
GO:0006897_endocytosis	7	182	211	15891	EPN1;DNM3;RUBCN;DGKD;MIB1;WIPF2;SCARA5	0.0138	hsa-miR-126-3p
GO:0050852_T_cell_receptor_signaling_pathway	6	174	211	15891	NCK1;HHLA2;RC3H1;PSMF1;EIF2B1;UBE2N	0.0337	hsa-miR-126-3p
GO:0061024_membrane_organization	5	132	211	15891	TF;EPN1;TBC1D1;STON2;ARRB1	0.0363	hsa-miR-126-3p
hsa04012_ErbB_signaling_pathway	5	85	101	8019	NRG1;NCK1;CBLB;CAMK2A;GAB1	0.006	hsa-miR-126-3p
hsa04072_Phospholipase_D_signaling_pathway	5	148	101	8019	TSC1;DNM3;DGKD;GAB1;PDGFA	0.0464	hsa-miR-126-3p
hsa04144_Endocytosis	9	249	101	8019	EPN1;DNM3;PDCD6IP;HLA-C;SNX12;CBLB;PSD3;ARRB1;WIPF2	0.0067	hsa-miR-126-3p
hsa04152_AMPK_signaling_pathway	6	120	101	8019	CD36;TSC1;CREB5;TBC1D1;FOXO3;ULK1	0.0058	hsa-miR-126-3p
hsa04261_Adrenergic_signaling_in_cardiomyocytes	5	149	101	8019	CACNB2;CREB5;CALML4;TPM3;CAMK2A	0.0474	hsa-miR-126-3p
hsa04371_Apelin_signaling_pathway	5	137	101	8019	NOS1;CALML4;MEF2C;MEF2D;HDAC4	0.0356	hsa-miR-126-3p
hsa04514_Cell_adhesion_molecules_(CAMs)	5	147	101	8019	ICAM1;CLDN2;HLA-C;CDH2;ITGB8	0.0453	hsa-miR-126-3p
hsa04722_Neurotrophin_signaling_pathway	5	119	101	8019	RAP1B;CALML4;CAMK2A;FOXO3;GAB1	0.0216	hsa-miR-126-3p
GO:0006886_intracellular_protein_transport	72	308	2238	15891	STX16;GGA1;AP3S1;RABL2B;ARFIP1;AP1G1;ERP29;VPS26A;SGSM1;USP6NL;RIMS2;TBC1D14;AP1M1;IFT22;AP3M2;TBC1D5;ARFRP1;RAB29;RIC1;SAR1A;EVI5L;SYTL5;SYNRG;RIMS1;STX3;RPH3AL;VIPAS39;RAB9A;TBC1D10A;RAB11A;ARFIP2;RAB18;TBC1D16;RAB4A;AP1S2;SNX2;RAB23;VPS45;ARL4C;EHD1;TBC1D22A;RAB30;TBC1D13;TMED3;TMED4;RAB26;RAB15;RAB3C;FAM91A1;SNX33;RUNDC1;TBC1D30;SNX11;AP4M1;RAB6B;CLTB;ARF3;ARF6;RAB3B;YWHAH;RHOB;RAB27A;RAB7A;R…	0.0002	hsa-miR-145-5p
GO:0043401_steroid_hormone_mediated_signaling_pathway	18	52	2238	15891	VDR;THRB;NR3C2;RARA;NR1I3;NR1H3;NR1D2;PPARD;THRA;NR1H4;NR5A2;NR2E1;NR2C2;HNF4G;NR1I2;NR4A3;ABHD2;PAQR7	0.0018	hsa-miR-145-5p
GO:0045787_positive_regulation_of_cell_cycle	14	35	2238	15891	CDK4;IL10;RARA;BCL2L11;CCPG1;FLT3LG;RAD23A;NR2E1;GDPD5;ASCL1;HCFC1;TBX3;NR4A3;CCND1	0.0019	hsa-miR-145-5p
GO:0006468_protein_phosphorylation	93	467	2238	15891	ACVRL1;CDK4;GUCY2D;INSR;JAK3;PHKG2;RARA;RPS6KA1;KALRN;RUNX3;STK24;CDKL5;MARK2;CCNI2;AATK;ACVR1;ADAM10;LYN;HIPK2;TGFBR1;CCNJ;MAPK9;SYK;ERG;FASTKD2;IRAK3;ADCK1;IP6K3;COPS2;CDK6;GSK3B;CDK17;FGFR1;MNAT1;MARK4;PDK2;CAMK2G;AKT3;CAMK2D;CCNT1;PIK3R1;PRKACB;PLK2;STK3;CDK3;PDPK1;CAMKK2;RSRC1;ACVR2A;MAP3K9;MAPK4;PRKACA;PIK3C3;CCNJL;PRKCG;MAPK10;ELP1;EIF2A;CREB1;RPS6KA5;CAMK4;CDKL2;DYRK1A;RIOK3;RIOK1;STK4;BR…	0.0023	hsa-miR-145-5p
GO:0006376_mRNA_splice_site_selection	10	20	2238	15891	CELF2;CELF4;CELF1;SRSF5;CELF3;NOL3;SRSF10;LUC7L3;SETX;SRSF6	0.0024	hsa-miR-145-5p
GO:0006367_transcription_initiation_from_RNA_polymerase_II_promoter	39	161	2238	15891	CDK4;ESR1;VDR;THRB;NR3C2;PGR;RARA;RUNX2;NR1I3;TCF4;MECP2;NR1H3;YAP1;NR1D2;WWTR1;PPARD;MNAT1;THRA;NR1H4;GTF2H3;NR5A2;GTF2A1;MED6;NR2E1;BAX;NR2C2;TAF4B;GTF2A2;HNF4G;RBPJ;TEAD3;TAF15;NR1I2;E2F2;NR4A3;MAML3;CCND1;TAF1L;GTF2H5	0.0027	hsa-miR-145-5p
GO:0031647_regulation_of_protein_stability	23	81	2238	15891	NF2;SREBF1;TF;USP8;MOSMO;ASPH;HDAC8;TERT;SH3GLB1;USP3;USP7;ATF7IP;CD81;CDKN2AIP;USP36;USP40;DPM2;MAPK1;TRIM24;PRKN;TARDBP;DDI2;SIAH3	0.0038	hsa-miR-145-5p
GO:0035176_social_behavior	17	52	2238	15891	AVPR1A;CHRNB2;GAD1;KALRN;MECP2;DLG4;ATXN1L;CX3CR1;NLGN4X;NR2E1;PCM1;NRXN2;EIF4EBP2;GRID1;MKKS;GNB1L;PTCHD1	0.0038	hsa-miR-145-5p
GO:0015721_bile_acid_and_bile_salt_transport	11	26	2238	15891	SLC10A2;CEACAM1;ABCC3;SLCO2B1;NR1H4;AKR1C1;ATP8B1;AKR1C4;ABCB11;SLCO1A2;STARD5	0.004	hsa-miR-145-5p
GO:0043524_negative_regulation_of_neuron_apoptotic_process	34	139	2238	15891	SNCA;STAR;SOD2;ITSN1;NTRK2;MDK;NRP1;MECP2;HIPK2;AGAP2;SET;SYNGAP1;MEF2C;TERT;OXR1;FGF8;CNTFR;UNC5B;ARRB2;PDPK1;BAX;NMNAT1;CPEB4;GCLM;PRKCG;TYRO3;C5AR1;PRKN;XRCC2;POU4F1;BTG2;NR4A3;FAIM2;DRAXIN	0.0042	hsa-miR-145-5p
GO:0090630_activation_of_GTPase_activity	26	97	2238	15891	NTRK3;SGSM1;USP6NL;ABR;TBC1D14;TBC1D5;PIP5K1A;RCC2;NEDD9;EVI5L;TBC1D10A;TAX1BP3;AKT2;WNT5A;ECT2;TBC1D16;TBC1D22A;TBC1D13;CCDC125;RUNDC1;TBC1D30;APC2;RHOG;CRK;CRKL;TBC1D22B	0.0042	hsa-miR-145-5p
GO:0045766_positive_regulation_of_angiogenesis	36	150	2238	15891	ACVRL1;ENG;CXCL8;HGF;PTGIS;RUNX1;PIK3R6;TBXA2R;RAPGEF3;HIPK2;SIRT1;ETS1;FLT1;CX3CR1;F3;TERT;VEGFB;CD40;SP1;TIE1;WNT5A;PDPK1;NR2E1;ADAM12;ZNF304;CMA1;C3AR1;JUP;FGF2;BTG1;C5AR1;KDR;RHOB;APLNR;RAMP2;AGGF1	0.0043	hsa-miR-145-5p
GO:0030182_neuron_differentiation	33	134	2238	15891	RUNX1;RYK;NTRK2;LHX9;RUNX2;RUNX3;PTPRD;VAX1;HIPK2;LDB1;TENT2;MEF2C;NOTO;COPS2;LMX1A;MBD1;HDAC9;WNT5A;NLGN4X;SNPH;OPHN1;WNT9A;FZD7;ASCL1;TRPC6;IER2;LHX1;WNT16;DDIT4;LHX5;WNT10A;FZD8;LHX4	0.0044	hsa-miR-145-5p
GO:0048010_vascular_endothelial_growth_factor_receptor_signaling_pathway	19	64	2238	15891	NCF4;ABI1;NRP1;SULF1;FLT1;NCKAP1L;NCK1;WASF2;PIK3R1;VEGFB;MAPKAPK3;PIK3CB;MAPK14;FLT4;KDR;SHB;CRK;SRC;NCKAP1	0.0055	hsa-miR-145-5p
GO:0009887_animal_organ_morphogenesis	28	111	2238	15891	PAX6;VDR;THRB;CRX;NRP1;MEGF9;TLE3;NTNG1;SYK;RELA;THRA;EGFLAM;SEMA6A;TREH;EVL;BRAF;FGF2;LOC102724770;FOXN1;EFNB2;EREG;DCN;FGF16;ONECUT2;LHX1;DGCR6;TBX3;LHX4	0.0062	hsa-miR-145-5p
GO:0007411_axon_guidance	45	205	2238	15891	ANOS1;PAX6;CXCL12;NCAM1;NFASC;RYK;ENAH;NRP1;GRB7;NIBAN2;LRTM2;FRS2;VAX1;ETV1;GFRA2;PALLD;NEXN;LMX1A;PIK3R1;UNC5B;PIK3CB;WNT5A;OTX2;SEMA4F;SLIT3;SEMA6A;B3GNT2;RPS6KA5;BSG;UNC5D;EVL;CNTN2;EFNB2;SEMA3D;EFNA2;EFNB3;EFNA5;OPHN1;MAPK1;EFNB1;EFNA3;SMAD4;SRC;NR4A3;DRAXIN	0.0065	hsa-miR-145-5p
GO:0001701_in_utero_embryonic_development	44	200	2238	15891	ACVRL1;PTH1R;TP53;GJB3;CELF4;PLOD3;C1orf43;ACVR1;ADAM10;MGAT1;RPGRIP1L;CERT1;TGFBR1;FGFR1;EPB41L5;BCL2L11;PTPRR;PRMT1;HINFP;TIE1;SLC39A1;INPP5B;ETNK2;RUNDC1;PDGFRA;PCGF2;FUT8;HSD17B2;IHH;MAN2A1;TRAF6;MYO1E;SMAD4;XRCC2;TBX3;KEAP1;ARNT2;TENT5C;SMG9;OTUD7B;TANC2;CMIP;HM13;PYGO2	0.0068	hsa-miR-145-5p
GO:0006977_DNA_damage_response,_signal_transduction_by_p53_class_mediator_resulting_in_cell_cycle_arrest	17	56	2238	15891	TP53;CNOT4;MUC1;ZNF385A;PCBP4;TFDP2;PRMT1;PLK2;CNOT9;BAX;CNOT8;CRADD;CNOT7;PML;SFN;BTG2;TRIAP1	0.007	hsa-miR-145-5p
GO:0042771_intrinsic_apoptotic_signaling_pathway_in_response_to_DNA_damage_by_p53_class_mediator	11	29	2238	15891	TP53;NUPR1;HIPK2;TP63;TP73;SIRT1;CDIP1;SHISA5;PML;RPS27L;DDIT4	0.0077	hsa-miR-145-5p
GO:0016055_Wnt_signaling_pathway	41	185	2238	15891	DRD2;HMGXB4;RYK;RSPO4;VPS26A;MARK2;MCC;TLE3;LDB1;GSK3B;ZBTB33;DAAM2;TAX1BP3;CCN4;MST1R;WNT5A;CUL3;PORCN;NDRG2;CD24;RNF43;CSNK1G1;TYRO3;APC2;CSNK2A1;CSNK1D;CELSR2;CSNK2A2;STRN;WNT9A;GRK5;PRKAA2;FAM53B;RTF1;WNT16;CXXC4;WNT10A;TNKS2;CCND1;OTULIN;DRAXIN	0.0079	hsa-miR-145-5p
GO:0050804_modulation_of_chemical_synaptic_transmission	17	57	2238	15891	GRIK1;GRIK3;DNM1;LRP8;ABR;NTNG1;CX3CR1;NLGN4X;GRIK4;PRKACA;CDH11;DGKB;AKAP7;PTPRS;EIF4EBP2;GRID1;LRRC4	0.008	hsa-miR-145-5p
GO:0097193_intrinsic_apoptotic_signaling_pathway	10	26	2238	15891	TP53;HIPK2;NOL3;CUL2;CUL3;DIABLO;BAX;CD24;PMAIP1;PPM1F	0.01	hsa-miR-145-5p
GO:1990090_cellular_response_to_nerve_growth_factor_stimulus	12	35	2238	15891	RPS3;NTRK2;NTRK3;RAP1A;USP8;EHD1;DYNC1LI2;CREB1;FOXO3;ARF6;CBL;CRK	0.0103	hsa-miR-145-5p
GO:0031175_neuron_projection_development	28	117	2238	15891	MYOC;PLP1;ZFYVE27;RYK;PTPRM;LYN;MAP4;TMEM108;GSK3B;PPP1R9A;STX3;TBC1D23;RAB11A;PRMT1;CNTN1;EHD1;STMN4;NEDD4;BLOC1S6;GDPD5;WDR5;OPHN1;ULK1;VAPA;POU4F1;BTG2;HDGFL3;ATCAY	0.0111	hsa-miR-145-5p
GO:0018105_peptidyl-serine_phosphorylation	35	156	2238	15891	MARK2;STK32A;HIPK2;TGFBR1;MAPK9;SYK;PDK3;GSK3B;CLSPN;AKT3;CAMK2D;PRKACB;AKT2;MAPKAPK3;PLK2;PDPK1;RICTOR;PRKACA;MAPK14;PRKCG;CAMK4;CSNK1G1;DYRK1A;STK4;CSNK2A1;CSNK1D;CSNK2A2;PDGFB;MAPK1;TOP1;ULK1;SRC;LATS2;MAST3;TTBK1	0.0113	hsa-miR-145-5p
GO:0000381_regulation_of_alternative_mRNA_splicing,_via_spliceosome	18	65	2238	15891	CELF2;CELF4;CELF1;SRSF7;SRSF5;DDX17;RBFOX1;RBM19;CELF3;SRSF10;SRSF2;DYRK1A;SAP18;HNRNPA1;SRSF3;RBM8A;SRSF6;SRRM4	0.0119	hsa-miR-145-5p
GO:0006699_bile_acid_biosynthetic_process	10	27	2238	15891	STAR;SCP2;AMACR;OSBPL6;CYP7B1;AKR1C4;OSBP;ABCB11;OSBPL3;OSBPL7	0.0123	hsa-miR-145-5p
GO:0045776_negative_regulation_of_blood_pressure	10	27	2238	15891	GCH1;NOS1;NOS2;DRD2;OPRL1;PTAFR;RNLS;ADIPOQ;APLN;MKKS	0.0123	hsa-miR-145-5p
GO:0014068_positive_regulation_of_phosphatidylinositol_3-kinase_signaling	22	87	2238	15891	INSR;MYOC;HGF;NTRK2;NTRK3;LYN;SIRT1;FLT1;PPARD;FGFR1;PIK3R1;UNC5B;PIK3CB;NEDD4;PDGFRA;FLT4;DCN;KDR;PDGFB;CBL;SRC;WNT16	0.0137	hsa-miR-145-5p
GO:0019221_cytokine-mediated_signaling_pathway	56	282	2238	15891	CD36;JAK3;CSF2RB;TP53;IL5RA;IL6R;IL10;CXCL8;HGF;NOS2;FASLG;OPRD1;OPRM1;PTAFR;SDC1;IL31;MUC1;LRP8;TNFRSF1B;IRAK4;CCL20;YWHAZ;IRAK3;RELA;KLF6;IL1RAP;STX3;F3;IL6ST;FLT3LG;CNTFR;PIK3R1;PIK3CB;CNOT9;CEBPA;NUMBL;CCR1;PRKACA;IL17RD;IL1RL2;IL13;FGF2;SOCS3;STAT2;EREG;FOXO3;IL13RA1;IFNB1;MMP9;CBL;CRK;CRKL;IL23A;IL26;CCND1;IL20RB	0.0147	hsa-miR-145-5p
GO:0042147_retrograde_transport,_endosome_to_Golgi	20	78	2238	15891	STX16;GGA1;PHETA2;GOSR2;VPS26A;PREPL;TMEM87A;VPS53;TBC1D5;ARFRP1;RAB29;RIC1;RAB9A;TBC1D23;TBC1D10A;SNX2;ERC1;DENND2A;RAB6B;RAB7A	0.0161	hsa-miR-145-5p
GO:0035556_intracellular_signal_transduction	71	375	2238	15891	GUCY2D;JAK3;DCX;CXCL8;RPS6KA1;DEPDC5;ASB11;DGKK;KALRN;MARK2;CARHSP1;LYN;STK32A;ARHGEF7;IRAK4;TGFBR1;MAPK9;IRAK3;CD209;PPP1R17;GSK3B;NRG1;TRAF3IP2;ZBTB33;RALGPS1;DCDC2;MARK4;RGS6;AKT3;TREM1;DEF8;AKT2;MAPKAPK3;STK3;ECT2;PDPK1;PRKAR1A;WSB2;MAPK4;NUDT4;MAPK14;PRKCG;MAPK10;NFAM1;ITGB1BP1;RPS6KA5;CAMK4;MAP3K3;NLRC5;WSB1;DGKB;STK4;DAPK2;SOCS3;MAPK1;CRKL;SMAD4;SRC;PLCL1;PRKAA2;ANP32A;MYO9A;LATS2;SOCS7;MA…	0.0166	hsa-miR-145-5p
GO:0048011_neurotrophin_TRK_receptor_signaling_pathway	8	20	2238	15891	ZFYVE27;NTRK2;FRS2;HAP1;SORT1;RAF1;SRC;DDIT4	0.0172	hsa-miR-145-5p
GO:0007399_nervous_system_development	58	297	2238	15891	MTR;SMPD1;DCX;CHRM3;GRIK1;RYK;NTRK2;NTRK3;MDK;KALRN;ARHGEF7;ATXN3;DLG4;MEF2C;ARHGAP26;ATXN1L;RBFOX1;TMOD2;NRG1;GFRA2;NAV1;FGFR1;SCN8A;ZC4H2;MARK4;NBL1;CAMK2G;CNTFR;TRIM3;SEMA4F;NR2E1;NUMBL;NR2C2;SEMA6A;FGF11;LSAMP;EVL;ST8SIA2;DYRK1A;FGF2;SPG7;RAPGEF5;MBD5;HDAC4;KCNQ2;EFNB3;EFNA5;INHBA;OPHN1;LHX1;GDF11;PURA;MYLIP;PCDHA10;ITM2B;IRF2BPL;ATOH8;SRRM4	0.0173	hsa-miR-145-5p
GO:0044344_cellular_response_to_fibroblast_growth_factor_stimulus	10	29	2238	15891	SNCA;STAR;CXCL8;EGR3;GCLM;ITGB1BP1;SETX;SFRP1;LHX1;DSTYK	0.0178	hsa-miR-145-5p
GO:0043065_positive_regulation_of_apoptotic_process	66	347	2238	15891	CDK4;ITGA6;SNCA;SMPD1;TP53;LTA;FASLG;ALDH1A3;IGF2R;ITSN1;BMF;NTRK3;SEPTIN7;KCNMA1;KALRN;CTLA4;ABR;ADAM10;ARHGEF7;ING4;MAPK9;PIP5KL1;EEF1E1;SIRT1;ZNF268;CSRNP3;AIFM2;PDCD2;BCL2L11;TNFRSF8;ARHGEF26;STK3;ECT2;DIABLO;MAP3K9;BAX;ZNF346;CRADD;CREB1;TGM2;ING5;STK4;DHODH;SAP18;PMAIP1;FOXO3;SFRP1;HRK;TNFRSF10B;RHOB;DFFA;TRAF6;SRC;POU4F1;RYBP;LATS2;RASSF2;RRP1B;GADD45B;TNFRSF12A;MAP3K20;ING3;TOMM22;SUDS3;U…	0.0186	hsa-miR-145-5p
GO:0030522_intracellular_receptor_signaling_pathway	11	34	2238	15891	SREBF1;NR1I3;NR1H3;NR1D2;BRD8;PPARD;NR1H4;NR5A2;NR1I2;NR4A3;DCBLD2	0.0189	hsa-miR-145-5p
GO:0007566_embryo_implantation	12	39	2238	15891	PRLR;PTGIS;CALCA;HMX3;POLR1B;PPARD;PCSK5;DDR1;BSG;VMP1;STC2;MMP9	0.0196	hsa-miR-145-5p
GO:0030335_positive_regulation_of_cell_migration	48	240	2238	15891	F7;INSR;ITGA6;MYOC;PECAM1;FSHB;HGF;CXCL12;SOD2;NTRK3;MDK;PODXL;GRB7;RUFY3;ACVR1;ADAM10;LYN;TGFBR1;LRRC15;NEDD9;SEMA7A;FLT1;ZNF268;GNAI2;F3;SUN2;PIK3R1;AKT2;SEMA4F;TWIST2;CCAR1;ZNF304;CEMIP;CCR1;SEMA6A;ELP1;PDGFRA;SEMA3D;KDR;PDGFB;MAPK1;CPNE3;ONECUT2;MMP9;TNFAIP6;PPM1F;ELP5;VSIR	0.0201	hsa-miR-145-5p
GO:2000300_regulation_of_synaptic_vesicle_exocytosis	14	50	2238	15891	HTR2A;CHRNA5;CHRNB2;DRD2;PREPL;GIT1;RIMS2;GSK3B;RIMS1;CHRNA6;RIMS4;BACE1;STXBP5L;PRKCG	0.0229	hsa-miR-145-5p
GO:0032482_Rab_protein_signal_transduction	18	71	2238	15891	RABL2B;IFT22;RAB29;RAB9A;RAB11A;RAB18;RAB4A;RAB23;RAB30;RAB26;RAB15;RAB3C;RAB6B;GDI1;RAB3B;RAB27A;RAB7A;RAB10	0.0235	hsa-miR-145-5p
GO:0033137_negative_regulation_of_peptidyl-serine_phosphorylation	9	26	2238	15891	HGF;INPP5J;PDE4D;NCK1;SMAD7;BAX;PPM1F;RASSF2;DDIT4	0.0235	hsa-miR-145-5p
GO:0042327_positive_regulation_of_phosphorylation	9	26	2238	15891	ITGA6;NRP1;WEE2;PPARGC1B;NCKAP1L;PTGES3;EREG;FZD7;APLN	0.0235	hsa-miR-145-5p
GO:0046777_protein_autophosphorylation	36	172	2238	15891	INSR;NTRK2;STK16;STK24;CDKL5;MARK2;LYN;SYK;IRAK3;GSK3B;RIOK2;FLT1;FGFR1;DDR1;CAMK2D;MAPKAPK3;PDPK1;CAMKK2;MAP3K9;PRKACA;PRKCG;CAMK4;TYRO3;MAP3K3;DYRK1A;PDGFRA;STK4;FLT4;DAPK2;KDR;ULK1;TRIM24;EIF2S1;GRK5;SRC;NLK	0.0237	hsa-miR-145-5p
GO:0006629_lipid_metabolic_process	28	127	2238	15891	CD36;TM6SF2;SREBF1;LRP8;SC5D;ALDH3B2;UGT2B7;NR1H3;EPHX3;PPARD;ACOX1;CYP3A4;MGST2;NR1H4;PLTP;FAR2;ZNF202;GDE1;GDPD5;PLCXD1;APOF;CPNE3;CRK;CRKL;PLCL1;APOL2;ENPP6;JAZF1	0.0255	hsa-miR-145-5p
GO:0043123_positive_regulation_of_I-kappaB_kinaseNF-kappaB_signaling	37	179	2238	15891	CD36;FASLG;TRIM13;C18orf32;IRAK4;LITAF;RELA;NDFIP2;TRAF3IP2;MYD88;ADIPOQ;EDA2R;MAVS;CD40;PLK2;ECT2;LTBR;SHISA5;TSPAN6;TMEM9B;SLC35B2;AJUBA;REL;TMED4;GPRC5B;TGM2;MAP3K3;TLR4;VAPA;TNFRSF10B;PRKN;TRAF6;TRIM25;TLR6;PPM1A;PELI2;TAB3	0.0255	hsa-miR-145-5p
GO:0010628_positive_regulation_of_gene_expression	71	385	2238	15891	AVPR2;CD36;PAX6;PKP1;STAR;VDR;PLP1;TP53;RPS3;NTRK2;NTRK3;TNRC6B;ERP29;AFDN;LGALS9B;RIMS2;LRRC32;TGFBR1;MEF2C;MAPK9;ETS1;CDK6;GSK3B;KDM4C;ANK3;NRG1;CALCR;RIMS1;MYD88;CTCF;PTPN22;FGF8;HINFP;SP1;PIK3CB;CNTN1;WNT5A;ARRB2;CYP26B1;ADAM2;MAPK14;AGO1;BRAF;IL13;SEC16B;RBPJ;EGR1;FGF9;IL7R;INHBA;PDGFB;MAPK1;TLR4;PRKN;RAB27A;HCFC1;RAMP2;TLR6;POU4F1;PRKAB1;LAMP3;PPM1F;WNT16;VSIR;WNT10A;C1QTNF1;TTBK1;SLC26A9;G…	0.0259	hsa-miR-145-5p
GO:0016236_macroautophagy	22	94	2238	15891	VPS37D;TBC1D5;ATG16L1;VPS36;VTA1;MVB12A;PIK3C3;CSNK2A1;GABARAPL1;CSNK2A2;ULK1;PRKN;SRC;PRKAA2;PRKAB1;GABARAP;ATG4B;TOMM20;TOMM22;MTMR3;DYNLL2;CHMP4B	0.0268	hsa-miR-145-5p
GO:0050727_regulation_of_inflammatory_response	17	67	2238	15891	ESR1;FOXP1;LYN;RELA;NR1D2;SEMA7A;SETD6;MYD88;TBC1D23;WNT5A;RICTOR;TNFSF4;CMA1;ADAMTS12;IL1RL2;MAS1;SHPK	0.027	hsa-miR-145-5p
GO:0007267_cell-cell_signaling	43	216	2238	15891	TSHR;LTA;FASLG;ADRA2B;PGR;NRP1;KLF10;AFDN;SSTR3;ADAM10;SH2D1A;CCL20;AIMP1;ADGRG1;CX3CR1;PCSK5;BMP3;CCN4;SEMA4F;GRAP2;CCR1;CXCL11;FGF11;EFNB2;ENPEP;EFNA2;EFNB3;EREG;FGF9;GUCA1B;IHH;INHBA;WNT9A;FGF16;GJB2;EFNB1;EFNA3;TNFSF18;LHX1;TNFAIP6;IL26;DHH;FGFBP3	0.0279	hsa-miR-145-5p
GO:0040008_regulation_of_growth	16	62	2238	15891	IGFBP2;IGSF11;OPA3;KCTD21;SELENOP;NEDD9;BRD8;UBE2E3;ING2;RUVBL1;PPP2CA;SOCS3;IHH;HOXB13;SOCS7;ING3	0.0279	hsa-miR-145-5p
GO:0019933_cAMP-mediated_signaling	9	27	2238	15891	RAPGEF3;RIMS2;RAPGEF4;PDE4D;ADCYAP1R1;KSR1;GLP1R;EIF4EBP2;ADCY2	0.028	hsa-miR-145-5p
GO:0060548_negative_regulation_of_cell_death	15	57	2238	15891	DRD2;NTRK3;TNFRSF1B;ADCYAP1R1;NCK1;CCN4;PARP16;PDE12;FGF2;CCN3;PRKN;SMAD4;SRSF6;WNT16;CHMP4B	0.0286	hsa-miR-145-5p
GO:0001938_positive_regulation_of_endothelial_cell_proliferation	18	73	2238	15891	ACVRL1;IL10;CXCL12;NRP1;TGFBR1;SIRT1;F3;EGR3;AKT3;CAV2;VEGFB;WNT5A;RICTOR;FLT4;FGF2;KDR;PDGFB;AGGF1	0.0289	hsa-miR-145-5p
GO:0008104_protein_localization	18	73	2238	15891	TP53;DRD2;GGA1;CUTA;HAP1;PLOD3;MECP2;CCDC120;ODR4;IST1;CD81;PARD3B;AKAP10;BIN3;AP4M1;ULK1;DDX42;DHCR24	0.0289	hsa-miR-145-5p
GO:0002755_MyD88-dependent_toll-like_receptor_signaling_pathway	10	32	2238	15891	CD36;TLR10;IRAK4;IRAK3;MYD88;TLR4;TRAF6;TLR6;TLR7;TAB3	0.0292	hsa-miR-145-5p
GO:0042149_cellular_response_to_glucose_starvation	12	42	2238	15891	TP53;ASNS;SH3GLB1;PIK3C3;CPEB4;TBL2;PMAIP1;HNRNPA1;PRKAA2;RRP8;MTMR3;SESN2	0.03	hsa-miR-145-5p
GO:0006486_protein_glycosylation	21	90	2238	15891	FUT1;FUT3;ALG10B;MGAT1;B3GALNT2;GBGT1;ST6GALNAC6;MPI;ST8SIA5;A4GALT;B3GNT2;EDEM3;MAN2A2;ST8SIA2;B3GNT4;LARGE1;MAN2A1;EXTL1;B3GNT3;MAN1B1;B3GALT1	0.0306	hsa-miR-145-5p
GO:0051897_positive_regulation_of_protein_kinase_B_signaling	36	176	2238	15891	ENG;ESR1;F7;INSR;MYOC;HGF;ITSN1;FRS2;TGFBR1;NRG1;CALCR;CX3CR1;FGFR1;F3;FGF8;PIK3R1;MST1R;PIK3CB;STK3;ARRB2;RICTOR;ITGB1BP1;PDGFRA;FGF2;EREG;RHOG;FGF9;PDGFB;FGF16;FGF10;SRC;IL26;MYORG;P2RY12;C1QTNF1;KLB	0.0306	hsa-miR-145-5p
GO:0009611_response_to_wounding	16	63	2238	15891	PAX6;CYP1A1;MDK;NRP1;TMPRSS4;AIMP1;PHB2;GLI1;CX3CR1;SLC1A2;CCR1;NMNAT1;PDGFB;HOXB13;ABHD2;VASH1	0.0311	hsa-miR-145-5p
GO:0060070_canonical_Wnt_signaling_pathway	18	74	2238	15891	RYK;SDC1;DISC1;GLI1;FGF8;WNT5A;PORCN;LRP5;BCL9L;SFRP1;WNT9A;FZD7;DVL2;FRAT1;PROP1;WNT10A;FZD8;PYGO2	0.0319	hsa-miR-145-5p
GO:0017157_regulation_of_exocytosis	9	28	2238	15891	HAP1;RIMS2;RAPGEF4;RAB26;RAB15;STXBP5L;RAB3C;RAB3B;RAB10	0.0331	hsa-miR-145-5p
GO:0021549_cerebellum_development	13	48	2238	15891	TP53;SSTR1;SSTR3;HAP1;MECP2;KCNC1;RPGRIP1L;LMX1A;CNTN1;NLGN4X;PTPRS;LHX1;FAIM2	0.0336	hsa-miR-145-5p
GO:0035115_embryonic_forelimb_morphogenesis	10	33	2238	15891	CACNA1C;RUNX2;TP63;RPGRIP1L;CRABP2;IFT122;LNPK;WNT9A;TBX3;ZNF358	0.034	hsa-miR-145-5p
GO:1990573_potassium_ion_import_across_plasma_membrane	12	43	2238	15891	KCNJ1;KCNJ11;ATP1A1;ATP1A2;KCNJ2;ATP1A4;KCNJ3;ATP1B1;KCNJ10;KCNJ9;KCNJ14;KCNJ12	0.0341	hsa-miR-145-5p
GO:1901796_regulation_of_signal_transduction_by_p53_class_mediator	28	131	2238	15891	TP53;HIPK2;TP63;TP73;RFC5;ZNF385A;RBBP4;PPP1R13L;SETD9;MEAF6;ATRIP;TAF4B;MAPK14;KMT5A;ING5;CSNK2A1;HUS1;TOPBP1;CSNK2A2;PML;TAF15;TRIM24;RAD50;POU4F1;PRKAA2;PRKAB1;TTC5;TAF1L	0.0342	hsa-miR-145-5p
GO:0046326_positive_regulation_of_glucose_import	11	38	2238	15891	INSR;RAP1A;SORBS1;MEF2A;ADIPOQ;TERT;SLC1A2;PIK3R1;AKT2;MAPK14;C1QTNF2	0.0343	hsa-miR-145-5p
GO:0000187_activation_of_MAPK_activity	26	120	2238	15891	INSR;HGF;ADRA2B;NTRK3;ERP29;FRS2;TP73;NRG1;MAPKAPK3;PIK3CB;WNT5A;PEA15;CD81;MAPK14;MAPK10;FGF2;C1QTNF2;C5AR1;MAPK1;TLR4;S1PR2;FGF10;TRAF6;CRKL;LPAR3;TAB3	0.0355	hsa-miR-145-5p
GO:0018108_peptidyl-tyrosine_phosphorylation	26	120	2238	15891	INSR;JAK3;RYK;NTRK2;NTRK3;STK16;ABI1;WEE2;LYN;SYK;ABL2;FLT1;FGFR1;MST1R;TIE1;IL12RB2;CAMKK2;TYRO3;DYRK1A;PDGFRA;FLT4;KDR;PDGFB;SRC;DSTYK;TTBK1	0.0355	hsa-miR-145-5p
GO:0000165_MAPK_cascade	50	263	2238	15891	JAK3;CSF2RB;IL5RA;HGF;NCAM1;STRADA;MBP;STK24;FRS2;PSMA4;ACTN2;DLG4;SYNGAP1;MEF2A;MEF2C;DLG2;NRG1;GFRA2;FGFR1;RASAL1;PSMA5;FLT3LG;FGF8;LAMTOR3;MAPKAPK3;CUL3;PSME3;CAMKK2;MAP3K9;MAPK4;PEA15;IL17RD;MAP3K3;PDGFRA;SETX;BRAF;RAF1;FGF2;KSR1;EREG;FGF9;ITPKB;PDGFB;MAPK1;PSMD3;FGF16;FGF10;NLK;KBTBD7;KLB	0.0359	hsa-miR-145-5p
GO:0007271_synaptic_transmission,_cholinergic	8	24	2238	15891	CHRM3;CHRNA5;CHRNB1;CHRNB2;RIC3;CHRNA6;LYNX1;CHRNG	0.0372	hsa-miR-145-5p
GO:0046697_decidualization	8	24	2238	15891	VDR;PTGIS;PPARD;BSG;MAPK1;STC2;GJB2;TCF23	0.0372	hsa-miR-145-5p
GO:0072332_intrinsic_apoptotic_signaling_pathway_by_p53_class_mediator	8	24	2238	15891	TP53;EDA2R;PDK2;BAX;PMAIP1;E2F2;POU4F1;RRP8	0.0372	hsa-miR-145-5p
GO:0072659_protein_localization_to_plasma_membrane	29	138	2238	15891	CACNB2;CACNB3;ZFYVE27;DPP10;NFASC;RAP1A;SKAP1;ACTN2;PIP5K1A;FCHO2;ANK3;ADIPOQ;RAB11A;AKT2;TTC7A;CD81;RAB15;RAB3C;ITGB1BP1;ZDHHC23;BSG;F11R;JUP;FAM126A;ATP1B1;RAB3B;RAMP2;EHD3;RAB10	0.0372	hsa-miR-145-5p
GO:0090023_positive_regulation_of_neutrophil_chemotaxis	8	24	2238	15891	CXCL8;MDK;NCKAP1L;RIPOR2;C3AR1;DAPK2;C5AR1;IL23A	0.0372	hsa-miR-145-5p
GO:1905564_positive_regulation_of_vascular_endothelial_cell_proliferation	8	24	2238	15891	MDK;FGFR1;SIRT6;AKT3;SP1;PDPK1;FGF2;APLN	0.0372	hsa-miR-145-5p
GO:0042752_regulation_of_circadian_rhythm	16	65	2238	15891	KLF10;NR1H3;MAPK9;NONO;NR1D2;GSK3B;USP7;PRKCG;MAPK10;CREB1;CSNK1D;OPN3;PML;PPP1CB;PRKAA2;TARDBP	0.0382	hsa-miR-145-5p
GO:0007274_neuromuscular_synaptic_transmission	9	29	2238	15891	CHRNA5;CHRNB1;CHRNB2;DTNA;CHAT;CHRNA6;EGR3;CHRNG;FCHSD2	0.0387	hsa-miR-145-5p
GO:0043001_Golgi_to_plasma_membrane_protein_transport	9	29	2238	15891	GGA1;PREPL;SYS1;ARFRP1;ANK3;RAB26;C16orf70;BLZF1;RAB10	0.0387	hsa-miR-145-5p
GO:0035094_response_to_nicotine	11	39	2238	15891	STAR;ATP1A2;CHRNA5;CHRNB1;CHRNB2;DRD2;CHRNA6;CREB1;IL13;MAPK1;CHRNG	0.0392	hsa-miR-145-5p
GO:0032148_activation_of_protein_kinase_B_activity	10	34	2238	15891	INSR;ADRA2B;NTRK3;NRG1;WNT5A;PDPK1;RICTOR;ITGB1BP1;PDGFB;SRC	0.0393	hsa-miR-145-5p
GO:0035924_cellular_response_to_vascular_endothelial_growth_factor_stimulus	10	34	2238	15891	NRP1;RELA;FLT1;EGR3;SEMA6A;MAPK14;ITGB1BP1;FLT4;KDR;RAMP2	0.0393	hsa-miR-145-5p
GO:0045773_positive_regulation_of_axon_extension	10	34	2238	15891	PAFAH1B1;ZFYVE27;DISC1;CDKL5;RUFY3;SEMA7A;RAB11A;GDI1;TWF2;TNFRSF12A	0.0393	hsa-miR-145-5p
GO:2001237_negative_regulation_of_extrinsic_apoptotic_signaling_pathway	10	34	2238	15891	ITGA6;NRP1;ACVR1;YAP1;TGFBR1;RELA;NOL3;PSME3;GCLM;SRC	0.0393	hsa-miR-145-5p
GO:0008584_male_gonad_development	21	93	2238	15891	ESR1;INSR;STAR;CSDE1;LHX9;NUPR1;KDM5A;TGFBR1;ERCC1;BCL2L11;WNT5A;LRRC6;MAS1;FGF9;INHBA;SFRP1;CBL;CRKL;PATZ1;HOXA10;TEX19	0.0396	hsa-miR-145-5p
GO:0042981_regulation_of_apoptotic_process	41	211	2238	15891	ESR1;NF2;TP53;RPS3;ACER2;RTKN;LRP8;TNFRSF25;DEDD;FRS2;ACTN2;TP63;TP73;SIRT1;TNFAIP8L1;TP53AIP1;AIFM2;TRAF3;BMP3;BCL2L11;IKZF3;TPT1;BAX;CRADD;USP36;RAF1;DAPK2;USP42;PMAIP1;EGR1;INHBA;PAX8;TNFRSF10B;TRIM24;PRKN;GDF11;DDX42;TARDBP;SARM1;TRIAP1;IFT57	0.0412	hsa-miR-145-5p
GO:0000902_cell_morphogenesis	20	88	2238	15891	VDR;VHL;HGF;CERT1;YAP1;NRG1;SSH1;CDH18;NCKAP1L;GREM1;ECT2;SSH2;CDH11;MAPK14;STK4;CDH6;LRATD1;CDH8;IL7R;NCKAP1	0.0417	hsa-miR-145-5p
GO:0046827_positive_regulation_of_protein_export_from_nucleus	7	20	2238	15891	TP53;RAPGEF3;GSK3B;PRKACA;SFN;CTDSPL2;PPM1A	0.0417	hsa-miR-145-5p
GO:0046854_phosphatidylinositol_phosphorylation	13	50	2238	15891	IP6K1;PIK3R6;PIP5KL1;PIP5K1A;PIK3R1;PIK3CB;TTC7A;PIK3C3;FAM126A;SOCS3;PIP4K2B;SOCS7;BPNT2	0.0425	hsa-miR-145-5p
GO:0032526_response_to_retinoic_acid	12	45	2238	15891	IGFBP2;IGF2R;RARA;SREBF1;ACER2;GDAP1;GDAP2;TIE1;AQP3;HSD17B2;GJB2;ASCL1	0.0437	hsa-miR-145-5p
GO:0032733_positive_regulation_of_interleukin-10_production	8	25	2238	15891	HGF;TNFSF4;TLR4;IL23A;SASH3;TSLP;IL20RB;TIGIT	0.044	hsa-miR-145-5p
GO:0031032_actomyosin_structure_organization	9	30	2238	15891	EPB41L2;EPB41L5;PHACTR1;FRMD3;EPB41L1;FRMD5;MYO18A;F11R;ALKBH4	0.045	hsa-miR-145-5p
GO:0090200_positive_regulation_of_release_of_cytochrome_c_from_mitochondria	9	30	2238	15891	TP53;BMF;PLAUR;BCL2L11;BAX;PMAIP1;HRK;MMP9;PPIF	0.045	hsa-miR-145-5p
GO:0006366_transcription_by_RNA_polymerase_II	50	268	2238	15891	ESR1;PAX6;RREB1;RUNX3;NFAT5;LDB1;DEK;COPS2;ETV1;ZFHX3;LCORL;MNAT1;THRA;MBD1;POU2F2;CCNT1;TSC22D1;TBPL1;PAX1;ARRB2;GTF2H3;GTF2A1;CEBPA;MLLT3;TAF4B;ZNF202;KLF13;NFX1;CREB1;GTF2A2;VEZF1;ZNF148;IRF1;FOXN1;EGR1;ELOA;TAF15;TRIM24;DVL2;YBX1;LHX1;POU2AF1;TARDBP;GMEB2;NKX2-8;RTF1;ELL3;POLR2J2;TAF1L;GTF2H5	0.0455	hsa-miR-145-5p
GO:0021987_cerebral_cortex_development	16	67	2238	15891	PAFAH1B1;NTRK2;MDK;LRP8;TACC1;PHACTR1;BTBD3;BAX;NOTCH2NLC;CSNK2A2;PTPRS;ASCL1;CRK;CRKL;GNG12;MKKS	0.0465	hsa-miR-145-5p
GO:0033993_response_to_lipid	7	21	2238	15891	CD36;THRB;RARA;SREBF1;NR1D2;PPARD;THRA	0.0498	hsa-miR-145-5p
hsa01521_EGFR_tyrosine_kinase_inhibitor_resistance	20	79	1134	8019	IL6R;HGF;GSK3B;NRG1;BCL2L11;AKT3;PIK3R1;AKT2;PIK3CB;BAX;PRKCG;PDGFRA;BRAF;RAF1;FGF2;FOXO3;KDR;PDGFB;MAPK1;SRC	0.0189	hsa-miR-145-5p
hsa01522_Endocrine_resistance	23	98	1134	8019	CDK4;ESR1;TP53;MAPK9;AKT3;PIK3R1;PRKACB;AKT2;SP1;PIK3CB;BAX;PRKACA;MAPK14;MAPK10;BRAF;RAF1;MAPK1;ABCB11;E2F2;MMP9;SRC;ADCY2;CCND1	0.0248	hsa-miR-145-5p
hsa04010_MAPK_signaling_pathway	67	295	1134	8019	INSR;TP53;HGF;FASLG;CACNA1C;CACNA1E;CACNB2;CACNB3;RPS6KA1;NTRK2;RAP1A;RAP1B;IRAK4;TGFBR1;MEF2C;MAPK9;RELA;FLT1;IL1RAP;MYD88;FGFR1;PTPN7;FLT3LG;FGF8;AKT3;PTPRR;PRKACB;AKT2;VEGFB;LAMTOR3;MAPKAPK3;STK3;ARRB2;PRKACA;MAPK14;PRKCG;MAPK10;RPS6KA5;MAP3K3;PDGFRA;STK4;BRAF;RAF1;FLT4;FGF2;CACNG5;EFNA2;EREG;EFNA5;ELK4;FGF9;KDR;PDGFB;MAPK1;FGF16;DUSP2;FGF10;TRAF6;EFNA3;CRK;CRKL;GADD45B;NLK;MAP3K20;GNG12;PPM1A…	0.0007	hsa-miR-145-5p
hsa04012_ErbB_signaling_pathway	21	85	1134	8019	MAPK9;ABL2;GSK3B;NRG1;NCK1;CAMK2G;AKT3;CAMK2D;PIK3R1;AKT2;PIK3CB;PRKCG;MAPK10;BRAF;RAF1;EREG;MAPK1;CBL;CRK;CRKL;SRC	0.0203	hsa-miR-145-5p
hsa04014_Ras_signaling_pathway	52	232	1134	8019	INSR;HGF;FASLG;NTRK2;RAP1A;RAP1B;AFDN;SYNGAP1;MAPK9;ABL2;ETS1;RELA;FLT1;FGFR1;RASAL1;FLT3LG;FGF8;AKT3;RASSF1;PIK3R1;PRKACB;AKT2;VEGFB;GNG2;PIK3CB;REL;RGL1;PRKACA;PRKCG;MAPK10;PDGFRA;STK4;RAF1;FLT4;FGF2;RIN1;RAPGEF5;KSR1;EFNA2;ARF6;EFNA5;FGF9;KDR;PDGFB;MAPK1;FGF16;FGF10;EFNA3;GNB2;PLA2G2E;GNG12;KSR2	0.003	hsa-miR-145-5p
hsa04015_Rap1_signaling_pathway	47	210	1134	8019	INSR;HGF;DRD2;PLCB3;ENAH;RAP1A;RAP1B;AFDN;SKAP1;RAPGEF3;RAPGEF4;ITGAL;FLT1;GNAI2;FGFR1;FGF8;AKT3;PIK3R1;AKT2;VEGFB;PIK3CB;FARP2;MAPK14;PRKCG;EVL;PDGFRA;BRAF;RAF1;FLT4;FGF2;RAPGEF5;EFNA2;EFNA5;FGF9;KDR;PDGFB;MAPK1;FGF16;FGF10;EFNA3;CRK;CRKL;SRC;TLN1;GNAI3;LPAR3;ADCY2	0.0047	hsa-miR-145-5p
hsa04024_cAMP_signaling_pathway	48	216	1134	8019	TSHR;FSHB;ATP1A1;ATP1A2;CACNA1C;DRD2;GRIA4;HTR6;PDE4C;ATP1A4;RAP1A;RAP1B;PDE4B;AFDN;SSTR1;RAPGEF3;RAPGEF4;PDE4D;PDE4A;ADCYAP1R1;MAPK9;ATP1B4;RELA;GLI1;GNAI2;ACOX1;CAMK2G;AKT3;CAMK2D;PIK3R1;PRKACB;AKT2;PIK3CB;PRKACA;MAPK10;CREB1;CAMK4;BRAF;RAF1;ATP1B1;GLP1R;PPP1CB;MAPK1;HCAR3;GNAI3;CNGB3;ADCY2;HCAR2	0.0048	hsa-miR-145-5p
hsa04068_FoxO_signaling_pathway	35	131	1134	8019	INSR;IL10;SOD2;FASLG;AGAP2;TGFBR1;MAPK9;SIRT1;BCL2L11;AKT3;PRMT1;PIK3R1;AKT2;PLK2;PIK3CB;PDPK1;USP7;SETD7;MAPK14;MAPK10;STK4;BRAF;RAF1;GABARAPL1;FOXO3;CCND2;IL7R;MAPK1;SMAD4;PRKAA2;PRKAB1;GABARAP;GADD45B;NLK;CCND1	0.0012	hsa-miR-145-5p
hsa04071_Sphingolipid_signaling_pathway	27	119	1134	8019	SMPD1;TP53;OPRD1;PLCB3;ACER2;MAPK9;RELA;GNAI2;PPP2R2A;PPP2R3A;AKT3;PIK3R1;AKT2;PIK3CB;PDPK1;PPP2R5E;CERS1;BAX;MAPK14;PRKCG;MAPK10;DEGS1;RAF1;PPP2CA;MAPK1;S1PR2;GNAI3	0.0226	hsa-miR-145-5p
hsa04115_p53_signaling_pathway	19	72	1134	8019	CDK4;DDB2;TP53;RCHY1;TP73;CDK6;TP53AIP1;AIFM2;SHISA5;BAX;CCNG1;PMAIP1;CCND2;TNFRSF10B;SFN;GADD45B;SESN2;CCND1;CCNE2	0.0156	hsa-miR-145-5p
hsa04137_Mitophagy	16	65	1134	8019	TP53;USP8;MAPK9;RELA;SP1;CALCOCO2;MAPK10;CSNK2A1;GABARAPL1;FOXO3;CSNK2A2;ULK1;PRKN;RAB7A;SRC;GABARAP	0.0398	hsa-miR-145-5p
hsa04140_Autophagy	30	137	1134	8019	MAPK9;ATG16L1;SH3GLB1;AKT3;PIK3R1;PRKACB;AKT2;PIK3CB;PDPK1;CAMKK2;ATG4D;PRKACA;PIK3C3;MAPK10;VMP1;RAF1;PPP2CA;GABARAPL1;DAPK2;MAPK1;ULK1;EIF2S1;TRAF6;RAB7A;PRKAA2;GABARAP;ATG4B;DDIT4;MTMR3;SMCR8	0.0246	hsa-miR-145-5p
hsa04150_mTOR_signaling_pathway	32	155	1134	8019	INSR;STRADA;RPS6KA1;DEPDC5;CAB39L;GSK3B;AKT3;PIK3R1;AKT2;LAMTOR3;CLIP1;PIK3CB;WNT5A;PDPK1;RICTOR;LRP5;PRKCG;BRAF;RAF1;ATP6V1A;MAPK1;WNT9A;FZD7;ULK1;DVL2;PRKAA2;WNT16;DDIT4;WNT10A;SESN2;FZD8;RNF152	0.0384	hsa-miR-145-5p
hsa04152_AMPK_signaling_pathway	27	120	1134	8019	CD36;INSR;STRADA;SREBF1;PFKFB2;CAB39L;SIRT1;PPP2R2A;ADIPOQ;PPP2R3A;AKT3;PIK3R1;AKT2;PIK3CB;PDPK1;CAMKK2;PPP2R5E;CREB1;PPP2CA;FOXO3;ULK1;PRKAA2;PRKAB1;MLYCD;RAB10;CCND1;CRTC2	0.0244	hsa-miR-145-5p
hsa04211_Longevity_regulating_pathway	22	89	1134	8019	INSR;TP53;SOD2;SIRT1;RELA;ADIPOQ;AKT3;PIK3R1;PRKACB;AKT2;PIK3CB;CAMKK2;BAX;PRKACA;CREB1;CAMK4;FOXO3;ULK1;PRKAA2;PRKAB1;ADCY2;SESN2	0.0178	hsa-miR-145-5p
hsa04218_Cellular_senescence	33	160	1134	8019	CDK4;TP53;CXCL8;HIPK2;TGFBR1;RBBP4;NFATC2;SIRT1;ETS1;RELA;CDK6;SLC25A4;TRAF3IP2;AKT3;PIK3R1;AKT2;PIK3CB;MCU;MAPK14;RAF1;HUS1;FOXO3;CCND2;ITPR2;PPP1CB;MAPK1;E2F2;RAD50;GADD45B;KIR2DL3;CCND1;CCNE2;PPP3R2	0.0364	hsa-miR-145-5p
hsa04261_Adrenergic_signaling_in_cardiomyocytes	34	149	1134	8019	ATP1A1;ATP1A2;CACNA1C;CACNB2;CACNB3;PLCB3;ATP1A4;PIK3R6;TPM3;RAPGEF3;RAPGEF4;SLC8A1;ATP1B4;TPM4;GNAI2;PPP2R2A;PPP2R3A;CAMK2G;AKT3;CAMK2D;PRKACB;AKT2;PPP2R5E;PRKACA;MAPK14;CREB1;RPS6KA5;PPP2CA;CACNG5;ATP1B1;PPP1CB;MAPK1;GNAI3;ADCY2	0.0111	hsa-miR-145-5p
hsa04310_Wnt_signaling_pathway	42	160	1134	8019	TP53;PLCB3;RYK;RSPO4;MAPK9;NFATC2;GSK3B;PPARD;DAAM2;CAMK2G;CCN4;CAMK2D;PRKACB;WNT5A;LGR5;PORCN;LRP5;PRKACA;RNF43;PRKCG;MAPK10;RUVBL1;TBL1XR1;APC2;CSNK2A1;PRICKLE2;CCND2;CSNK2A2;SFRP1;WNT9A;FZD7;DVL2;SMAD4;FRAT1;FRAT2;WNT16;NLK;CXXC4;WNT10A;FZD8;CCND1;PPP3R2	0.0006	hsa-miR-145-5p
hsa04340_Hedgehog_signaling_pathway	14	50	1134	8019	GSK3B;GLI1;MOSMO;PRKACB;CUL3;ARRB2;GPR161;PRKACA;CSNK1G1;CSNK1D;CCND2;IHH;DHH;CCND1	0.0238	hsa-miR-145-5p
hsa04360_Axon_guidance	41	181	1134	8019	CXCL12;RYK;ENAH;NRP1;SRGAP3;NTNG1;NFATC2;SEMA7A;GSK3B;SSH1;GNAI2;NCK1;CAMK2G;CAMK2D;PIK3R1;CFL2;UNC5B;PIK3CB;WNT5A;SEMA4F;SLIT3;RGS3;SSH2;SEMA6A;ABLIM3;UNC5D;SRGAP1;RAF1;EFNB2;SEMA3D;EFNA2;EFNB3;EFNA5;MAPK1;EFNB1;TRPC6;EFNA3;SRC;GNAI3;LRRC4;PPP3R2	0.0065	hsa-miR-145-5p
hsa04371_Apelin_signaling_pathway	34	137	1134	8019	NOS1;NOS2;PLCB3;PIK3R6;SLC8A1;TGFBR1;MEF2A;MEF2C;GNAI2;AKT3;PRKACB;AKT2;GNG2;PRKACA;PIK3C3;CAMK4;RAF1;GABARAPL1;HDAC4;EGR1;ITPR2;MAPK1;APLNR;GNB2;SMAD4;PRKAA2;PRKAB1;GNAI3;GABARAP;APLN;GNG12;ADCY2;UCP1;CCND1	0.0039	hsa-miR-145-5p
hsa04390_Hippo_signaling_pathway	33	157	1134	8019	NF2;TP73;DLG4;YAP1;TGFBR1;YWHAZ;DLG2;GSK3B;CTNNA2;WWTR1;PPP2R2A;SMAD7;RASSF1;WNT5A;STK3;AJUBA;APC2;PPP2CA;CSNK1D;CCND2;PPP1CB;TEAD3;WNT9A;YWHAH;FZD7;DVL2;SMAD4;LATS2;WNT16;WNT10A;FZD8;CCND1;CRB2	0.0299	hsa-miR-145-5p
hsa04392_Hippo_signaling_pathway	9	29	1134	8019	NF2;YAP1;WWTR1;RASSF1;STK3;AJUBA;TEAD3;LATS2;RASSF2	0.0398	hsa-miR-145-5p
hsa04550_Signaling_pathways_regulating_pluripotency_of_stem_cells	32	142	1134	8019	JAK3;PAX6;ACVR1;TCF3;GSK3B;POU5F1B;ZFHX3;FGFR1;IL6ST;OTX1;AKT3;PIK3R1;AKT2;PIK3CB;WNT5A;ACVR2A;MAPK14;APC2;RAF1;FGF2;PCGF2;INHBA;MAPK1;WNT9A;FZD7;DVL2;SMAD4;TBX3;WNT16;LHX5;WNT10A;FZD8	0.0153	hsa-miR-145-5p
hsa04625_C-type_lectin_receptor_signaling_pathway	23	104	1134	8019	IL10;CLEC1B;MAPK9;SYK;NFATC2;CD209;RELA;EGR3;AKT3;PIK3R1;AKT2;PIK3CB;MAPK14;MAPK10;RAF1;IRF1;KSR1;STAT2;ITPR2;MAPK1;SRC;IL23A;PPP3R2	0.0407	hsa-miR-145-5p
hsa04713_Circadian_entrainment	22	97	1134	8019	NOS1;CACNA1C;GRIA4;GUCY1A1;PLCB3;ADCYAP1R1;GNAI2;CAMK2G;CAMK2D;PRKACB;GNG2;KCNJ3;PRKACA;PRKCG;CREB1;RPS6KA5;MAPK1;KCNJ9;GNB2;GNAI3;GNG12;ADCY2	0.0365	hsa-miR-145-5p
hsa04720_Long-term_potentiation	18	67	1134	8019	CACNA1C;PLCB3;RPS6KA1;RAP1A;RAP1B;RAPGEF3;CAMK2G;CAMK2D;PRKACB;PRKACA;PRKCG;CAMK4;BRAF;RAF1;ITPR2;PPP1CB;MAPK1;PPP3R2	0.0159	hsa-miR-145-5p
hsa04722_Neurotrophin_signaling_pathway	35	119	1134	8019	TP53;FASLG;RPS6KA1;NTRK2;NTRK3;RAP1A;RAP1B;FRS2;IRAK4;TP73;MAPK9;IRAK3;RELA;GSK3B;CAMK2G;SORT1;AKT3;CAMK2D;PIK3R1;AKT2;PIK3CB;PDPK1;BAX;MAPK14;MAPK10;RPS6KA5;CAMK4;MAP3K3;BRAF;RAF1;FOXO3;MAPK1;TRAF6;CRK;CRKL	0.0003	hsa-miR-145-5p
hsa04725_Cholinergic_synapse	32	112	1134	8019	CACNA1C;CHRM3;CHRNB2;KCNJ2;PLCB3;PIK3R6;CHAT;GNAI2;CHRNA6;CAMK2G;AKT3;CAMK2D;PIK3R1;PRKACB;AKT2;GNG2;PIK3CB;KCNJ3;PRKACA;PRKCG;CREB1;CHRM5;CAMK4;KCNQ2;ITPR2;MAPK1;GNB2;GNAI3;KCNJ14;GNG12;ADCY2;KCNJ12	0.0008	hsa-miR-145-5p
hsa04727_GABAergic_synapse	20	89	1134	8019	CACNA1C;GABRA4;GAD1;HAP1;GNAI2;PRKACB;GNG2;GABRR1;PRKACA;PRKCG;GABARAPL1;GNB2;SRC;PLCL1;GNAI3;SLC38A3;GABARAP;GNG12;ADCY2;SLC32A1	0.0475	hsa-miR-145-5p
hsa04728_Dopaminergic_synapse	31	132	1134	8019	CACNA1C;DRD2;GRIA4;PLCB3;MAPK9;LRTOMT;GSK3B;GNAI2;PPP2R2A;PPP2R3A;CAMK2G;AKT3;CAMK2D;PRKACB;AKT2;GNG2;ARRB2;KCNJ3;PPP2R5E;PRKACA;MAPK14;PRKCG;MAPK10;CREB1;PPP2CA;ITPR2;PPP1CB;KCNJ9;GNB2;GNAI3;GNG12	0.0106	hsa-miR-145-5p
hsa04910_Insulin_signaling_pathway	29	139	1134	8019	HK1;INSR;PHKG2;INPP5J;SREBF1;SORBS1;MAPK9;GSK3B;PPP1R3B;AKT3;PIK3R1;PRKACB;AKT2;PIK3CB;PDPK1;PRKAR1A;PPP1R3E;PRKACA;MAPK10;BRAF;RAF1;SOCS3;PPP1CB;MAPK1;CBL;CRK;CRKL;PRKAA2;PRKAB1	0.0423	hsa-miR-145-5p
hsa04911_Insulin_secretion	23	86	1134	8019	KCNJ11;ATP1A1;ATP1A2;CACNA1C;CHRM3;PLCB3;ATP1A4;KCNMA1;RIMS2;RAPGEF4;ADCYAP1R1;ATP1B4;KCNN3;CAMK2G;CAMK2D;PRKACB;PRKACA;PRKCG;CREB1;ATP1B1;GLP1R;KCNMB1;ADCY2	0.0075	hsa-miR-145-5p
hsa04914_Progesterone-mediated_oocyte_maturation	22	99	1134	8019	PGR;RPS6KA1;SPDYE4;MAPK9;GNAI2;CPEB2;AKT3;PIK3R1;PRKACB;AKT2;PIK3CB;PRKACA;CPEB4;MAPK14;MAPK10;BRAF;RAF1;SPDYE1;MAD2L1;MAPK1;GNAI3;ADCY2	0.0429	hsa-miR-145-5p
hsa04917_Prolactin_signaling_pathway	22	70	1134	8019	ESR1;GALT;PRLR;MAPK9;RELA;GSK3B;AKT3;PIK3R1;AKT2;ELF5;PIK3CB;MAPK14;MAPK10;RAF1;IRF1;SOCS3;FOXO3;CCND2;MAPK1;SRC;SOCS7;CCND1	0.0018	hsa-miR-145-5p
hsa04919_Thyroid_hormone_signaling_pathway	29	119	1134	8019	ESR1;THRB;TP53;ATP1A1;ATP1A2;DIO2;PLCB3;ATP1A4;PFKFB2;ATP1B4;GSK3B;THRA;AKT3;PIK3R1;PRKACB;AKT2;PIK3CB;PDPK1;RCAN1;PRKACA;PRKCG;RAF1;ATP1B1;MAPK1;SRC;SLC16A2;SLC16A10;CCND1;PLCD3	0.0087	hsa-miR-145-5p
hsa04921_Oxytocin_signaling_pathway	35	153	1134	8019	CACNA1C;CACNB2;CACNB3;GUCY1A1;KCNJ2;PLCB3;PIK3R6;MEF2C;NFATC2;GNAI2;PPP1R12B;CAMK2G;CAMK2D;PRKACB;KCNJ3;CAMKK2;RCAN1;PRKACA;PRKCG;CAMK4;RAF1;CACNG5;ITPR2;PPP1CB;MAPK1;KCNJ9;SRC;PRKAA2;PRKAB1;GNAI3;KCNJ14;ADCY2;KCNJ12;CCND1;PPP3R2	0.0098	hsa-miR-145-5p
hsa04926_Relaxin_signaling_pathway	28	129	1134	8019	NOS1;NOS2;PLCB3;TGFBR1;MAPK9;RELA;GNAI2;AKT3;PIK3R1;PRKACB;AKT2;VEGFB;GNG2;PIK3CB;ARRB2;PRKACA;MAPK14;MAPK10;CREB1;RAF1;MAPK1;MMP9;GNB2;SRC;GNAI3;GNG12;ADCY2;RXFP4	0.0315	hsa-miR-145-5p
hsa04928_Parathyroid_hormone_synthesis,_secretion_and_action	27	106	1134	8019	PTH1R;VDR;PDE4C;PLCB3;RUNX2;PDE4B;PDE4D;PDE4A;MEF2A;MEF2C;GNAI2;FGFR1;PRKACB;SP1;ARRB2;LRP5;PRKACA;PRKCG;CREB1;BRAF;RAF1;EGR1;ITPR2;MAPK1;MMP16;GNAI3;ADCY2	0.0069	hsa-miR-145-5p
hsa04929_GnRH_secretion	16	64	1134	8019	KCNJ11;CACNA1C;PLCB3;KCNN3;AKT3;PIK3R1;AKT2;PIK3CB;ARRB2;KCNJ3;PRKCG;RAF1;ITPR2;MAPK1;KCNJ9;HCN3	0.0359	hsa-miR-145-5p
hsa04931_Insulin_resistance	25	108	1134	8019	CD36;INSR;SREBF1;RPS6KA1;NR1H3;MAPK9;RELA;GSK3B;PPARGC1B;PPP1R3B;AKT3;PIK3R1;AKT2;PIK3CB;PDPK1;PPP1R3E;MAPK10;CREB1;SOCS3;PPP1CB;PRKAA2;PRKAB1;MLXIP;MLX;CRTC2	0.0227	hsa-miR-145-5p
hsa04932_Non-alcoholic_fatty_liver_disease_(NAFLD)	32	149	1134	8019	INSR;IL6R;CXCL8;FASLG;NDUFV3;SREBF1;SDHC;NR1H3;MAPK9;RELA;GSK3B;ADIPOQ;NDUFS1;BCL2L11;AKT3;CASP7;PIK3R1;AKT2;PIK3CB;ITCH;SDHD;NDUFA5;CEBPA;BAX;MAPK10;NDUFA10;SOCS3;EIF2S1;PRKAA2;PRKAB1;MLXIP;MLX	0.0257	hsa-miR-145-5p
hsa04934_Cushing_syndrome	36	155	1134	8019	CDK4;STAR;CACNA1C;PLCB3;RAP1A;RAP1B;PDE11A;USP8;CDK6;GSK3B;NCEH1;GNAI2;CAMK2G;CAMK2D;PRKACB;SP1;WNT5A;PRKACA;CREB1;APC2;BRAF;WDR5;ITPR2;MAPK1;WNT9A;FZD7;E2F2;DVL2;GNAI3;WNT16;WDR5B;ADCY2;WNT10A;FZD8;CCND1;CCNE2	0.0074	hsa-miR-145-5p
hsa04960_Aldosterone-regulated_sodium_reabsorption	14	37	1134	8019	INSR;KCNJ1;ATP1A1;ATP1A2;NR3C2;ATP1A4;ATP1B4;PIK3R1;PIK3CB;PDPK1;PRKCG;ATP1B1;MAPK1;SFN	0.003	hsa-miR-145-5p
hsa04961_Endocrine_and_other_factor-regulated_calcium_reabsorption	16	53	1134	8019	ESR1;PTH1R;VDR;ATP1A1;ATP1A2;PLCB3;ATP1A4;DNM1;SLC8A1;ATP1B4;RAB11A;PRKACB;PRKACA;PRKCG;CLTB;ATP1B1	0.0095	hsa-miR-145-5p
hsa04971_Gastric_acid_secretion	20	76	1134	8019	KCNJ1;ATP1A1;ATP1A2;CHRM3;KCNJ2;PLCB3;ATP1A4;ATP1B4;GNAI2;CAMK2G;CAMK2D;PRKACB;PRKACA;PRKCG;ATP1B1;ITPR2;KCNJ10;GNAI3;ADCY2;KCNK10	0.0137	hsa-miR-145-5p
hsa04976_Bile_secretion	19	72	1134	8019	SLC5A1;SLC10A2;ATP1A1;ATP1A2;ATP1A4;SLC4A4;ATP1B4;ABCC3;NCEH1;CYP3A4;NR1H4;PRKACB;PRKACA;ABCG8;ATP1B1;SCTR;ABCB11;ADCY2;SLCO1A2	0.0156	hsa-miR-145-5p
hsa05032_Morphine_addiction	26	91	1134	8019	GABRA4;OPRM1;PDE4C;PDE1B;PDE1A;PDE4B;PDE11A;PDE4D;PDE4A;GNAI2;PDE1C;PRKACB;GNG2;GABRR1;ARRB2;KCNJ3;PRKACA;PRKCG;KCNJ9;GNB2;GRK5;GNAI3;GNG12;PDE7B;ADCY2;SLC32A1	0.0023	hsa-miR-145-5p
hsa05133_Pertussis	18	76	1134	8019	IL10;CXCL8;NOS2;IRAK4;MAPK9;RELA;GNAI2;MYD88;CASP7;CFL2;MAPK14;MAPK10;IRF1;MAPK1;TLR4;TRAF6;GNAI3;IL23A	0.0403	hsa-miR-145-5p
hsa05135_Yersinia_infection	29	120	1134	8019	IL10;CXCL8;ACTR2;RPS6KA1;WIPF1;ARHGEF7;IRAK4;MAPK9;PIP5K1A;NFATC2;RELA;GSK3B;MYD88;WASF2;AKT3;PIK3R1;AKT2;PIK3CB;MAPK14;MAPK10;ARF6;IFNB1;MAPK1;TLR4;TRAF6;CRK;CRKL;SRC;WIPF2	0.0096	hsa-miR-145-5p
hsa05142_Chagas_disease_(American_trypanosomiasis)	25	102	1134	8019	IL10;CXCL8;NOS2;FASLG;PLCB3;IRAK4;TGFBR1;MAPK9;RELA;GNAI2;MYD88;PPP2R2A;AKT3;PIK3R1;AKT2;PIK3CB;MAPK14;MAPK10;PPP2CA;IFNB1;MAPK1;TLR4;TRAF6;TLR6;GNAI3	0.0133	hsa-miR-145-5p
hsa05160_Hepatitis_C	35	155	1134	8019	CDK4;TP53;FASLG;CLDN19;NR1H3;YWHAZ;RELA;CDK6;GSK3B;PPP2R2A;CLDN15;TRAF3;MAVS;AKT3;PIK3R1;AKT2;PIK3CB;PSME3;IFIT1;BAX;CD81;PIAS1;BRAF;RAF1;PPP2CA;SOCS3;STAT2;IFNB1;MAPK1;YWHAH;E2F2;EIF2S1;TRAF6;OAS3;CCND1	0.0115	hsa-miR-145-5p
hsa05161_Hepatitis_B	36	162	1134	8019	DDB2;JAK3;TP53;CXCL8;FASLG;IRAK4;TGFBR1;MAPK9;YWHAZ;NFATC2;RELA;MYD88;TRAF3;EGR3;MAVS;AKT3;PIK3R1;AKT2;PIK3CB;BAX;MAPK14;PRKCG;MAPK10;CREB1;BRAF;RAF1;STAT2;IFNB1;MAPK1;TLR4;E2F2;TRAF6;MMP9;SMAD4;SRC;CCNE2	0.0128	hsa-miR-145-5p
hsa05162_Measles	34	138	1134	8019	CDK4;JAK3;TP53;FASLG;RCHY1;IRAK4;TP73;MAPK9;CD209;RELA;CDK6;GSK3B;MYD88;RAB9A;TRAF3;MAVS;AKT3;PIK3R1;AKT2;PIK3CB;BAX;MAPK10;CSNK2A1;STAT2;CCND2;CSNK2A2;IFNB1;TLR4;EIF2S1;TRAF6;OAS3;TLR7;CCND1;CCNE2	0.0043	hsa-miR-145-5p
hsa05164_Influenza_A	37	170	1134	8019	CDK4;CXCL8;FASLG;TMPRSS4;IRAK4;TMPRSS2;RELA;CDK6;SLC25A4;MYD88;TRAF3;MAVS;AKT3;RAB11A;PIK3R1;NXT2;AKT2;PIK3CB;CALCOCO2;BAX;HNRNPUL1;RAF1;KPNA5;SOCS3;STAT2;HLA-DMB;HLA-DOB;IFNB1;PML;MAPK1;TLR4;TNFRSF10B;EIF2S1;TRIM25;OAS3;KPNA6;TLR7	0.0151	hsa-miR-145-5p
hsa05166_Human_T-cell_leukemia_virus_1_infection	42	219	1134	8019	CDK4;JAK3;TP53;LTA;NRP1;ITGAL;TGFBR1;MAPK9;NFATC2;TCF3;ETS1;RELA;SLC25A4;TERT;AKT3;PIK3R1;PRKACB;AKT2;CD40;TBPL1;PIK3CB;LTBR;BAX;PRKACA;MAPK10;CREB1;MAP3K3;CCND2;EGR1;ELK4;HLA-DMB;HLA-DOB;MAD2L1;MAPK1;E2F2;SMAD4;TLN1;ADCY2;CCND1;CCNE2;PPP3R2;CRTC2	0.0492	hsa-miR-145-5p
hsa05167_Kaposi_sarcoma-associated_herpesvirus_infection	40	186	1134	8019	CDK4;TP53;CXCL8;PIK3R6;LYN;MAPK9;SYK;NFATC2;RELA;CDK6;GSK3B;IL6ST;TRAF3;AKT3;PIK3R1;AKT2;GNG2;PIK3CB;RCAN1;BAX;CCR1;PIK3C3;MAPK14;MAPK10;CREB1;RAF1;FGF2;GABARAPL1;STAT2;IFNB1;ITPR2;PDGFB;MAPK1;E2F2;GNB2;SRC;GABARAP;GNG12;CCND1;PPP3R2	0.0141	hsa-miR-145-5p
hsa05169_Epstein-Barr_virus_infection	42	201	1134	8019	CDK4;DDB2;JAK3;TP53;RUNX3;NCOR2;ENTPD1;LYN;IRAK4;ITGAL;MAPK9;SYK;RELA;CDK6;MYD88;TRAF3;BCL2L11;MAVS;AKT3;PIK3R1;AKT2;CD40;PIK3CB;NEDD4;USP7;BAX;MAPK14;MAPK10;POLK;RBPJ;STAT2;CCND2;HLA-DMB;HLA-DOB;IFNB1;PSMD3;E2F2;TRAF6;OAS3;GADD45B;CCND1;CCNE2	0.0177	hsa-miR-145-5p
hsa05200_Pathways_in_cancer	110	531	1134	8019	CDK4;DDB2;ESR1;ITGA6;JAK3;CSF2RB;TP53;VHL;IL5RA;IL6R;CXCL8;HGF;CXCL12;NOS2;FASLG;GSTM3;PLCB3;RARA;RUNX1;HES5;TPM3;TGFBR1;MAPK9;ETS1;RELA;CDK6;GSK3B;GLI1;CTNNA2;GNAI2;PPARD;FGFR1;IL6ST;TERT;CUL2;TRAF3;BCL2L11;MGST2;CAMK2G;FLT3LG;FGF8;AKT3;RASSF1;CAMK2D;CASP7;PIK3R1;PRKACB;AKT2;VEGFB;GNG2;SP1;PIK3CB;WNT5A;IL12RB2;CEBPA;BAX;LRP5;PRKACA;PRKCG;MAPK10;RPS6KA5;POLK;PDGFRA;APC2;STK4;JUP;BRAF;RAF1;FLT4;IL…	0.0004	hsa-miR-145-5p
hsa05202_Transcriptional_misregulation_in_cancer	37	186	1134	8019	DDB2;TP53;CXCL8;RARA;RUNX1;RUNX2;NSD2;NUPR1;LDB1;MEF2C;TMPRSS2;TCF3;ERG;RELA;FLT1;ETV1;CCNT1;CD40;SP1;CEBPA;MLLT3;BAX;REL;POLK;JUP;FUT8;CCND2;ELK4;PML;PAX8;TAF15;MMP9;NR4A3;ARNT2;GADD45B;WNT16;HOXA10	0.042	hsa-miR-145-5p
hsa05205_Proteoglycans_in_cancer	45	204	1134	8019	ESR1;TP53;HGF;FASLG;PLAUR;SDC1;FRS2;ANK3;HPSE2;PPP1R12B;FGFR1;CAMK2G;AKT3;CAV2;CAMK2D;PIK3R1;PRKACB;AKT2;PIK3CB;WNT5A;CD63;PDPK1;TWIST2;PRKACA;MAPK14;PRKCG;BRAF;RAF1;FGF2;DCN;IHH;ITPR2;KDR;PPP1CB;MAPK1;TLR4;WNT9A;FZD7;MMP9;CBL;SRC;WNT16;WNT10A;FZD8;CCND1	0.0068	hsa-miR-145-5p
hsa05210_Colorectal_cancer	22	86	1134	8019	DDB2;TP53;TGFBR1;MAPK9;GSK3B;BCL2L11;AKT3;PIK3R1;AKT2;PIK3CB;BAX;MAPK10;POLK;APC2;BRAF;RAF1;PMAIP1;EREG;MAPK1;SMAD4;GADD45B;CCND1	0.0131	hsa-miR-145-5p
hsa05211_Renal_cell_carcinoma	17	69	1134	8019	VHL;HGF;RAP1A;RAP1B;ETS1;CUL2;AKT3;PIK3R1;AKT2;PIK3CB;BRAF;RAF1;PDGFB;MAPK1;CRK;CRKL;ARNT2	0.0347	hsa-miR-145-5p
hsa05212_Pancreatic_cancer	21	76	1134	8019	CDK4;DDB2;TP53;TGFBR1;MAPK9;RELA;CDK6;AKT3;PIK3R1;AKT2;PIK3CB;BAX;MAPK10;POLK;BRAF;RAF1;MAPK1;E2F2;SMAD4;GADD45B;CCND1	0.0076	hsa-miR-145-5p
hsa05213_Endometrial_cancer	18	58	1134	8019	DDB2;TP53;GSK3B;CTNNA2;AKT3;PIK3R1;AKT2;PIK3CB;PDPK1;BAX;POLK;APC2;BRAF;RAF1;FOXO3;MAPK1;GADD45B;CCND1	0.0049	hsa-miR-145-5p
hsa05214_Glioma	22	75	1134	8019	CDK4;DDB2;TP53;CDK6;CAMK2G;AKT3;CAMK2D;PIK3R1;AKT2;PIK3CB;BAX;PRKCG;CAMK4;POLK;PDGFRA;BRAF;RAF1;PDGFB;MAPK1;E2F2;GADD45B;CCND1	0.0036	hsa-miR-145-5p
hsa05218_Melanoma	25	72	1134	8019	CDK4;DDB2;TP53;HGF;CDK6;FGFR1;FGF8;AKT3;PIK3R1;AKT2;PIK3CB;BAX;POLK;PDGFRA;BRAF;RAF1;FGF2;FGF9;PDGFB;MAPK1;FGF16;E2F2;FGF10;GADD45B;CCND1	0.0003	hsa-miR-145-5p
hsa05219_Bladder_cancer	13	41	1134	8019	CDK4;TP53;CXCL8;RASSF1;RPS6KA5;BRAF;RAF1;DAPK2;MAPK1;E2F2;MMP9;SRC;CCND1	0.0134	hsa-miR-145-5p
hsa05220_Chronic_myeloid_leukemia	23	76	1134	8019	CDK4;DDB2;TP53;RUNX1;TGFBR1;RELA;CDK6;AKT3;PIK3R1;AKT2;PIK3CB;BAX;POLK;BRAF;RAF1;MAPK1;E2F2;CBL;CRK;CRKL;SMAD4;GADD45B;CCND1	0.0021	hsa-miR-145-5p
hsa05223_Non-small_cell_lung_cancer	22	66	1134	8019	CDK4;DDB2;JAK3;TP53;CDK6;AKT3;RASSF1;PIK3R1;AKT2;PIK3CB;PDPK1;BAX;PRKCG;POLK;STK4;BRAF;RAF1;FOXO3;MAPK1;E2F2;GADD45B;CCND1	0.001	hsa-miR-145-5p
hsa05224_Breast_cancer	39	147	1134	8019	CDK4;DDB2;ESR1;TP53;PGR;HES5;CDK6;GSK3B;FGFR1;FGF8;AKT3;PIK3R1;AKT2;SP1;PIK3CB;WNT5A;BAX;LRP5;POLK;APC2;BRAF;RAF1;FLT4;FGF2;FGF9;MAPK1;WNT9A;FZD7;FGF16;E2F2;DVL2;FGF10;FRAT1;FRAT2;GADD45B;WNT16;WNT10A;FZD8;CCND1	0.0008	hsa-miR-145-5p
hsa05225_Hepatocellular_carcinoma	37	168	1134	8019	CDK4;DDB2;TP53;HGF;GSTM3;SMARCD2;TGFBR1;CDK6;GSK3B;TERT;MGST2;AKT3;PIK3R1;AKT2;PIK3CB;WNT5A;BAX;LRP5;PRKCG;POLK;APC2;BRAF;RAF1;MAPK1;WNT9A;FZD7;E2F2;DVL2;SMAD4;FRAT1;FRAT2;KEAP1;GADD45B;WNT16;WNT10A;FZD8;CCND1	0.0131	hsa-miR-145-5p
hsa05226_Gastric_cancer	38	149	1134	8019	DDB2;TP53;HGF;TGFBR1;GSK3B;CTNNA2;TERT;FGF8;AKT3;PIK3R1;AKT2;PIK3CB;WNT5A;BAX;LRP5;POLK;APC2;JUP;BRAF;RAF1;FGF2;FGF9;MAPK1;WNT9A;FZD7;FGF16;E2F2;DVL2;FGF10;SMAD4;FRAT1;FRAT2;GADD45B;WNT16;WNT10A;FZD8;CCND1;CCNE2	0.0016	hsa-miR-145-5p
hsa04014_Ras_signaling_pathway	58	232	1031	8019	INSR;IGF1;CSF1;FGF1;GRIN2B;IGF1R;NTRK2;RAP1B;AKT1;VEGFA;RASA4;MRAS;RASGRP2;TGFA;PIK3R3;PAK3;PLAAT3;SHC1;BDNF;ETS1;FLT1;GNGT2;FGF8;PLA2G4E;AKT3;RASSF1;PLA1A;PIK3R1;RAB5B;RAB5C;ETS2;PLA2G2D;MAPK8;CSF1R;PRKACA;MAPK10;RASA3;STK4;RAF1;FLT4;PDGFRB;PLA2G2F;CALM1;RAPGEF5;RALB;GNB5;EFNA2;ARF6;NGFR;NRAS;PRKACG;PRKCA;PRKCB;FLT3;RALA;SHC3;GNB4;PLA2G4F	0	hsa-miR-150-5p
hsa01521_EGFR_tyrosine_kinase_inhibitor_resistance	25	79	1031	8019	IGF1;IGF1R;AKT1;VEGFA;TGFA;PIK3R3;SHC1;GSK3B;NRG1;NRG2;BCL2L11;AKT3;PIK3R1;RPS6KB1;EIF4E2;BAX;BRAF;RAF1;PDGFRB;FOXO3;NRAS;PRKCA;PRKCB;SRC;SHC3	0.0002	hsa-miR-150-5p
hsa01522_Endocrine_resistance	29	98	1031	8019	ESR1;JAG1;CDKN1A;TP53;IGF1;IGF1R;AKT1;PIK3R3;SHC1;MDM2;AKT3;PIK3R1;SP1;RPS6KB1;MAPK8;BAX;PRKACA;MAPK10;ADCY3;BRAF;RAF1;NRAS;PRKACG;E2F2;SRC;ADCY6;SHC3;DLL3;CCND1	0.0002	hsa-miR-150-5p
hsa04919_Thyroid_hormone_signaling_pathway	33	119	1031	8019	ESR1;THRB;TP53;TSC2;ATP1A2;AKT1;PFKFB2;CREBBP;CTNNB1;PIK3R3;ATP1B4;MDM2;GSK3B;THRA;AKT3;PIK3R1;RXRG;PLCB2;RCAN1;PRKACA;RAF1;MYC;ATP1B1;NRAS;PLN;PRKACG;PRKCA;PRKCB;SLC9A1;HDAC1;SRC;CCND1;PLCD3	0.0002	hsa-miR-150-5p
hsa04211_Longevity_regulating_pathway	27	89	1031	8019	INSR;TSC1;TP53;TSC2;IGF1;SOD2;IGF1R;AKT1;AKT1S1;PIK3R3;SESN1;AKT3;PIK3R1;RPS6KB1;EIF4E2;BAX;PRKACA;ADCY3;CREB1;CAMK4;ADIPOR2;FOXO3;NRAS;PRKACG;PRKAB2;ADCY6;SESN2	0.0003	hsa-miR-150-5p
hsa05214_Glioma	24	75	1031	8019	CDKN1A;TP53;IGF1;IGF1R;AKT1;TGFA;PIK3R3;SHC1;CDK6;MDM2;AKT3;PIK3R1;BAX;CAMK4;BRAF;RAF1;PDGFRB;CALM1;NRAS;PRKCA;PRKCB;E2F2;SHC3;CCND1	0.0003	hsa-miR-150-5p
hsa05224_Breast_cancer	38	147	1031	8019	ESR1;JAG1;CDKN1A;TP53;IGF1;FGF1;IGF1R;HES5;AKT1;CTNNB1;PIK3R3;SHC1;CDK6;GSK3B;FGF8;AKT3;PIK3R1;SP1;WNT5A;RPS6KB1;BAX;BRAF;RAF1;MYC;FLT4;NRAS;FZD7;E2F2;WNT1;FRAT1;WNT6;FRAT2;HEY2;HEYL;SHC3;DLL3;WNT5B;CCND1	0.0003	hsa-miR-150-5p
hsa04010_MAPK_signaling_pathway	62	295	1031	8019	INSR;TP53;IGF1;CACNA1C;CACNB1;CACNB3;CACNB4;CSF1;FGF1;IGF1R;PPP3R1;CACNA1I;CACNA2D2;NTRK2;RAP1B;AKT1;IRAK1;VEGFA;PPM1B;ERBB4;MRAS;RASGRP2;TGFA;IRAK4;BDNF;FLT1;NR4A1;FGF8;PLA2G4E;AKT3;MAP3K13;MAP4K4;TAOK2;MAPK8;CSF1R;SRF;PRKACA;MAP2K3;MAPK10;RPS6KA5;MAP3K3;STK4;BRAF;RAF1;MYC;FLT4;PDGFRB;MAP3K2;CACNG7;EFNA2;NGFR;NRAS;PRKACG;PRKCA;PRKCB;FLT3;DUSP2;RPS6KA3;MAPKAPK2;MAP3K20;CACNG6;PLA2G4F	0.0007	hsa-miR-150-5p
hsa05223_Non-small_cell_lung_cancer	21	66	1031	8019	CDKN1A;TP53;AKT1;TGFA;PIK3R3;CDK6;FHIT;AKT3;RASSF1;PIK3R1;RXRG;BAX;STK4;BRAF;RAF1;FOXO3;NRAS;PRKCA;PRKCB;E2F2;CCND1	0.0007	hsa-miR-150-5p
hsa04722_Neurotrophin_signaling_pathway	31	119	1031	8019	PSEN2;TP53;NTRK2;NTRK3;RAP1B;AKT1;IRAK1;PIK3R3;IRAK4;TP73;SHC1;IRAK3;BDNF;GSK3B;AKT3;PIK3R1;MAPK8;BAX;MAPK10;RPS6KA5;CAMK4;MAP3K3;BRAF;RAF1;CALM1;FOXO3;NGFR;NRAS;RPS6KA3;MAPKAPK2;SHC3	0.0008	hsa-miR-150-5p
hsa04068_FoxO_signaling_pathway	33	131	1031	8019	INSR;CDKN1A;RAG1;IGF1;SOD2;IGF1R;AKT1;SLC2A4;CREBBP;PIK3R3;AGAP2;BCL6;MDM2;HOMER3;BCL2L11;AKT3;FBXO32;PIK3R1;MAPK8;USP7;SETD7;MAPK10;S1PR1;STK4;BRAF;RAF1;CCNB1;FOXO3;NRAS;SMAD4;PRKAB2;KLF2;CCND1	0.0009	hsa-miR-150-5p
hsa04727_GABAergic_synapse	25	89	1031	8019	ABAT;CACNA1C;GABRA4;GAD1;GLUL;SLC6A12;SLC12A5;GNAI2;GNGT2;GABRP;PRKACA;SLC38A2;SLC6A11;GABBR1;ADCY3;GNB5;PRKACG;PRKCA;PRKCB;GABRE;SRC;TRAK2;ADCY6;GNAO1;GNB4	0.001	hsa-miR-150-5p
hsa04012_ErbB_signaling_pathway	24	85	1031	8019	CDKN1A;AKT1;ERBB4;TGFA;PIK3R3;PAK3;SHC1;GSK3B;NRG1;NRG2;AKT3;PIK3R1;RPS6KB1;MAPK8;MAPK10;CBLB;BRAF;RAF1;MYC;NRAS;PRKCA;PRKCB;SRC;SHC3	0.0012	hsa-miR-150-5p
hsa05219_Bladder_cancer	15	41	1031	8019	CDKN1A;TP53;VEGFA;MDM2;RASSF1;CDH1;RPS6KA5;BRAF;RAF1;MYC;DAPK2;NRAS;E2F2;SRC;CCND1	0.0012	hsa-miR-150-5p
hsa05210_Colorectal_cancer	24	86	1031	8019	MSH2;CDKN1A;TP53;SMAD2;AKT1;CTNNB1;TGFA;PIK3R3;GSK3B;BCL2L11;AKT3;PIK3R1;RPS6KB1;MAPK8;BAX;MAPK10;BRAF;RAF1;MYC;RALB;NRAS;SMAD4;RALA;CCND1	0.0014	hsa-miR-150-5p
hsa04072_Phospholipase_D_signaling_pathway	35	148	1031	8019	INSR;TSC1;TSC2;GRM2;DGKK;AKT1;DGKG;MRAS;PIK3R3;SHC1;PIP5K1A;PIK3R5;DGKH;PLA2G4E;AKT3;PIK3R1;PLCB2;ADCY3;DGKI;RAF1;PDGFRB;CYTH3;RALB;FYN;AGPAT1;DGKD;AGT;ARF6;NRAS;PRKCA;RALA;ADCY6;SHC3;AGPAT4;PLA2G4F	0.0017	hsa-miR-150-5p
hsa04213_Longevity_regulating_pathway	19	62	1031	8019	INSR;IGF1;SOD2;IGF1R;AKT1;AKT1S1;PIK3R3;AKT3;PIK3R1;CLPB;RPS6KB1;PRKACA;ADCY3;FOXO3;NRAS;PRKACG;HDAC1;PRKAB2;ADCY6	0.0017	hsa-miR-150-5p
hsa05231_Choline_metabolism_in_cancer	26	98	1031	8019	TSC1;TSC2;DGKK;AKT1;DGKG;PIK3R3;PIP5K1A;SLC44A2;DGKH;PLA2G4E;AKT3;PIK3R1;SP1;RPS6KB1;MAPK8;SLC5A7;MAPK10;DGKI;RAF1;PDGFRB;DGKD;NRAS;PRKCA;PRKCB;GPCPD1;PLA2G4F	0.0017	hsa-miR-150-5p
hsa05200_Pathways_in_cancer	97	531	1031	8019	AR;ESR1;GLI3;ITGA6;JAG1;MSH2;CDKN1A;CSF2RB;TP53;VHL;IL3;CXCL12;IGF1;FGF1;IFNAR2;IGF1R;RARA;SMAD2;HES5;AKT1;VEGFA;PLEKHG5;TPM3;CREBBP;CTNNB1;RASGRP2;TGFA;PIK3R3;ETS1;CDK6;MDM2;GSK3B;BIRC3;GNAI2;XIAP;GSTO2;ARNT;RUNX1T1;ARHGEF12;GNGT2;BCL2L11;FGF8;AKT3;RASSF1;CCNA2;PIK3R1;IL15RA;SP1;WNT5A;RXRG;RPS6KB1;MAPK8;PLCB2;CSF1R;BAX;PRKACA;CDH1;LAMB4;MAPK10;ADCY3;RPS6KA5;STK4;BRAF;RAF1;MYC;FLT4;PDGFRB;CALM1;D…	0.0019	hsa-miR-150-5p
hsa04015_Rap1_signaling_pathway	45	210	1031	8019	INSR;IGF1;CSF1;FGF1;GRIN2B;IGF1R;ENAH;RAP1B;KRIT1;AKT1;VEGFA;MRAS;CTNND1;CTNNB1;RASGRP2;PIK3R3;RAP1GAP;FLT1;RAPGEF6;GNAI2;FGF8;AKT3;PIK3R1;PLCB2;CSF1R;MAP2K3;CDH1;ADCY3;BRAF;RAF1;FLT4;PDGFRB;CALM1;RAPGEF5;RALB;EFNA2;NGFR;NRAS;P2RY1;PRKCA;PRKCB;RALA;SRC;ADCY6;GNAO1	0.0024	hsa-miR-150-5p
hsa05212_Pancreatic_cancer	21	76	1031	8019	CDKN1A;TP53;SMAD2;AKT1;VEGFA;TGFA;PIK3R3;CDK6;AKT3;PIK3R1;RPS6KB1;MAPK8;BAX;MAPK10;BRAF;RAF1;RALB;E2F2;SMAD4;RALA;CCND1	0.0029	hsa-miR-150-5p
hsa04261_Adrenergic_signaling_in_cardiomyocytes	34	149	1031	8019	TNNT2;ADRB1;ATP1A2;CACNA1C;CACNB1;CACNB3;CACNB4;ATP2B2;CACNA2D2;AKT1;SCN1B;TPM3;ATP1B4;PIK3R5;GNAI2;PPP2R2A;AKT3;PPP2R2C;PPP2R2B;PLCB2;PRKACA;ADCY3;CREB1;RPS6KA5;CALM1;AGT;CACNG7;ATP1B1;PLN;PRKACG;PRKCA;SLC9A1;ADCY6;CACNG6	0.0032	hsa-miR-150-5p
hsa05218_Melanoma	20	72	1031	8019	CDKN1A;TP53;IGF1;FGF1;IGF1R;AKT1;PIK3R3;CDK6;MDM2;FGF8;AKT3;PIK3R1;BAX;CDH1;BRAF;RAF1;PDGFRB;NRAS;E2F2;CCND1	0.0034	hsa-miR-150-5p
hsa05202_Transcriptional_misregulation_in_cancer	40	186	1031	8019	WT1;CDKN1A;TP53;IL3;IGF1;IGF1R;RARA;SMAD1;NSD2;LDB1;BCL6;TCF3;LMO2;MDM2;FLT1;ETV1;BIRC3;FUS;TLX1;KMT2A;RUNX1T1;CD86;CCNA2;CCNT1;CCNT2;SP1;RXRG;CDK9;CSF1R;BAX;HMGA2;MYC;NGFR;TAF15;FLT3;HDAC1;HOXA11;NR4A3;KLF3;BMP2K	0.0037	hsa-miR-150-5p
hsa04725_Cholinergic_synapse	27	112	1031	8019	CACNA1C;CHRNA7;CHRNB4;KCNJ2;AKT1;PIK3R3;PIK3R5;GNAI2;GNGT2;KCNQ3;AKT3;PIK3R1;PLCB2;PRKACA;SLC5A7;ADCY3;CREB1;CAMK4;FYN;GNB5;NRAS;PRKACG;PRKCA;PRKCB;ADCY6;GNAO1;GNB4	0.0042	hsa-miR-150-5p
hsa05213_Endometrial_cancer	17	58	1031	8019	CDKN1A;TP53;AKT1;ILK;CTNNB1;PIK3R3;GSK3B;AKT3;PIK3R1;BAX;CDH1;BRAF;RAF1;MYC;FOXO3;NRAS;CCND1	0.0042	hsa-miR-150-5p
hsa04724_Glutamatergic_synapse	27	114	1031	8019	CACNA1C;GRIA4;GRIN2B;GRM2;PPP3R1;DLGAP1;GLUL;HOMER3;GNAI2;SLC1A2;GNGT2;PLA2G4E;PLCB2;PRKACA;SLC38A2;ADCY3;GRK3;SHANK2;GNB5;PRKACG;PRKCA;PRKCB;SLC1A1;ADCY6;GNAO1;GNB4;PLA2G4F	0.0052	hsa-miR-150-5p
hsa04137_Mitophagy	18	65	1031	8019	TP53;MRAS;USP8;SQSTM1;TBC1D17;PGAM5;SP1;BCL2L13;MAPK8;MAPK10;BNIP3L;CSNK2A1;FOXO3;NRAS;RAB7A;SRC;PINK1;MFN1	0.0054	hsa-miR-150-5p
hsa05225_Hepatocellular_carcinoma	36	168	1031	8019	CDKN1A;TP53;IGF1R;SMAD2;AKT1;CTNNB1;TGFA;PIK3R3;SHC1;CDK6;GSK3B;GSTO2;AKT3;PIK3R1;WNT5A;RPS6KB1;BAX;PBRM1;BRAF;RAF1;MYC;ARID1B;NRAS;PRKCA;PRKCB;SMARCD1;FZD7;E2F2;SMAD4;WNT1;FRAT1;WNT6;FRAT2;SHC3;WNT5B;CCND1	0.0058	hsa-miR-150-5p
hsa04390_Hippo_signaling_pathway	34	157	1031	8019	GDF5;FGF1;SMAD2;SMAD1;WTIP;CTNNB1;AMOT;FRMD1;TP73;YAP1;DLG2;GSK3B;BIRC3;DLG3;PPP2R2A;RASSF1;PPP2R2C;MOB1B;WNT5A;BTRC;RASSF6;PPP2R2B;CDH1;MYC;BMP8B;TEAD4;FZD7;LLGL1;SMAD4;WNT1;WNT6;LIMD1;WNT5B;CCND1	0.0063	hsa-miR-150-5p
hsa04921_Oxytocin_signaling_pathway	33	153	1031	8019	CDKN1A;CACNA1C;CACNB1;CACNB3;CACNB4;KCNJ2;OXTR;PPP3R1;CACNA2D2;MYLK4;PIK3R5;GNAI2;PPP1R12B;PLA2G4E;PLCB2;RCAN1;PRKACA;ADCY3;CAMK4;RAF1;CALM1;CACNG7;NRAS;PRKACG;PRKCA;PRKCB;PRKAB2;SRC;ADCY6;GNAO1;CACNG6;CCND1;PLA2G4F	0.0073	hsa-miR-150-5p
hsa04310_Wnt_signaling_pathway	34	160	1031	8019	TP53;PPP3R1;SIAH1;CTNNBIP1;RSPO1;CREBBP;CTNNB1;TBL1X;GSK3B;CCN4;WNT5A;BTRC;MAPK8;PLCB2;FOSL1;PRKACA;MAPK10;MYC;CSNK2A1;PRICKLE2;PRKACG;PRKCA;PRKCB;FZD7;SMAD4;WNT1;FRAT1;WNT6;SKP1;FRAT2;VANGL2;SENP2;WNT5B;CCND1	0.008	hsa-miR-150-5p
hsa05414_Dilated_cardiomyopathy_(DCM)	23	96	1031	8019	ITGA6;SGCD;TNNT2;IGF1;ADRB1;CACNA1C;CACNB1;CACNB3;CACNB4;CACNA2D2;TPM3;ITGA7;LMNA;PRKACA;ADCY3;DES;AGT;CACNG7;PLN;PRKACG;ADCY6;CACNG6;ITGA1	0.0082	hsa-miR-150-5p
hsa04934_Cushing_syndrome	33	155	1031	8019	CDKN1A;CACNA1C;CACNA1I;RAP1B;KCNK2;AIPL1;CTNNB1;ARMC5;USP8;CDK6;GSK3B;GNAI2;RBBP5;KMT2A;ARNT;NR4A1;SP1;WNT5A;PLCB2;PRKACA;ADCY3;CREB1;BRAF;AGT;PRKACG;KMT2D;FZD7;E2F2;WNT1;WNT6;ADCY6;WNT5B;CCND1	0.0086	hsa-miR-150-5p
hsa05205_Proteoglycans_in_cancer	41	204	1031	8019	ESR1;CDKN1A;TP53;CD44;IGF1;IGF1R;SMAD2;AKT1;VEGFA;ERBB4;PXN;MRAS;CTNNB1;PIK3R3;MDM2;ANK3;PPP1R12B;NUDT16L1;ARHGEF12;AKT3;PIK3R1;WNT5A;RPS6KB1;HSPG2;NANOG;PRKACA;BRAF;RAF1;MYC;NRAS;PRKACG;PRKCA;PRKCB;SLC9A1;TFAP4;FZD7;SRC;WNT1;WNT6;WNT5B;CCND1	0.0087	hsa-miR-150-5p
hsa04152_AMPK_signaling_pathway	27	120	1031	8019	INSR;TSC1;HNF4A;TSC2;IGF1;IGF1R;LEPR;AKT1;PFKFB2;SLC2A4;AKT1S1;PIK3R3;CPT1B;PFKFB3;PPP2R2A;AKT3;PPP2R2C;CCNA2;PIK3R1;PPP2R2B;RPS6KB1;CREB1;ADIPOR2;FOXO3;PRKAB2;MLYCD;CCND1	0.009	hsa-miR-150-5p
hsa04330_Notch_signaling_pathway	15	53	1031	8019	JAG1;ATXN1;PSEN2;HES5;NCOR2;CREBBP;ATXN1L;APH1B;DTX4;HDAC1;HEY2;HEYL;DLL3;MAML3;DTX3L	0.009	hsa-miR-150-5p
hsa04130_SNARE_interactions_in_vesicular_transport	11	33	1031	8019	STX16;GOSR1;STX3;VAMP4;STX6;VAMP1;VTI1A;STX7;STX18;YKT6;STX17	0.0092	hsa-miR-150-5p
hsa04510_Focal_adhesion	40	199	1031	8019	ITGA6;IGF1;IGF1R;RAP1B;MYLK4;AKT1;ILK;VEGFA;PXN;CTNNB1;PIK3R3;PAK3;SHC1;ITGA7;GSK3B;FLT1;BIRC3;XIAP;PPP1R12B;AKT3;PIK3R1;MAPK8;LAMB4;MAPK10;ACTN4;TNR;BRAF;RAF1;FLT4;PDGFRB;FYN;LAMC1;PRKCA;PRKCB;SRC;LAMC3;SHC3;PARVA;CCND1;ITGA1	0.0095	hsa-miR-150-5p
hsa04917_Prolactin_signaling_pathway	18	70	1031	8019	ESR1;LHCGR;PRLR;AKT1;PIK3R3;SHC1;GSK3B;AKT3;PIK3R1;MAPK8;MAPK10;RAF1;FOXO3;NRAS;SRC;CISH;SHC3;CCND1	0.0101	hsa-miR-150-5p
hsa05220_Chronic_myeloid_leukemia	19	76	1031	8019	CDKN1A;TP53;AKT1;PIK3R3;SHC1;CDK6;MDM2;AKT3;PIK3R1;BAX;BRAF;RAF1;MYC;NRAS;E2F2;HDAC1;SMAD4;SHC3;CCND1	0.0107	hsa-miR-150-5p
hsa04514_Cell_adhesion_molecules_(CAMs)	31	147	1031	8019	ITGA6;PECAM1;NCAM1;CLDN18;NFASC;IGSF11;CD34;CTLA4;VCAM1;CLDN19;VCAN;CADM3;NRXN1;CLDN14;NEO1;CD8B;CD86;ALCAM;HLA-DQB1;CLDN4;CDH1;PTPRF;CNTN2;CD8B2;NLGN1;NRXN2;HLA-DPB1;PDCD1;NLGN2;LRRC4;TIGIT	0.0118	hsa-miR-150-5p
hsa04120_Ubiquitin_mediated_proteolysis	29	136	1031	8019	VHL;UBE2W;SIAH1;UBE4B;UBE2K;CDC27;MDM2;BIRC3;XIAP;SMURF1;UBE2E1;UBE4A;BTRC;UBOX5;HERC3;UBE2D3;CBLB;PIAS2;UBE2D2;UBE2I;UBE2N;UBE2M;UBE2L6;SKP1;PRPF19;UBE2D4;UBE2R2;UBE2Z;HUWE1	0.0128	hsa-miR-150-5p
hsa05226_Gastric_cancer	31	149	1031	8019	CDKN1A;TP53;FGF1;SMAD2;AKT1;CTNNB1;PIK3R3;SHC1;GSK3B;FGF8;AKT3;PIK3R1;WNT5A;RXRG;RPS6KB1;BAX;CDH1;BRAF;RAF1;MYC;NRAS;FZD7;E2F2;SMAD4;WNT1;FRAT1;WNT6;FRAT2;SHC3;WNT5B;CCND1	0.0137	hsa-miR-150-5p
hsa04910_Insulin_signaling_pathway	29	139	1031	8019	INSR;PHKB;PHKG2;TSC1;TSC2;AKT1;SORBS1;SLC2A4;PIK3R3;SHC1;GSK3B;PPP1R3B;AKT3;PIK3R1;RPS6KB1;EIF4E2;MAPK8;PRKACA;MAPK10;CBLB;PTPRF;BRAF;RAF1;CALM1;NRAS;PPP1R3A;PRKACG;PRKAB2;SHC3	0.0161	hsa-miR-150-5p
hsa05211_Renal_cell_carcinoma	17	69	1031	8019	CDKN1A;VHL;RAP1B;AKT1;VEGFA;CREBBP;TGFA;PIK3R3;PAK3;ETS1;ARNT;AKT3;PIK3R1;BRAF;RAF1;NRAS;EGLN2	0.0169	hsa-miR-150-5p
hsa04960_Aldosterone-regulated_sodium_reabsorption	11	37	1031	8019	HSD11B2;INSR;IGF1;ATP1A2;PIK3R3;ATP1B4;PIK3R1;ATP1B1;PRKCA;PRKCB;SFN	0.0176	hsa-miR-150-5p
hsa05216_Thyroid_cancer	11	37	1031	8019	CDKN1A;TP53;TPM3;CTNNB1;RXRG;BAX;CDH1;BRAF;MYC;NRAS;CCND1	0.0176	hsa-miR-150-5p
hsa04912_GnRH_signaling_pathway	21	93	1031	8019	GNRHR;CACNA1C;PLA2G4E;MAPK8;PLCB2;PRKACA;MAP2K3;MAPK10;ADCY3;MAP3K3;RAF1;CALM1;MAP3K2;NRAS;PRKACG;PRKCA;PRKCB;MMP14;SRC;ADCY6;PLA2G4F	0.0187	hsa-miR-150-5p
hsa04070_Phosphatidylinositol_signaling_system	22	99	1031	8019	IP6K2;IP6K1;DGKK;DGKG;PIK3R3;INPP4A;PIP5K1A;PI4KB;DGKH;PIK3R1;MTMR2;PPIP5K2;PLCB2;PIK3C2A;DGKI;CALM1;DGKD;PRKCA;PRKCB;PI4K2A;ITPKC;PLCD3	0.0189	hsa-miR-150-5p
hsa04370_VEGF_signaling_pathway	15	59	1031	8019	PPP3R1;AKT1;VEGFA;PXN;PIK3R3;PLA2G4E;AKT3;PIK3R1;RAF1;NRAS;PRKCA;PRKCB;MAPKAPK2;SRC;PLA2G4F	0.0192	hsa-miR-150-5p
hsa04218_Cellular_senescence	32	160	1031	8019	TSC1;CDKN1A;TP53;TSC2;PPP3R1;SMAD2;AKT1;MRAS;PIK3R3;LIN54;SQSTM1;ETS1;CDK6;MDM2;TRPV4;AKT3;CCNA2;PIK3R1;FOXM1;BTRC;MYBL2;MAP2K3;RAF1;CCNB1;MYC;CALM1;HIPK1;FOXO3;NRAS;E2F2;MAPKAPK2;CCND1	0.0193	hsa-miR-150-5p
hsa04971_Gastric_acid_secretion	18	76	1031	8019	ATP1A2;KCNJ2;MYLK4;KCNK2;ATP1B4;GNAI2;KCNJ16;KCNJ15;PLCB2;PRKACA;ADCY3;CALM1;ATP1B1;PRKACG;PRKCA;PRKCB;SLC9A1;ADCY6	0.0194	hsa-miR-150-5p
hsa04144_Endocytosis	46	249	1031	8019	IGF1R;ZFYVE27;RAB11FIP1;SMAD2;MVB12B;SH3KBP1;AGAP1;ARAP1;WIPF1;WIPF3;CHMP1A;GIT1;IQSEC2;AGAP2;USP8;EPN1;PIP5KL1;PIP5K1A;SPART;ASAP3;MDM2;PDCD6IP;RAB35;SMURF1;CAPZB;SH3GLB1;RAB5B;RAB5C;IST1;VTA1;CBLB;STAMBP;GRK3;PSD3;CLTB;CYTH3;ARF6;RAB7A;SRC;ARFGEF2;EHD3;EPN3;RAB22A;PSD2;WIPF2;CHMP4B	0.0195	hsa-miR-150-5p
hsa04750_Inflammatory_mediator_regulation_of_TRP_channels	22	100	1031	8019	IGF1;CYP4A11;CYP4A22;ASIC1;PIK3R3;TRPV4;PLA2G4E;PIK3R1;MAPK8;PLCB2;PRKACA;MAP2K3;MAPK10;ADCY3;CALM1;P2RY2;PRKACG;PRKCA;PRKCB;SRC;ADCY6;PLA2G4F	0.0206	hsa-miR-150-5p
hsa04150_mTOR_signaling_pathway	31	155	1031	8019	INSR;TSC1;TSC2;IGF1;IGF1R;SEH1L;AKT1;AKT1S1;PIK3R3;GSK3B;AKT3;PIK3R1;WNT5A;RPS6KB1;EIF4E2;LPIN3;BRAF;RAF1;MIOS;ATP6V1B2;NRAS;PRKCA;PRKCB;SLC7A5;FZD7;RPS6KA3;WNT1;WNT6;WNT5B;SESN2;RNF152	0.021	hsa-miR-150-5p
hsa04140_Autophagy	28	137	1031	8019	TSC1;TSC2;IGF1R;AKT1;MRAS;AKT1S1;PIK3R3;CFLAR;SQSTM1;RUBCN;SH3GLB1;AKT3;PIK3R1;RPS6KB1;MAPK8;PRKACA;MAPK10;ATG16L2;RAF1;DAPK2;NRAS;PRKACG;RAB1A;RAB7A;STX17;WDR41;ATG4C;RAB39B	0.0218	hsa-miR-150-5p
hsa04371_Apelin_signaling_pathway	28	137	1031	8019	JAG1;SMAD2;MYLK4;AKT1;MRAS;PIK3R5;GNAI2;GNGT2;AKT3;MEF2D;RPS6KB1;PLCB2;PRKACA;CDH1;ADCY3;CAMK4;RAF1;CALM1;GNB5;NRAS;PRKACG;SLC9A1;SMAD4;PRKAB2;ADCY6;KLF2;GNB4;CCND1	0.0218	hsa-miR-150-5p
hsa04360_Axon_guidance	35	181	1031	8019	CXCL12;PPP3R1;ENAH;ILK;PIK3R3;PAK3;TRPC4;SEMA7A;GSK3B;SSH1;GNAI2;NEO1;ARHGEF12;LIMK1;PIK3R1;CFL2;WNT5A;EPHA5;SSH2;ABLIM3;EPHB2;SEMA3F;SRGAP1;RAF1;FYN;EFNA2;NRAS;PRKCA;UNC5C;SEMA5A;SRC;RND1;SEMA3G;LRRC4;WNT5B	0.0223	hsa-miR-150-5p
hsa04923_Regulation_of_lipolysis_in_adipocytes	14	55	1031	8019	INSR;ADRB1;MGLL;AKT1;PRKG1;PIK3R3;PLAAT3;GNAI2;AKT3;PIK3R1;PRKACA;ADCY3;PRKACG;ADCY6	0.0229	hsa-miR-150-5p
hsa04340_Hedgehog_signaling_pathway	13	50	1031	8019	GLI3;GSK3B;MOSMO;SMURF1;CDON;BTRC;GPR161;KIF3A;PRKACA;GRK3;GAS1;PRKACG;CCND1	0.0244	hsa-miR-150-5p
hsa04720_Long-term_potentiation	16	67	1031	8019	CACNA1C;GRIN2B;PPP3R1;RAP1B;CREBBP;PLCB2;PRKACA;CAMK4;BRAF;RAF1;CALM1;NRAS;PRKACG;PRKCA;PRKCB;RPS6KA3	0.0249	hsa-miR-150-5p
hsa05221_Acute_myeloid_leukemia	16	67	1031	8019	IL3;RARA;AKT1;PIK3R3;RUNX1T1;AKT3;CCNA2;PIK3R1;RPS6KB1;CSF1R;BRAF;RAF1;MYC;NRAS;FLT3;CCND1	0.0249	hsa-miR-150-5p
hsa05032_Morphine_addiction	20	91	1031	8019	GABRA4;PDE4D;PDE10A;PDE2A;GNAI2;PDE1C;GNGT2;GABRP;PRKACA;GABBR1;ADCY3;GRK3;GNB5;PRKACG;PRKCA;PRKCB;GABRE;ADCY6;GNAO1;GNB4	0.0265	hsa-miR-150-5p
hsa05215_Prostate_cancer	21	97	1031	8019	AR;CDKN1A;TP53;IGF1;IGF1R;AKT1;CREBBP;CTNNB1;TGFA;PIK3R3;MDM2;GSK3B;AKT3;PIK3R1;CREB1;BRAF;RAF1;PDGFRB;NRAS;E2F2;CCND1	0.0266	hsa-miR-150-5p
hsa05163_Human_cytomegalovirus_infection	41	225	1031	8019	TSC1;CDKN1A;TP53;TSC2;CXCL12;PPP3R1;AKT1;VEGFA;PXN;CTNNB1;PIK3R3;CDK6;MDM2;GSK3B;GNAI2;ARHGEF12;GNGT2;AKT3;PIK3R1;SP1;RPS6KB1;PLCB2;BAX;CCR1;PRKACA;ADCY3;CREB1;RAF1;MYC;CALM1;GNB5;NRAS;PRKACG;PRKCA;PRKCB;E2F2;SRC;ADCY6;GNAO1;GNB4;CCND1	0.0305	hsa-miR-150-5p
hsa04550_Signaling_pathways_regulating_pluripotency_of_stem_cells	28	142	1031	8019	IGF1;IGF1R;SMAD2;SMAD1;AKT1;CTNNB1;PIK3R3;TCF3;GSK3B;LEFTY2;POU5F1;AKT3;PIK3R1;WNT5A;JARID2;NANOG;PCGF3;NODAL;RAF1;MYC;NRAS;FZD7;ACVR1B;SMAD4;WNT1;WNT6;HOXD1;WNT5B	0.0309	hsa-miR-150-5p
hsa05166_Human_T-cell_leukemia_virus_1_infection	40	219	1031	8019	CDKN1A;EGR2;TP53;PPP3R1;SMAD2;AKT1;CRTC3;CREBBP;CDC27;PIK3R3;TCF3;ETS1;XIAP;AKT3;CCNA2;PIK3R1;IL15RA;HLA-DQB1;TRRAP;ETS2;LTBR;MAPK8;BAX;SRF;RAN;FOSL1;PRKACA;MAPK10;ADCY3;CREB1;MAP3K3;MYC;HLA-DPB1;NRAS;PRKACG;XPO1;E2F2;SMAD4;ADCY6;CCND1	0.0313	hsa-miR-150-5p
hsa04350_TGF-beta_signaling_pathway	20	94	1031	8019	GDF5;SMAD2;SMAD1;CREBBP;LEFTY2;NEO1;GREM1;TGIF2;SMURF1;NBL1;SP1;RPS6KB1;THSD4;NODAL;MYC;BMP8B;ACVR1B;SMAD4;SKP1;TFDP1	0.0341	hsa-miR-150-5p
hsa04961_Endocrine_and_other_factor-regulated_calcium_reabsorption	13	53	1031	8019	ESR1;ATP1A2;ATP2B2;ATP1B4;PLCB2;PRKACA;CLTB;CALB1;ATP1B1;PRKACG;PRKCA;PRKCB;ADCY6	0.0345	hsa-miR-150-5p
hsa04935_Growth_hormone_synthesis,_secretion_and_action	24	119	1031	8019	IGF1;CACNA1C;AKT1;CREBBP;PIK3R3;SHC1;GSK3B;GNAI2;AKT3;PIK3R1;MAPK8;PLCB2;PRKACA;MAP2K3;MAPK10;ADCY3;CREB1;RAF1;NRAS;PRKACG;PRKCA;PRKCB;ADCY6;SHC3	0.0354	hsa-miR-150-5p
hsa04728_Dopaminergic_synapse	26	132	1031	8019	CACNA1C;GRIA4;GRIN2B;AKT1;LRTOMT;GSK3B;SCN1A;GNAI2;PPP2R2A;GNGT2;AKT3;PPP2R2C;PPP2R2B;MAPK8;PLCB2;PRKACA;MAPK10;CREB1;CALM1;GNB5;PRKACG;PRKCA;PRKCB;GSK3A;GNAO1;GNB4	0.0367	hsa-miR-150-5p
hsa04916_Melanogenesis	21	101	1031	8019	CREBBP;CTNNB1;GSK3B;GNAI2;WNT5A;PLCB2;PRKACA;ADCY3;CREB1;RAF1;CALM1;NRAS;PRKACG;PRKCA;PRKCB;FZD7;WNT1;WNT6;ADCY6;GNAO1;WNT5B	0.0367	hsa-miR-150-5p
hsa04931_Insulin_resistance	22	108	1031	8019	INSR;AKT1;SLC2A4;PIK3R3;CPT1B;GSK3B;PPARGC1B;PPP1R3B;AKT3;PIK3R1;RPS6KB1;MAPK8;MAPK10;CREB1;PTPRF;AGT;PPP1R3A;PRKCB;RPS6KA3;SLC27A4;PRKAB2;MLX	0.0391	hsa-miR-150-5p
hsa04730_Long-term_depression	14	60	1031	8019	IGF1;IGF1R;PRKG1;GNAI2;PLA2G4E;PLCB2;GRID2;BRAF;RAF1;NRAS;PRKCA;PRKCB;GNAO1;PLA2G4F	0.0394	hsa-miR-150-5p
hsa04115_p53_signaling_pathway	16	72	1031	8019	CDKN1A;TP53;TSC2;IGF1;SIAH1;TP73;CDK6;MDM2;SESN1;MDM4;BAX;CCNB1;SFN;PERP;SESN2;CCND1	0.0405	hsa-miR-150-5p
hsa04713_Circadian_entrainment	20	97	1031	8019	CACNA1C;GRIA4;GRIN2B;CACNA1I;PRKG1;GNAI2;GNGT2;PLCB2;PRKACA;ADCY3;CREB1;RPS6KA5;CALM1;GNB5;PRKACG;PRKCA;PRKCB;ADCY6;GNAO1;GNB4	0.0433	hsa-miR-150-5p
hsa04926_Relaxin_signaling_pathway	25	129	1031	8019	SMAD2;AKT1;VEGFA;PIK3R3;SHC1;GNAI2;GNGT2;AKT3;PIK3R1;MAPK8;PLCB2;PRKACA;MAPK10;ADCY3;CREB1;RAF1;GNB5;NRAS;PRKACG;PRKCA;SRC;ADCY6;SHC3;GNAO1;GNB4	0.0456	hsa-miR-150-5p
hsa05222_Small_cell_lung_cancer	19	92	1031	8019	ITGA6;CDKN1A;TP53;AKT1;PIK3R3;CDK6;BIRC3;FHIT;XIAP;AKT3;PIK3R1;RXRG;BAX;LAMB4;MYC;LAMC1;E2F2;LAMC3;CCND1	0.0473	hsa-miR-150-5p
hsa01521_EGFR_tyrosine_kinase_inhibitor_resistance	25	79	1031	8019	IGF1;IGF1R;AKT1;VEGFA;TGFA;PIK3R3;SHC1;GSK3B;NRG1;NRG2;BCL2L11;AKT3;PIK3R1;RPS6KB1;EIF4E2;BAX;BRAF;RAF1;PDGFRB;FOXO3;NRAS;PRKCA;PRKCB;SRC;SHC3	0.0002	hsa-miR-150-5p
hsa01522_Endocrine_resistance	29	98	1031	8019	ESR1;JAG1;CDKN1A;TP53;IGF1;IGF1R;AKT1;PIK3R3;SHC1;MDM2;AKT3;PIK3R1;SP1;RPS6KB1;MAPK8;BAX;PRKACA;MAPK10;ADCY3;BRAF;RAF1;NRAS;PRKACG;E2F2;SRC;ADCY6;SHC3;DLL3;CCND1	0.0002	hsa-miR-150-5p
hsa04010_MAPK_signaling_pathway	62	295	1031	8019	INSR;TP53;IGF1;CACNA1C;CACNB1;CACNB3;CACNB4;CSF1;FGF1;IGF1R;PPP3R1;CACNA1I;CACNA2D2;NTRK2;RAP1B;AKT1;IRAK1;VEGFA;PPM1B;ERBB4;MRAS;RASGRP2;TGFA;IRAK4;BDNF;FLT1;NR4A1;FGF8;PLA2G4E;AKT3;MAP3K13;MAP4K4;TAOK2;MAPK8;CSF1R;SRF;PRKACA;MAP2K3;MAPK10;RPS6KA5;MAP3K3;STK4;BRAF;RAF1;MYC;FLT4;PDGFRB;MAP3K2;CACNG7;EFNA2;NGFR;NRAS;PRKACG;PRKCA;PRKCB;FLT3;DUSP2;RPS6KA3;MAPKAPK2;MAP3K20;CACNG6;PLA2G4F	0.0007	hsa-miR-150-5p
hsa04012_ErbB_signaling_pathway	24	85	1031	8019	CDKN1A;AKT1;ERBB4;TGFA;PIK3R3;PAK3;SHC1;GSK3B;NRG1;NRG2;AKT3;PIK3R1;RPS6KB1;MAPK8;MAPK10;CBLB;BRAF;RAF1;MYC;NRAS;PRKCA;PRKCB;SRC;SHC3	0.0012	hsa-miR-150-5p
hsa04014_Ras_signaling_pathway	58	232	1031	8019	INSR;IGF1;CSF1;FGF1;GRIN2B;IGF1R;NTRK2;RAP1B;AKT1;VEGFA;RASA4;MRAS;RASGRP2;TGFA;PIK3R3;PAK3;PLAAT3;SHC1;BDNF;ETS1;FLT1;GNGT2;FGF8;PLA2G4E;AKT3;RASSF1;PLA1A;PIK3R1;RAB5B;RAB5C;ETS2;PLA2G2D;MAPK8;CSF1R;PRKACA;MAPK10;RASA3;STK4;RAF1;FLT4;PDGFRB;PLA2G2F;CALM1;RAPGEF5;RALB;GNB5;EFNA2;ARF6;NGFR;NRAS;PRKACG;PRKCA;PRKCB;FLT3;RALA;SHC3;GNB4;PLA2G4F	0	hsa-miR-150-5p
hsa04015_Rap1_signaling_pathway	45	210	1031	8019	INSR;IGF1;CSF1;FGF1;GRIN2B;IGF1R;ENAH;RAP1B;KRIT1;AKT1;VEGFA;MRAS;CTNND1;CTNNB1;RASGRP2;PIK3R3;RAP1GAP;FLT1;RAPGEF6;GNAI2;FGF8;AKT3;PIK3R1;PLCB2;CSF1R;MAP2K3;CDH1;ADCY3;BRAF;RAF1;FLT4;PDGFRB;CALM1;RAPGEF5;RALB;EFNA2;NGFR;NRAS;P2RY1;PRKCA;PRKCB;RALA;SRC;ADCY6;GNAO1	0.0024	hsa-miR-150-5p
hsa04068_FoxO_signaling_pathway	33	131	1031	8019	INSR;CDKN1A;RAG1;IGF1;SOD2;IGF1R;AKT1;SLC2A4;CREBBP;PIK3R3;AGAP2;BCL6;MDM2;HOMER3;BCL2L11;AKT3;FBXO32;PIK3R1;MAPK8;USP7;SETD7;MAPK10;S1PR1;STK4;BRAF;RAF1;CCNB1;FOXO3;NRAS;SMAD4;PRKAB2;KLF2;CCND1	0.0009	hsa-miR-150-5p
hsa04070_Phosphatidylinositol_signaling_system	22	99	1031	8019	IP6K2;IP6K1;DGKK;DGKG;PIK3R3;INPP4A;PIP5K1A;PI4KB;DGKH;PIK3R1;MTMR2;PPIP5K2;PLCB2;PIK3C2A;DGKI;CALM1;DGKD;PRKCA;PRKCB;PI4K2A;ITPKC;PLCD3	0.0189	hsa-miR-150-5p
hsa04072_Phospholipase_D_signaling_pathway	35	148	1031	8019	INSR;TSC1;TSC2;GRM2;DGKK;AKT1;DGKG;MRAS;PIK3R3;SHC1;PIP5K1A;PIK3R5;DGKH;PLA2G4E;AKT3;PIK3R1;PLCB2;ADCY3;DGKI;RAF1;PDGFRB;CYTH3;RALB;FYN;AGPAT1;DGKD;AGT;ARF6;NRAS;PRKCA;RALA;ADCY6;SHC3;AGPAT4;PLA2G4F	0.0017	hsa-miR-150-5p
hsa04115_p53_signaling_pathway	16	72	1031	8019	CDKN1A;TP53;TSC2;IGF1;SIAH1;TP73;CDK6;MDM2;SESN1;MDM4;BAX;CCNB1;SFN;PERP;SESN2;CCND1	0.0405	hsa-miR-150-5p
hsa04120_Ubiquitin_mediated_proteolysis	29	136	1031	8019	VHL;UBE2W;SIAH1;UBE4B;UBE2K;CDC27;MDM2;BIRC3;XIAP;SMURF1;UBE2E1;UBE4A;BTRC;UBOX5;HERC3;UBE2D3;CBLB;PIAS2;UBE2D2;UBE2I;UBE2N;UBE2M;UBE2L6;SKP1;PRPF19;UBE2D4;UBE2R2;UBE2Z;HUWE1	0.0128	hsa-miR-150-5p
hsa04130_SNARE_interactions_in_vesicular_transport	11	33	1031	8019	STX16;GOSR1;STX3;VAMP4;STX6;VAMP1;VTI1A;STX7;STX18;YKT6;STX17	0.0092	hsa-miR-150-5p
hsa04137_Mitophagy	18	65	1031	8019	TP53;MRAS;USP8;SQSTM1;TBC1D17;PGAM5;SP1;BCL2L13;MAPK8;MAPK10;BNIP3L;CSNK2A1;FOXO3;NRAS;RAB7A;SRC;PINK1;MFN1	0.0054	hsa-miR-150-5p
hsa04140_Autophagy	28	137	1031	8019	TSC1;TSC2;IGF1R;AKT1;MRAS;AKT1S1;PIK3R3;CFLAR;SQSTM1;RUBCN;SH3GLB1;AKT3;PIK3R1;RPS6KB1;MAPK8;PRKACA;MAPK10;ATG16L2;RAF1;DAPK2;NRAS;PRKACG;RAB1A;RAB7A;STX17;WDR41;ATG4C;RAB39B	0.0218	hsa-miR-150-5p
hsa04144_Endocytosis	46	249	1031	8019	IGF1R;ZFYVE27;RAB11FIP1;SMAD2;MVB12B;SH3KBP1;AGAP1;ARAP1;WIPF1;WIPF3;CHMP1A;GIT1;IQSEC2;AGAP2;USP8;EPN1;PIP5KL1;PIP5K1A;SPART;ASAP3;MDM2;PDCD6IP;RAB35;SMURF1;CAPZB;SH3GLB1;RAB5B;RAB5C;IST1;VTA1;CBLB;STAMBP;GRK3;PSD3;CLTB;CYTH3;ARF6;RAB7A;SRC;ARFGEF2;EHD3;EPN3;RAB22A;PSD2;WIPF2;CHMP4B	0.0195	hsa-miR-150-5p
hsa04150_mTOR_signaling_pathway	31	155	1031	8019	INSR;TSC1;TSC2;IGF1;IGF1R;SEH1L;AKT1;AKT1S1;PIK3R3;GSK3B;AKT3;PIK3R1;WNT5A;RPS6KB1;EIF4E2;LPIN3;BRAF;RAF1;MIOS;ATP6V1B2;NRAS;PRKCA;PRKCB;SLC7A5;FZD7;RPS6KA3;WNT1;WNT6;WNT5B;SESN2;RNF152	0.021	hsa-miR-150-5p
hsa04152_AMPK_signaling_pathway	27	120	1031	8019	INSR;TSC1;HNF4A;TSC2;IGF1;IGF1R;LEPR;AKT1;PFKFB2;SLC2A4;AKT1S1;PIK3R3;CPT1B;PFKFB3;PPP2R2A;AKT3;PPP2R2C;CCNA2;PIK3R1;PPP2R2B;RPS6KB1;CREB1;ADIPOR2;FOXO3;PRKAB2;MLYCD;CCND1	0.009	hsa-miR-150-5p
hsa04211_Longevity_regulating_pathway	27	89	1031	8019	INSR;TSC1;TP53;TSC2;IGF1;SOD2;IGF1R;AKT1;AKT1S1;PIK3R3;SESN1;AKT3;PIK3R1;RPS6KB1;EIF4E2;BAX;PRKACA;ADCY3;CREB1;CAMK4;ADIPOR2;FOXO3;NRAS;PRKACG;PRKAB2;ADCY6;SESN2	0.0003	hsa-miR-150-5p
hsa04213_Longevity_regulating_pathway	19	62	1031	8019	INSR;IGF1;SOD2;IGF1R;AKT1;AKT1S1;PIK3R3;AKT3;PIK3R1;CLPB;RPS6KB1;PRKACA;ADCY3;FOXO3;NRAS;PRKACG;HDAC1;PRKAB2;ADCY6	0.0017	hsa-miR-150-5p
hsa04218_Cellular_senescence	32	160	1031	8019	TSC1;CDKN1A;TP53;TSC2;PPP3R1;SMAD2;AKT1;MRAS;PIK3R3;LIN54;SQSTM1;ETS1;CDK6;MDM2;TRPV4;AKT3;CCNA2;PIK3R1;FOXM1;BTRC;MYBL2;MAP2K3;RAF1;CCNB1;MYC;CALM1;HIPK1;FOXO3;NRAS;E2F2;MAPKAPK2;CCND1	0.0193	hsa-miR-150-5p
hsa04261_Adrenergic_signaling_in_cardiomyocytes	34	149	1031	8019	TNNT2;ADRB1;ATP1A2;CACNA1C;CACNB1;CACNB3;CACNB4;ATP2B2;CACNA2D2;AKT1;SCN1B;TPM3;ATP1B4;PIK3R5;GNAI2;PPP2R2A;AKT3;PPP2R2C;PPP2R2B;PLCB2;PRKACA;ADCY3;CREB1;RPS6KA5;CALM1;AGT;CACNG7;ATP1B1;PLN;PRKACG;PRKCA;SLC9A1;ADCY6;CACNG6	0.0032	hsa-miR-150-5p
hsa04310_Wnt_signaling_pathway	34	160	1031	8019	TP53;PPP3R1;SIAH1;CTNNBIP1;RSPO1;CREBBP;CTNNB1;TBL1X;GSK3B;CCN4;WNT5A;BTRC;MAPK8;PLCB2;FOSL1;PRKACA;MAPK10;MYC;CSNK2A1;PRICKLE2;PRKACG;PRKCA;PRKCB;FZD7;SMAD4;WNT1;FRAT1;WNT6;SKP1;FRAT2;VANGL2;SENP2;WNT5B;CCND1	0.008	hsa-miR-150-5p
hsa04330_Notch_signaling_pathway	15	53	1031	8019	JAG1;ATXN1;PSEN2;HES5;NCOR2;CREBBP;ATXN1L;APH1B;DTX4;HDAC1;HEY2;HEYL;DLL3;MAML3;DTX3L	0.009	hsa-miR-150-5p
hsa04340_Hedgehog_signaling_pathway	13	50	1031	8019	GLI3;GSK3B;MOSMO;SMURF1;CDON;BTRC;GPR161;KIF3A;PRKACA;GRK3;GAS1;PRKACG;CCND1	0.0244	hsa-miR-150-5p
hsa04350_TGF-beta_signaling_pathway	20	94	1031	8019	GDF5;SMAD2;SMAD1;CREBBP;LEFTY2;NEO1;GREM1;TGIF2;SMURF1;NBL1;SP1;RPS6KB1;THSD4;NODAL;MYC;BMP8B;ACVR1B;SMAD4;SKP1;TFDP1	0.0341	hsa-miR-150-5p
hsa04360_Axon_guidance	35	181	1031	8019	CXCL12;PPP3R1;ENAH;ILK;PIK3R3;PAK3;TRPC4;SEMA7A;GSK3B;SSH1;GNAI2;NEO1;ARHGEF12;LIMK1;PIK3R1;CFL2;WNT5A;EPHA5;SSH2;ABLIM3;EPHB2;SEMA3F;SRGAP1;RAF1;FYN;EFNA2;NRAS;PRKCA;UNC5C;SEMA5A;SRC;RND1;SEMA3G;LRRC4;WNT5B	0.0223	hsa-miR-150-5p
hsa04370_VEGF_signaling_pathway	15	59	1031	8019	PPP3R1;AKT1;VEGFA;PXN;PIK3R3;PLA2G4E;AKT3;PIK3R1;RAF1;NRAS;PRKCA;PRKCB;MAPKAPK2;SRC;PLA2G4F	0.0192	hsa-miR-150-5p
hsa04371_Apelin_signaling_pathway	28	137	1031	8019	JAG1;SMAD2;MYLK4;AKT1;MRAS;PIK3R5;GNAI2;GNGT2;AKT3;MEF2D;RPS6KB1;PLCB2;PRKACA;CDH1;ADCY3;CAMK4;RAF1;CALM1;GNB5;NRAS;PRKACG;SLC9A1;SMAD4;PRKAB2;ADCY6;KLF2;GNB4;CCND1	0.0218	hsa-miR-150-5p
hsa04390_Hippo_signaling_pathway	34	157	1031	8019	GDF5;FGF1;SMAD2;SMAD1;WTIP;CTNNB1;AMOT;FRMD1;TP73;YAP1;DLG2;GSK3B;BIRC3;DLG3;PPP2R2A;RASSF1;PPP2R2C;MOB1B;WNT5A;BTRC;RASSF6;PPP2R2B;CDH1;MYC;BMP8B;TEAD4;FZD7;LLGL1;SMAD4;WNT1;WNT6;LIMD1;WNT5B;CCND1	0.0063	hsa-miR-150-5p
hsa04510_Focal_adhesion	40	199	1031	8019	ITGA6;IGF1;IGF1R;RAP1B;MYLK4;AKT1;ILK;VEGFA;PXN;CTNNB1;PIK3R3;PAK3;SHC1;ITGA7;GSK3B;FLT1;BIRC3;XIAP;PPP1R12B;AKT3;PIK3R1;MAPK8;LAMB4;MAPK10;ACTN4;TNR;BRAF;RAF1;FLT4;PDGFRB;FYN;LAMC1;PRKCA;PRKCB;SRC;LAMC3;SHC3;PARVA;CCND1;ITGA1	0.0095	hsa-miR-150-5p
hsa04514_Cell_adhesion_molecules_(CAMs)	31	147	1031	8019	ITGA6;PECAM1;NCAM1;CLDN18;NFASC;IGSF11;CD34;CTLA4;VCAM1;CLDN19;VCAN;CADM3;NRXN1;CLDN14;NEO1;CD8B;CD86;ALCAM;HLA-DQB1;CLDN4;CDH1;PTPRF;CNTN2;CD8B2;NLGN1;NRXN2;HLA-DPB1;PDCD1;NLGN2;LRRC4;TIGIT	0.0118	hsa-miR-150-5p
hsa04550_Signaling_pathways_regulating_pluripotency_of_stem_cells	28	142	1031	8019	IGF1;IGF1R;SMAD2;SMAD1;AKT1;CTNNB1;PIK3R3;TCF3;GSK3B;LEFTY2;POU5F1;AKT3;PIK3R1;WNT5A;JARID2;NANOG;PCGF3;NODAL;RAF1;MYC;NRAS;FZD7;ACVR1B;SMAD4;WNT1;WNT6;HOXD1;WNT5B	0.0309	hsa-miR-150-5p
hsa04713_Circadian_entrainment	20	97	1031	8019	CACNA1C;GRIA4;GRIN2B;CACNA1I;PRKG1;GNAI2;GNGT2;PLCB2;PRKACA;ADCY3;CREB1;RPS6KA5;CALM1;GNB5;PRKACG;PRKCA;PRKCB;ADCY6;GNAO1;GNB4	0.0433	hsa-miR-150-5p
hsa04720_Long-term_potentiation	16	67	1031	8019	CACNA1C;GRIN2B;PPP3R1;RAP1B;CREBBP;PLCB2;PRKACA;CAMK4;BRAF;RAF1;CALM1;NRAS;PRKACG;PRKCA;PRKCB;RPS6KA3	0.0249	hsa-miR-150-5p
hsa04722_Neurotrophin_signaling_pathway	31	119	1031	8019	PSEN2;TP53;NTRK2;NTRK3;RAP1B;AKT1;IRAK1;PIK3R3;IRAK4;TP73;SHC1;IRAK3;BDNF;GSK3B;AKT3;PIK3R1;MAPK8;BAX;MAPK10;RPS6KA5;CAMK4;MAP3K3;BRAF;RAF1;CALM1;FOXO3;NGFR;NRAS;RPS6KA3;MAPKAPK2;SHC3	0.0008	hsa-miR-150-5p
hsa04724_Glutamatergic_synapse	27	114	1031	8019	CACNA1C;GRIA4;GRIN2B;GRM2;PPP3R1;DLGAP1;GLUL;HOMER3;GNAI2;SLC1A2;GNGT2;PLA2G4E;PLCB2;PRKACA;SLC38A2;ADCY3;GRK3;SHANK2;GNB5;PRKACG;PRKCA;PRKCB;SLC1A1;ADCY6;GNAO1;GNB4;PLA2G4F	0.0052	hsa-miR-150-5p
hsa04725_Cholinergic_synapse	27	112	1031	8019	CACNA1C;CHRNA7;CHRNB4;KCNJ2;AKT1;PIK3R3;PIK3R5;GNAI2;GNGT2;KCNQ3;AKT3;PIK3R1;PLCB2;PRKACA;SLC5A7;ADCY3;CREB1;CAMK4;FYN;GNB5;NRAS;PRKACG;PRKCA;PRKCB;ADCY6;GNAO1;GNB4	0.0042	hsa-miR-150-5p
hsa04727_GABAergic_synapse	25	89	1031	8019	ABAT;CACNA1C;GABRA4;GAD1;GLUL;SLC6A12;SLC12A5;GNAI2;GNGT2;GABRP;PRKACA;SLC38A2;SLC6A11;GABBR1;ADCY3;GNB5;PRKACG;PRKCA;PRKCB;GABRE;SRC;TRAK2;ADCY6;GNAO1;GNB4	0.001	hsa-miR-150-5p
hsa04728_Dopaminergic_synapse	26	132	1031	8019	CACNA1C;GRIA4;GRIN2B;AKT1;LRTOMT;GSK3B;SCN1A;GNAI2;PPP2R2A;GNGT2;AKT3;PPP2R2C;PPP2R2B;MAPK8;PLCB2;PRKACA;MAPK10;CREB1;CALM1;GNB5;PRKACG;PRKCA;PRKCB;GSK3A;GNAO1;GNB4	0.0367	hsa-miR-150-5p
hsa04730_Long-term_depression	14	60	1031	8019	IGF1;IGF1R;PRKG1;GNAI2;PLA2G4E;PLCB2;GRID2;BRAF;RAF1;NRAS;PRKCA;PRKCB;GNAO1;PLA2G4F	0.0394	hsa-miR-150-5p
hsa04750_Inflammatory_mediator_regulation_of_TRP_channels	22	100	1031	8019	IGF1;CYP4A11;CYP4A22;ASIC1;PIK3R3;TRPV4;PLA2G4E;PIK3R1;MAPK8;PLCB2;PRKACA;MAP2K3;MAPK10;ADCY3;CALM1;P2RY2;PRKACG;PRKCA;PRKCB;SRC;ADCY6;PLA2G4F	0.0206	hsa-miR-150-5p
hsa04910_Insulin_signaling_pathway	29	139	1031	8019	INSR;PHKB;PHKG2;TSC1;TSC2;AKT1;SORBS1;SLC2A4;PIK3R3;SHC1;GSK3B;PPP1R3B;AKT3;PIK3R1;RPS6KB1;EIF4E2;MAPK8;PRKACA;MAPK10;CBLB;PTPRF;BRAF;RAF1;CALM1;NRAS;PPP1R3A;PRKACG;PRKAB2;SHC3	0.0161	hsa-miR-150-5p
hsa04912_GnRH_signaling_pathway	21	93	1031	8019	GNRHR;CACNA1C;PLA2G4E;MAPK8;PLCB2;PRKACA;MAP2K3;MAPK10;ADCY3;MAP3K3;RAF1;CALM1;MAP3K2;NRAS;PRKACG;PRKCA;PRKCB;MMP14;SRC;ADCY6;PLA2G4F	0.0187	hsa-miR-150-5p
hsa04916_Melanogenesis	21	101	1031	8019	CREBBP;CTNNB1;GSK3B;GNAI2;WNT5A;PLCB2;PRKACA;ADCY3;CREB1;RAF1;CALM1;NRAS;PRKACG;PRKCA;PRKCB;FZD7;WNT1;WNT6;ADCY6;GNAO1;WNT5B	0.0367	hsa-miR-150-5p
hsa04917_Prolactin_signaling_pathway	18	70	1031	8019	ESR1;LHCGR;PRLR;AKT1;PIK3R3;SHC1;GSK3B;AKT3;PIK3R1;MAPK8;MAPK10;RAF1;FOXO3;NRAS;SRC;CISH;SHC3;CCND1	0.0101	hsa-miR-150-5p
hsa04919_Thyroid_hormone_signaling_pathway	33	119	1031	8019	ESR1;THRB;TP53;TSC2;ATP1A2;AKT1;PFKFB2;CREBBP;CTNNB1;PIK3R3;ATP1B4;MDM2;GSK3B;THRA;AKT3;PIK3R1;RXRG;PLCB2;RCAN1;PRKACA;RAF1;MYC;ATP1B1;NRAS;PLN;PRKACG;PRKCA;PRKCB;SLC9A1;HDAC1;SRC;CCND1;PLCD3	0.0002	hsa-miR-150-5p
hsa04921_Oxytocin_signaling_pathway	33	153	1031	8019	CDKN1A;CACNA1C;CACNB1;CACNB3;CACNB4;KCNJ2;OXTR;PPP3R1;CACNA2D2;MYLK4;PIK3R5;GNAI2;PPP1R12B;PLA2G4E;PLCB2;RCAN1;PRKACA;ADCY3;CAMK4;RAF1;CALM1;CACNG7;NRAS;PRKACG;PRKCA;PRKCB;PRKAB2;SRC;ADCY6;GNAO1;CACNG6;CCND1;PLA2G4F	0.0073	hsa-miR-150-5p
hsa04923_Regulation_of_lipolysis_in_adipocytes	14	55	1031	8019	INSR;ADRB1;MGLL;AKT1;PRKG1;PIK3R3;PLAAT3;GNAI2;AKT3;PIK3R1;PRKACA;ADCY3;PRKACG;ADCY6	0.0229	hsa-miR-150-5p
hsa04926_Relaxin_signaling_pathway	25	129	1031	8019	SMAD2;AKT1;VEGFA;PIK3R3;SHC1;GNAI2;GNGT2;AKT3;PIK3R1;MAPK8;PLCB2;PRKACA;MAPK10;ADCY3;CREB1;RAF1;GNB5;NRAS;PRKACG;PRKCA;SRC;ADCY6;SHC3;GNAO1;GNB4	0.0456	hsa-miR-150-5p
hsa04931_Insulin_resistance	22	108	1031	8019	INSR;AKT1;SLC2A4;PIK3R3;CPT1B;GSK3B;PPARGC1B;PPP1R3B;AKT3;PIK3R1;RPS6KB1;MAPK8;MAPK10;CREB1;PTPRF;AGT;PPP1R3A;PRKCB;RPS6KA3;SLC27A4;PRKAB2;MLX	0.0391	hsa-miR-150-5p
hsa04934_Cushing_syndrome	33	155	1031	8019	CDKN1A;CACNA1C;CACNA1I;RAP1B;KCNK2;AIPL1;CTNNB1;ARMC5;USP8;CDK6;GSK3B;GNAI2;RBBP5;KMT2A;ARNT;NR4A1;SP1;WNT5A;PLCB2;PRKACA;ADCY3;CREB1;BRAF;AGT;PRKACG;KMT2D;FZD7;E2F2;WNT1;WNT6;ADCY6;WNT5B;CCND1	0.0086	hsa-miR-150-5p
hsa04935_Growth_hormone_synthesis,_secretion_and_action	24	119	1031	8019	IGF1;CACNA1C;AKT1;CREBBP;PIK3R3;SHC1;GSK3B;GNAI2;AKT3;PIK3R1;MAPK8;PLCB2;PRKACA;MAP2K3;MAPK10;ADCY3;CREB1;RAF1;NRAS;PRKACG;PRKCA;PRKCB;ADCY6;SHC3	0.0354	hsa-miR-150-5p
hsa04960_Aldosterone-regulated_sodium_reabsorption	11	37	1031	8019	HSD11B2;INSR;IGF1;ATP1A2;PIK3R3;ATP1B4;PIK3R1;ATP1B1;PRKCA;PRKCB;SFN	0.0176	hsa-miR-150-5p
hsa04961_Endocrine_and_other_factor-regulated_calcium_reabsorption	13	53	1031	8019	ESR1;ATP1A2;ATP2B2;ATP1B4;PLCB2;PRKACA;CLTB;CALB1;ATP1B1;PRKACG;PRKCA;PRKCB;ADCY6	0.0345	hsa-miR-150-5p
hsa04971_Gastric_acid_secretion	18	76	1031	8019	ATP1A2;KCNJ2;MYLK4;KCNK2;ATP1B4;GNAI2;KCNJ16;KCNJ15;PLCB2;PRKACA;ADCY3;CALM1;ATP1B1;PRKACG;PRKCA;PRKCB;SLC9A1;ADCY6	0.0194	hsa-miR-150-5p
hsa05032_Morphine_addiction	20	91	1031	8019	GABRA4;PDE4D;PDE10A;PDE2A;GNAI2;PDE1C;GNGT2;GABRP;PRKACA;GABBR1;ADCY3;GRK3;GNB5;PRKACG;PRKCA;PRKCB;GABRE;ADCY6;GNAO1;GNB4	0.0265	hsa-miR-150-5p
hsa05163_Human_cytomegalovirus_infection	41	225	1031	8019	TSC1;CDKN1A;TP53;TSC2;CXCL12;PPP3R1;AKT1;VEGFA;PXN;CTNNB1;PIK3R3;CDK6;MDM2;GSK3B;GNAI2;ARHGEF12;GNGT2;AKT3;PIK3R1;SP1;RPS6KB1;PLCB2;BAX;CCR1;PRKACA;ADCY3;CREB1;RAF1;MYC;CALM1;GNB5;NRAS;PRKACG;PRKCA;PRKCB;E2F2;SRC;ADCY6;GNAO1;GNB4;CCND1	0.0305	hsa-miR-150-5p
hsa05166_Human_T-cell_leukemia_virus_1_infection	40	219	1031	8019	CDKN1A;EGR2;TP53;PPP3R1;SMAD2;AKT1;CRTC3;CREBBP;CDC27;PIK3R3;TCF3;ETS1;XIAP;AKT3;CCNA2;PIK3R1;IL15RA;HLA-DQB1;TRRAP;ETS2;LTBR;MAPK8;BAX;SRF;RAN;FOSL1;PRKACA;MAPK10;ADCY3;CREB1;MAP3K3;MYC;HLA-DPB1;NRAS;PRKACG;XPO1;E2F2;SMAD4;ADCY6;CCND1	0.0313	hsa-miR-150-5p
hsa05200_Pathways_in_cancer	97	531	1031	8019	AR;ESR1;GLI3;ITGA6;JAG1;MSH2;CDKN1A;CSF2RB;TP53;VHL;IL3;CXCL12;IGF1;FGF1;IFNAR2;IGF1R;RARA;SMAD2;HES5;AKT1;VEGFA;PLEKHG5;TPM3;CREBBP;CTNNB1;RASGRP2;TGFA;PIK3R3;ETS1;CDK6;MDM2;GSK3B;BIRC3;GNAI2;XIAP;GSTO2;ARNT;RUNX1T1;ARHGEF12;GNGT2;BCL2L11;FGF8;AKT3;RASSF1;CCNA2;PIK3R1;IL15RA;SP1;WNT5A;RXRG;RPS6KB1;MAPK8;PLCB2;CSF1R;BAX;PRKACA;CDH1;LAMB4;MAPK10;ADCY3;RPS6KA5;STK4;BRAF;RAF1;MYC;FLT4;PDGFRB;CALM1;D…	0.0019	hsa-miR-150-5p
hsa05202_Transcriptional_misregulation_in_cancer	40	186	1031	8019	WT1;CDKN1A;TP53;IL3;IGF1;IGF1R;RARA;SMAD1;NSD2;LDB1;BCL6;TCF3;LMO2;MDM2;FLT1;ETV1;BIRC3;FUS;TLX1;KMT2A;RUNX1T1;CD86;CCNA2;CCNT1;CCNT2;SP1;RXRG;CDK9;CSF1R;BAX;HMGA2;MYC;NGFR;TAF15;FLT3;HDAC1;HOXA11;NR4A3;KLF3;BMP2K	0.0037	hsa-miR-150-5p
hsa05205_Proteoglycans_in_cancer	41	204	1031	8019	ESR1;CDKN1A;TP53;CD44;IGF1;IGF1R;SMAD2;AKT1;VEGFA;ERBB4;PXN;MRAS;CTNNB1;PIK3R3;MDM2;ANK3;PPP1R12B;NUDT16L1;ARHGEF12;AKT3;PIK3R1;WNT5A;RPS6KB1;HSPG2;NANOG;PRKACA;BRAF;RAF1;MYC;NRAS;PRKACG;PRKCA;PRKCB;SLC9A1;TFAP4;FZD7;SRC;WNT1;WNT6;WNT5B;CCND1	0.0087	hsa-miR-150-5p
hsa05210_Colorectal_cancer	24	86	1031	8019	MSH2;CDKN1A;TP53;SMAD2;AKT1;CTNNB1;TGFA;PIK3R3;GSK3B;BCL2L11;AKT3;PIK3R1;RPS6KB1;MAPK8;BAX;MAPK10;BRAF;RAF1;MYC;RALB;NRAS;SMAD4;RALA;CCND1	0.0014	hsa-miR-150-5p
hsa05211_Renal_cell_carcinoma	17	69	1031	8019	CDKN1A;VHL;RAP1B;AKT1;VEGFA;CREBBP;TGFA;PIK3R3;PAK3;ETS1;ARNT;AKT3;PIK3R1;BRAF;RAF1;NRAS;EGLN2	0.0169	hsa-miR-150-5p
hsa05212_Pancreatic_cancer	21	76	1031	8019	CDKN1A;TP53;SMAD2;AKT1;VEGFA;TGFA;PIK3R3;CDK6;AKT3;PIK3R1;RPS6KB1;MAPK8;BAX;MAPK10;BRAF;RAF1;RALB;E2F2;SMAD4;RALA;CCND1	0.0029	hsa-miR-150-5p
hsa05213_Endometrial_cancer	17	58	1031	8019	CDKN1A;TP53;AKT1;ILK;CTNNB1;PIK3R3;GSK3B;AKT3;PIK3R1;BAX;CDH1;BRAF;RAF1;MYC;FOXO3;NRAS;CCND1	0.0042	hsa-miR-150-5p
hsa05214_Glioma	24	75	1031	8019	CDKN1A;TP53;IGF1;IGF1R;AKT1;TGFA;PIK3R3;SHC1;CDK6;MDM2;AKT3;PIK3R1;BAX;CAMK4;BRAF;RAF1;PDGFRB;CALM1;NRAS;PRKCA;PRKCB;E2F2;SHC3;CCND1	0.0003	hsa-miR-150-5p
hsa05215_Prostate_cancer	21	97	1031	8019	AR;CDKN1A;TP53;IGF1;IGF1R;AKT1;CREBBP;CTNNB1;TGFA;PIK3R3;MDM2;GSK3B;AKT3;PIK3R1;CREB1;BRAF;RAF1;PDGFRB;NRAS;E2F2;CCND1	0.0266	hsa-miR-150-5p
hsa05216_Thyroid_cancer	11	37	1031	8019	CDKN1A;TP53;TPM3;CTNNB1;RXRG;BAX;CDH1;BRAF;MYC;NRAS;CCND1	0.0176	hsa-miR-150-5p
hsa05218_Melanoma	20	72	1031	8019	CDKN1A;TP53;IGF1;FGF1;IGF1R;AKT1;PIK3R3;CDK6;MDM2;FGF8;AKT3;PIK3R1;BAX;CDH1;BRAF;RAF1;PDGFRB;NRAS;E2F2;CCND1	0.0034	hsa-miR-150-5p
hsa05219_Bladder_cancer	15	41	1031	8019	CDKN1A;TP53;VEGFA;MDM2;RASSF1;CDH1;RPS6KA5;BRAF;RAF1;MYC;DAPK2;NRAS;E2F2;SRC;CCND1	0.0012	hsa-miR-150-5p
hsa05220_Chronic_myeloid_leukemia	19	76	1031	8019	CDKN1A;TP53;AKT1;PIK3R3;SHC1;CDK6;MDM2;AKT3;PIK3R1;BAX;BRAF;RAF1;MYC;NRAS;E2F2;HDAC1;SMAD4;SHC3;CCND1	0.0107	hsa-miR-150-5p
hsa05221_Acute_myeloid_leukemia	16	67	1031	8019	IL3;RARA;AKT1;PIK3R3;RUNX1T1;AKT3;CCNA2;PIK3R1;RPS6KB1;CSF1R;BRAF;RAF1;MYC;NRAS;FLT3;CCND1	0.0249	hsa-miR-150-5p
hsa05222_Small_cell_lung_cancer	19	92	1031	8019	ITGA6;CDKN1A;TP53;AKT1;PIK3R3;CDK6;BIRC3;FHIT;XIAP;AKT3;PIK3R1;RXRG;BAX;LAMB4;MYC;LAMC1;E2F2;LAMC3;CCND1	0.0473	hsa-miR-150-5p
hsa05223_Non-small_cell_lung_cancer	21	66	1031	8019	CDKN1A;TP53;AKT1;TGFA;PIK3R3;CDK6;FHIT;AKT3;RASSF1;PIK3R1;RXRG;BAX;STK4;BRAF;RAF1;FOXO3;NRAS;PRKCA;PRKCB;E2F2;CCND1	0.0007	hsa-miR-150-5p
hsa05224_Breast_cancer	38	147	1031	8019	ESR1;JAG1;CDKN1A;TP53;IGF1;FGF1;IGF1R;HES5;AKT1;CTNNB1;PIK3R3;SHC1;CDK6;GSK3B;FGF8;AKT3;PIK3R1;SP1;WNT5A;RPS6KB1;BAX;BRAF;RAF1;MYC;FLT4;NRAS;FZD7;E2F2;WNT1;FRAT1;WNT6;FRAT2;HEY2;HEYL;SHC3;DLL3;WNT5B;CCND1	0.0003	hsa-miR-150-5p
hsa05225_Hepatocellular_carcinoma	36	168	1031	8019	CDKN1A;TP53;IGF1R;SMAD2;AKT1;CTNNB1;TGFA;PIK3R3;SHC1;CDK6;GSK3B;GSTO2;AKT3;PIK3R1;WNT5A;RPS6KB1;BAX;PBRM1;BRAF;RAF1;MYC;ARID1B;NRAS;PRKCA;PRKCB;SMARCD1;FZD7;E2F2;SMAD4;WNT1;FRAT1;WNT6;FRAT2;SHC3;WNT5B;CCND1	0.0058	hsa-miR-150-5p
hsa05226_Gastric_cancer	31	149	1031	8019	CDKN1A;TP53;FGF1;SMAD2;AKT1;CTNNB1;PIK3R3;SHC1;GSK3B;FGF8;AKT3;PIK3R1;WNT5A;RXRG;RPS6KB1;BAX;CDH1;BRAF;RAF1;MYC;NRAS;FZD7;E2F2;SMAD4;WNT1;FRAT1;WNT6;FRAT2;SHC3;WNT5B;CCND1	0.0137	hsa-miR-150-5p
hsa05231_Choline_metabolism_in_cancer	26	98	1031	8019	TSC1;TSC2;DGKK;AKT1;DGKG;PIK3R3;PIP5K1A;SLC44A2;DGKH;PLA2G4E;AKT3;PIK3R1;SP1;RPS6KB1;MAPK8;SLC5A7;MAPK10;DGKI;RAF1;PDGFRB;DGKD;NRAS;PRKCA;PRKCB;GPCPD1;PLA2G4F	0.0017	hsa-miR-150-5p
hsa05414_Dilated_cardiomyopathy_(DCM)	23	96	1031	8019	ITGA6;SGCD;TNNT2;IGF1;ADRB1;CACNA1C;CACNB1;CACNB3;CACNB4;CACNA2D2;TPM3;ITGA7;LMNA;PRKACA;ADCY3;DES;AGT;CACNG7;PLN;PRKACG;ADCY6;CACNG6;ITGA1	0.0082	hsa-miR-150-5p
GO:0001656_metanephros_development	6	28	654	15891	GDNF;BCL2;ROBO2;NKX3-1;CTSH;RDH10	0.002	hsa-miR-16-5p
GO:0090307_mitotic_spindle_assembly	6	29	654	15891	BIRC5;KIF2A;RAB11A;MYBL2;SPICE1;KIF3B	0.0024	hsa-miR-16-5p
GO:0051056_regulation_of_small_GTPase_mediated_signal_transduction	14	141	654	15891	ITSN1;ARHGAP28;MCF2;RAP1GAP2;ARHGEF7;RACGAP1;DEPDC1B;SRGAP2;ARHGEF12;GNA13;RALGAPA1;ARHGAP6;SOS2;ARHGAP18	0.0038	hsa-miR-16-5p
GO:0002062_chondrocyte_differentiation	6	34	654	15891	NFIB;CREB3L2;MEF2D;HMGA2;SNX19;WNT10B	0.0047	hsa-miR-16-5p
GO:0042220_response_to_cocaine	6	34	654	15891	HNMT;SLC6A3;RGS4;CNR1;MBD1;SLC6A1	0.0047	hsa-miR-16-5p
GO:0050919_negative_chemotaxis	6	37	654	15891	SEMA4D;SEMA6D;SEMA6A;FLRT2;NRP2;SEMA3A	0.0067	hsa-miR-16-5p
GO:2000463_positive_regulation_of_excitatory_postsynaptic_potential	5	26	654	15891	RIMS2;RGS4;NRXN1;STX1A;NLGN1	0.007	hsa-miR-16-5p
GO:0048041_focal_adhesion_assembly	5	27	654	15891	BCL2;SORBS1;ARHGEF7;RCC2;ARHGAP6	0.0081	hsa-miR-16-5p
GO:0007018_microtubule-based_movement	9	80	654	15891	KIF2A;KIF13A;RACGAP1;KLC1;KIF1A;KIF18B;KIF1B;KIF5C;KIF3B	0.0089	hsa-miR-16-5p
GO:0061024_membrane_organization	12	132	654	15891	ITSN1;TF;TGFA;TFRC;EPN1;AGFG1;YWHAZ;SAR1A;AAK1;SH3GL2;LRP2;SYT9	0.0127	hsa-miR-16-5p
GO:0000209_protein_polyubiquitination	18	234	654	15891	BCL2;SIAH1;UBE2V1;AREL1;FBXL20;PSMB2;CUL3;FBXL7;TRIP12;HECTD2;UBE2D3;UBE2V2;FBXW8;UBE3C;IRF2BP1;ANKIB1;PELI2;NHLRC1	0.0129	hsa-miR-16-5p
GO:0046718_viral_entry_into_host_cell	9	86	654	15891	TFRC;XPR1;CXADR;TYRO3;SLAMF1;EFNB2;CD80;CLDN1;HYAL1	0.0134	hsa-miR-16-5p
GO:0008333_endosome_to_lysosome_transport	6	45	654	15891	HMGXB4;KIF13A;VPS39;SNX27;VPS41;EPG5	0.0152	hsa-miR-16-5p
GO:0001503_ossification	8	74	654	15891	EXT1;CASR;BCL2;DMP1;SPARC;BMP5;STC1;PDLIM7	0.0162	hsa-miR-16-5p
GO:0007411_axon_guidance	16	205	654	15891	EXT1;GDNF;SIAH1;ROBO2;NRXN1;GFRA1;ETV1;SEMA6A;B3GNT2;FLRT2;DAB1;EFNB2;NRP2;KIF5C;PDLIM7;SEMA3A	0.0162	hsa-miR-16-5p
GO:0001755_neural_crest_cell_migration	6	47	654	15891	GDNF;PHACTR4;SEMA4D;SEMA6D;SEMA6A;SEMA3A	0.0182	hsa-miR-16-5p
GO:0008344_adult_locomotory_behavior	6	48	654	15891	GDNF;BTBD9;ADAM22;HOXD10;FOXA2;SLITRK6	0.0198	hsa-miR-16-5p
GO:0051965_positive_regulation_of_synapse_assembly	7	63	654	15891	NRXN1;SLITRK4;FLRT2;NLGN1;SRPX2;CLSTN3;SLITRK6	0.021	hsa-miR-16-5p
GO:0006629_lipid_metabolic_process	11	127	654	15891	TPP1;PAFAH2;SREBF1;MID1IP1;TTC39B;MGST2;RUBCNL;ACSL4;WNT10B;LRP2;JAZF1	0.0222	hsa-miR-16-5p
GO:0010507_negative_regulation_of_autophagy	6	50	654	15891	BCL2;DAPL1;NUPR1;TBC1D14;RRAGA;MTMR9	0.0232	hsa-miR-16-5p
GO:0050796_regulation_of_insulin_secretion	7	65	654	15891	GCK;G6PC2;CNR1;STX1A;ARL2;CLOCK;SYT9	0.0241	hsa-miR-16-5p
GO:0001701_in_utero_embryonic_development	15	200	654	15891	ATP7A;SMAD2;VEGFA;ADD1;EPN1;CHST11;BCL2L11;SLC39A1;GNA13;RXRA;MAN2A1;ELL;TENT5C;HM13;RDH10	0.0259	hsa-miR-16-5p
GO:2001244_positive_regulation_of_intrinsic_apoptotic_signaling_pathway	5	38	654	15891	BCL2;SIAH1;NUPR1;BCL2L11;NKX3-1	0.027	hsa-miR-16-5p
GO:0019233_sensory_perception_of_pain	6	53	654	15891	SCN3B;PROK2;DLG2;CNR1;SCN9A;CNR2	0.0292	hsa-miR-16-5p
GO:0000187_activation_of_MAPK_activity	10	120	654	15891	GHR;CD74;UBE2V1;TGFA;PROK2;PAK3;KARS1;IRAK2;MAP3K7;TAOK1	0.0349	hsa-miR-16-5p
GO:0051216_cartilage_development	6	57	654	15891	ATP7A;CD44;CREB3L2;ESRRA;BMP5;HYAL1	0.0386	hsa-miR-16-5p
GO:0006886_intracellular_protein_transport	20	308	654	15891	CD74;RIMS2;KIF13A;TBC1D14;SAR1A;TBCK;STX1A;RAB11A;SNX1;RAB44;RAB23;NAPB;RAB30;MYO6;VPS39;USP6;SNX27;RAB3B;VPS41;RAB9B	0.0406	hsa-miR-16-5p
GO:0043666_regulation_of_phosphoprotein_phosphatase_activity	5	43	654	15891	PHACTR4;DMPK;PPP6R3;RCAN3;PPP2R2B	0.0409	hsa-miR-16-5p
GO:0001889_liver_development	7	74	654	15891	ATP7A;AK4;TGFBR3;COBL;KRAS;MAN2A1;ONECUT2	0.042	hsa-miR-16-5p
GO:0006468_protein_phosphorylation	28	467	654	15891	PHKG2;BIRC5;NEK10;STK24;DMPK;CHEK1;ILF3;IRAK3;GLYCTK;NEK6;PIM1;PDK1;ACVR2A;CCNJL;CAMK4;CSNK2A1;AAK1;IRAK2;CCND2;CTSG;FRK;SRPK1;TXK;PPM1D;PRKAA2;PRKAG3;TAOK1;TSSK6	0.042	hsa-miR-16-5p
GO:0009617_response_to_bacterium	8	91	654	15891	MACROD2;ERAP1;PLAAT3;NFIB;IKZF3;PPM1D;STOX2;CCDC80	0.0435	hsa-miR-16-5p
GO:0016266_O-glycan_processing	6	60	654	15891	GXYLT1;B3GNT2;GCNT4;GALNT7;GALNT1;GALNT12	0.0467	hsa-miR-16-5p
GO:0043085_positive_regulation_of_catalytic_activity	7	76	654	15891	ATP7A;FXN;BCL2;NUPR1;PHACTR4;MGST2;GTF3C4	0.0469	hsa-miR-16-5p
GO:0007595_lactation	5	45	654	15891	ATP7A;VEGFA;SLC6A3;NCOR2;SOCS2	0.0475	hsa-miR-16-5p
hsa04120_Ubiquitin_mediated_proteolysis	9	136	336	8019	UBE2W;SIAH1;ANAPC13;CUL3;TRIP12;UBE2D3;BRCA1;FBXW8;UBE3C;UBE2J1;NHLRC1	0.0378	hsa-miR-16-5p
hsa04390_Hippo_signaling_pathway	9	157	336	8019	SMAD2;BIRC5;FRMD6;YWHAZ;DLG2;WWC1;MOB1B;PPP2R2B;BMP5;CCND2;WNT10B;LIMD1;SAV1	0.0221	hsa-miR-16-5p
hsa04392_Hippo_signaling_pathway	6	29	336	8019	FRMD6;DCHS2;WWC1;MOB1B;LIMD1;SAV1	0.0026	hsa-miR-16-5p
hsa04910_Insulin_signaling_pathway	14	139	336	8019	GCK;PHKG2;SREBF1;EXOC7;SORBS1;G6PC2;SOCS2;PTPN1;KRAS;FOXO1;PYGB;PRKAA2;SOS2;PRKAG3	0.0041	hsa-miR-16-5p
hsa04922_Glucagon_signaling_pathway	9	106	336	8019	GCK;PHKG2;G6PC2;LDHA;CREB3L2;FOXO1;PYGB;PRKAA2;PRKAG3	0.0446	hsa-miR-16-5p
hsa04928_Parathyroid_hormone_synthesis,_secretion_and_action	9	106	336	8019	PTH;CASR;BCL2;MEF2A;CREB3L2;MEF2D;GNA13;RXRA;LRP6	0.0446	hsa-miR-16-5p
hsa04931_Insulin_resistance	9	108	336	8019	SREBF1;G6PC2;CREB3L2;PTPN1;FOXO1;PYGB;RPS6KA3;PRKAA2;PRKAG3	0.0488	hsa-miR-16-5p
hsa05211_Renal_cell_carcinoma	9	69	336	8019	VEGFA;TGFA;PAK3;ARNT;KRAS;SOS2;PAK5	0.0344	hsa-miR-16-5p
GO:0048666_neuron_development	12	53	1002	15891	CNTF;ATAT1;TGFB2;SKIL;TENM1;DPYSL3;VSX1;LIF;EPHA5;MYT1L;ATP8A2;HTRA2	0.0004	hsa-miR-195-5p
GO:0018345_protein_palmitoylation	7	24	1002	15891	GLUL;ZDHHC3;ZDHHC23;ZDHHC21;ZDHHC17;ABHD17C;ZDHHC18	0.002	hsa-miR-195-5p
GO:0048705_skeletal_system_morphogenesis	8	32	1002	15891	PLEKHA1;NLE1;FMN1;ACVR2B;TIPARP;CSRNP1;SGPL1;HHIP	0.0022	hsa-miR-195-5p
GO:0060325_face_morphogenesis	8	32	1002	15891	PLEKHA1;ASPH;TIPARP;CSRNP1;PTPN11;PAX9;TBX1;SGPL1	0.0022	hsa-miR-195-5p
GO:0071300_cellular_response_to_retinoic_acid	12	69	1002	15891	SOX9;NTRK3;ALDH1A2;WNT9B;HTRA2;AQP1;SETX;RORB;TBX1;MYOG;WNT10B;FZD4	0.003	hsa-miR-195-5p
GO:0001933_negative_regulation_of_protein_phosphorylation	12	73	1002	15891	NTRK3;PAQR3;PID1;INPP5K;PRR5L;CTDSP1;DNAJC10;CIB1;KIRREL1;MAS1;CTDSP2;NIBAN1	0.0045	hsa-miR-195-5p
GO:1903779_regulation_of_cardiac_conduction	10	55	1002	15891	ATP2B1;ATP2B2;ASPH;CASQ2;AHCYL1;TRDN;CORIN;FKBP1B;ATP2A2;TMEM65	0.0049	hsa-miR-195-5p
GO:0001934_positive_regulation_of_protein_phosphorylation	20	158	1002	15891	SOX9;APP;CHRNA7;NTRK2;NTRK3;VEGFA;RSPO1;PAK1;PRR5L;TNIK;MUSK;FMR1;NKX3-1;CIB1;ACVR2A;DVL1;TBX1;CCND2;VEGFC;NIBAN1	0.005	hsa-miR-195-5p
GO:0043547_positive_regulation_of_GTPase_activity	34	324	1002	15891	ARHGAP24;RGL3;CDKL5;AFDN;AGAP3;SMAP1;NET1;VAV3;RASA4;RGP1;SGSM2;RAP1GAP2;RGS8;RACGAP1;IQSEC1;ELMOD3;AGFG1;RIC1;TBC1D7;GSK3B;RGPD8;DENND1B;ARHGEF12;RASA4B;RANBP1;ARHGAP36;SGSM3;SRGAP1;SNX13;GNB5;RGS16;CCL4;RABEP2;ARHGAP18	0.0056	hsa-miR-195-5p
GO:0120163_negative_regulation_of_cold-induced_thermogenesis	9	47	1002	15891	IP6K1;ACVR2B;ZNF423;MAP2K6;NOVA2;WNT10B;LNPEP;PLCL1;ADAMTS5	0.0056	hsa-miR-195-5p
GO:0045821_positive_regulation_of_glycolytic_process	6	23	1002	15891	APP;HTR2A;PFKFB2;PFKFB3;ZBTB20;PFKFB4	0.0064	hsa-miR-195-5p
GO:0009749_response_to_glucose	11	69	1002	15891	COL4A3;HNF4A;SMAD2;PFKFB2;GLUL;ACVR2B;FKBP1B;THBS1;ENSA;TXN2;SELENOT	0.0077	hsa-miR-195-5p
GO:0007219_Notch_signaling_pathway	15	111	1002	15891	AGXT;SOX9;APP;NRARP;FBXW7;NLE1;EPN1;NEURL1B;ZNF423;ITGB1BP1;CDH6;KCNA5;HEYL;POFUT1;MIB1	0.0082	hsa-miR-195-5p
GO:0051894_positive_regulation_of_focal_adhesion_assembly	6	25	1002	15891	VEGFA;FMN1;SMAD3;ITGB1BP1;ROCK1;PPM1F	0.009	hsa-miR-195-5p
GO:0035556_intracellular_signal_transduction	37	375	1002	15891	DCX;CXCL8;SMAD2;DGKK;ASB1;NET1;BLNK;CHEK1;IRAK4;RACGAP1;MKNK1;STMN1;GSK3B;TNIK;TRAF3IP2;RALGPS1;TGFBR3;SDCBP2;DEF8;PRKAR1A;RASA4B;NUDT4;MAP4K2;MAPK10;ITGB1BP1;DVL1;PATJ;DGKE;CD80;PRKCE;PLCL1;PRKCH;SOCS5;SOCS7;SIK2;AKAP11;CAMKK1	0.0095	hsa-miR-195-5p
GO:0006974_cellular_response_to_DNA_damage_stimulus	26	240	1002	15891	BARD1;BCL2;CUL4B;VAV3;ZBTB38;RNF169;CHEK1;CBX1;PAK1;ZBTB4;SLF2;TP53BP1;SMC6;ZNF652;FMR1;NEK4;RAD9A;CIB1;ATMIN;PARG;POLK;SETX;RAD50;KIN;SUSD6;TAOK1	0.0097	hsa-miR-195-5p
GO:0048286_lung_alveolus_development	7	34	1002	15891	PGR;PHF14;LIF;STK40;FOXF1;MAN2A1;MAN1A2	0.0099	hsa-miR-195-5p
GO:1990090_cellular_response_to_nerve_growth_factor_stimulus	7	35	1002	15891	APP;NTRK2;NTRK3;MAPT;CIB1;KIF1B;TRPV1	0.0113	hsa-miR-195-5p
GO:0060021_roof_of_mouth_development	10	64	1002	15891	GABRB3;PLEKHA1;ACVR2B;ASPH;TIPARP;WNT9B;CSRNP1;INSIG1;SGPL1;BMPR1A	0.0122	hsa-miR-195-5p
GO:0010880_regulation_of_release_of_sequestered_calcium_ion_into_cytosol_by_sarcoplasmic_reticulum	5	20	1002	15891	PDE4D;CASQ2;TRDN;FKBP1B;CALM1	0.0145	hsa-miR-195-5p
GO:0014032_neural_crest_cell_development	5	20	1002	15891	SOX9;ALDH1A2;BMPR1A;TAPT1;RDH10	0.0145	hsa-miR-195-5p
GO:0006468_protein_phosphorylation	43	467	1002	15891	APP;CDKL5;CDK20;ACVR2B;CHEK1;CASK;PAK1;SYK;MKNK1;TGFB2;ERG;ILF3;ADCK1;GLYCTK;GSK3B;TNIK;NEK4;CAMK2G;CCNE1;CCNT1;AKAP13;ACVR2A;STK40;MAP4K2;CCNJL;MAPK10;NEK9;DYRK1A;CSNK2A1;CAMK2A;AAK1;CCND2;BMPR1A;PRKCE;ROCK1;PRKCH;PSKH1;TBK1;SIK2;SCYL3;CAMK1G;TAOK1;CAMKK1	0.0155	hsa-miR-195-5p
GO:0044344_cellular_response_to_fibroblast_growth_factor_stimulus	6	29	1002	15891	CXCL8;GCLC;NR4A1;ITGB1BP1;SETX;TBX1	0.0162	hsa-miR-195-5p
GO:0030501_positive_regulation_of_bone_mineralization	7	38	1002	15891	ATP2B1;ANO6;ACVR2B;SMAD3;ACVR2A;WNT10B;BMPR1A	0.0163	hsa-miR-195-5p
GO:0003151_outflow_tract_morphogenesis	8	48	1002	15891	EYA1;VEGFA;SEC24B;TGFBR3;TBX1;BMPR1A;HEYL;ZFPM1	0.0173	hsa-miR-195-5p
GO:0006470_protein_dephosphorylation	17	146	1002	15891	BCL2;CDC14B;DLG1;PTPRB;PTPN18;PPP1R12A;PTPN3;PPP2R5A;CAMK2G;CTDSP1;SHOC2;SSH2;PPP2CA;FBXW11;PLPP1;CTDSP2;PPM1G	0.0179	hsa-miR-195-5p
GO:0007498_mesoderm_development	6	30	1002	15891	VEGFA;ACVR2B;ACVR2A;PPP2CA;TBX1;POU4F1	0.0184	hsa-miR-195-5p
GO:0009791_post-embryonic_development	10	70	1002	15891	BCL2;PLEKHA1;SMAD2;ACVR2B;MECP2;TIPARP;CSRNP1;IREB2;SGPL1;TAPT1	0.0202	hsa-miR-195-5p
GO:0000077_DNA_damage_checkpoint	6	31	1002	15891	CHEK1;TP53BP1;RAD9A;CLOCK;PTPN11;DOT1L	0.0209	hsa-miR-195-5p
GO:1902895_positive_regulation_of_pri-miRNA_transcription_by_RNA_polymerase_II	6	31	1002	15891	TGFB2;SMAD3;NGFR;BMPR1A;TEAD1;ATOH8	0.0209	hsa-miR-195-5p
GO:0016055_Wnt_signaling_pathway	20	185	1002	15891	RSPO1;CYLD;TMEM131L;GSK3B;TNIK;CCNE1;RSPO2;WNT8A;WNT9B;CSNK2A1;FBXW11;WNT10B;TNKS;FZD4;ZRANB1;GID8;CXXC4;RSPO3;AMER2;APCDD1	0.0213	hsa-miR-195-5p
GO:0032147_activation_of_protein_kinase_activity	12	93	1002	15891	VEGFA;DLG1;ACVR2B;PAK1;TGFB2;TNIK;NEK4;GPRC5B;MAP4K2;MAP2K6;PAK5;TAOK1	0.0224	hsa-miR-195-5p
GO:0009968_negative_regulation_of_signal_transduction	7	41	1002	15891	RGS8;PRR5L;SNX13;RGS16;SOCS5;SOCS7;HHIP	0.0226	hsa-miR-195-5p
GO:0002053_positive_regulation_of_mesenchymal_cell_proliferation	5	23	1002	15891	SOX9;VEGFA;TBX1;FOXF1;BMPR1A	0.0232	hsa-miR-195-5p
GO:0032436_positive_regulation_of_proteasomal_ubiquitin-dependent_protein_catabolic_process	10	72	1002	15891	RCHY1;PRICKLE1;GSK3B;GCLC;DVL1;ARIH1;SOCS5;ANKIB1;SH3RF2;RNF144B	0.0236	hsa-miR-195-5p
GO:0007264_small_GTPase_mediated_signal_transduction	11	83	1002	15891	RGL3;VAV3;RALGPS1;RAB18;DAB1;DOCK6;ARL3;DIRAS3;YWHAQ;RASGRF2;ARHGAP18	0.024	hsa-miR-195-5p
GO:0000281_mitotic_cytokinesis	8	52	1002	15891	CENPA;RACGAP1;STMN1;SON;STAMBP;SPTBN1;ARL3;ROCK1	0.0252	hsa-miR-195-5p
GO:0045666_positive_regulation_of_neuron_differentiation	11	84	1002	15891	KCTD11;TCF4;TCF3;CPNE1;TGIF2;CDON;GPRC5B;DAB1;ETV5;HEYL;LIN28A	0.0257	hsa-miR-195-5p
GO:0031016_pancreas_development	5	24	1002	15891	SMAD2;ACVR2B;ALDH1A2;FOXF1;SELENOT	0.0266	hsa-miR-195-5p
GO:0033138_positive_regulation_of_peptidyl-serine_phosphorylation	11	85	1002	15891	APP;BCL2;NTRK2;NTRK3;VEGFA;PAK1;TENM1;CALCR;BAG4;LIF;TBK1	0.0275	hsa-miR-195-5p
GO:0030155_regulation_of_cell_adhesion	7	43	1002	15891	SOX9;CXCL8;SPINK5;PPP1R12A;PPP2CA;PRKX;ROCK1	0.0277	hsa-miR-195-5p
GO:0071356_cellular_response_to_tumor_necrosis_factor	15	131	1002	15891	CXCL8;WDR35;PID1;INPP5K;BAG4;NKX3-1;CIB1;ADAMTS12;AKAP12;MYOG;RORA;CCL4;THBS1;GBP2;TRPV1	0.028	hsa-miR-195-5p
GO:0061024_membrane_organization	15	132	1002	15891	ACTR2;TF;EPN1;AGFG1;YWHAZ;KIAA0319;SYNJ2;TGOLN2;M6PR;CLTC;AAK1;LRP2;STAM2;YWHAQ;FZD4	0.0295	hsa-miR-195-5p
GO:0006409_tRNA_export_from_nucleus	6	34	1002	15891	SEH1L;NDC1;NUP93;POM121;NUP35;NOL6	0.0297	hsa-miR-195-5p
GO:0090263_positive_regulation_of_canonical_Wnt_signaling_pathway	16	144	1002	15891	NRARP;NLE1;RSPO1;SMAD3;PSMB2;KANK1;RSPO2;GPRC5B;TBL1XR1;PSMF1;PSMD7;WNT10B;TNKS;FRAT1;GID8;RSPO3	0.0298	hsa-miR-195-5p
GO:0035914_skeletal_muscle_cell_differentiation	7	44	1002	15891	ATF3;NUPR1;MEF2D;PAX5;BCL9L;MYOG;HEYL	0.0305	hsa-miR-195-5p
GO:0071333_cellular_response_to_glucose_stimulus	9	65	1002	15891	CASR;IGF1R;WDR35;NOX4;TWNK;ZBTB20;GCLC;KCNB1;LIN28A	0.0312	hsa-miR-195-5p
GO:0045454_cell_redox_homeostasis	10	76	1002	15891	GSR;GLRX;GCLC;DNAJC10;DNAJC16;NME9;TXNL1;TXN2;SELENOT;QSOX2	0.0316	hsa-miR-195-5p
GO:0071345_cellular_response_to_cytokine_stimulus	8	55	1002	15891	PID1;PTPN18;SMAD3;DPYSL3;PTPN11;FOXF1;POU4F1;TBK1	0.0327	hsa-miR-195-5p
GO:0016567_protein_ubiquitination	39	441	1002	15891	BARD1;KCTD11;LRRC29;RCHY1;FBXW7;ASB1;CUL4B;RNF169;HECTD4;UBE2K;NEURL1B;UBE2QL1;RNF170;DCAF17;UBE2H;RNF213;KLHL3;UBE2E3;RNF130;DCAF5;PDZD4;KLHL24;GAN;FBXW11;MKRN3;ARIH1;RRAGA;ELOB;RNF139;FBXO25;SOCS5;SOCS7;TRIM9;RLIM;UBA6;MIB1;PPP1R11;TRIM4;TRIM41	0.0329	hsa-miR-195-5p
GO:0007399_nervous_system_development	28	297	1002	15891	GJB1;ATXN1;DCX;SIAH1;NTRK2;NTRK3;VPS13A;VEGFA;TENM1;SDCBP2;CAMK2G;CSPG5;ZNF423;MEF2D;SRGAP2B;OLFM1;MYT1L;DYRK1A;SPG7;MAFK;SMARCD1;PURA;FUT9;N4BP3;POFUT1;INTU;PCDHA4;ATOH8	0.0336	hsa-miR-195-5p
GO:1900034_regulation_of_cellular_response_to_heat	10	77	1002	15891	SEH1L;MAPT;GSK3B;NDC1;CAMK2G;BAG4;NUP93;POM121;NUP35;CAMK2A	0.0339	hsa-miR-195-5p
GO:0048675_axon_extension	5	26	1002	15891	CYFIP1;RAPH1;DVL1;POU4F3;VCL	0.0346	hsa-miR-195-5p
GO:0060395_SMAD_protein_signal_transduction	8	56	1002	15891	HNF4A;SMAD2;TGFB2;SMAD3;RBM14;NUP93;LNPEP;ATOH8	0.0355	hsa-miR-195-5p
GO:0001756_somitogenesis	7	46	1002	15891	NLE1;SMAD3;NKX3-1;FOXF1;BMPR1A;POFUT1;MIB1	0.0367	hsa-miR-195-5p
GO:0030177_positive_regulation_of_Wnt_signaling_pathway	6	36	1002	15891	RSPO1;KANK1;RSPO2;CSNK2A1;ZRANB1;RSPO3	0.0368	hsa-miR-195-5p
GO:0019933_cAMP-mediated_signaling	5	27	1002	15891	SOX9;PDE4D;ADCYAP1R1;EPHA5;KSR1	0.039	hsa-miR-195-5p
GO:0046580_negative_regulation_of_Ras_protein_signal_transduction	5	27	1002	15891	RASA4;SPRY4;TGFB2;RASA4B;STAMBP	0.039	hsa-miR-195-5p
GO:0072659_protein_localization_to_plasma_membrane	15	138	1002	15891	CACNB2;DPP10;DLG1;ANK2;INPP5K;TNIK;SYTL2;BAG4;FYB1;SLMAP;ITGB1BP1;ZDHHC23;SPTBN1;KCNB1;ROCK1	0.04	hsa-miR-195-5p
GO:0045732_positive_regulation_of_protein_catabolic_process	9	69	1002	15891	SOX9;BARD1;CUL4B;GSK3B;TIPARP;SGSM3;CSNK2A1;SORL1;SEC22B	0.0418	hsa-miR-195-5p
GO:0051301_cell_division	31	344	1002	15891	REEP3;SEH1L;ZNF207;CDK20;NSL1;ANKRD53;SETDB2;EPB41;NEK4;CCNE1;CCNT1;CCNT2;CIB1;ANAPC15;CLTC;KIF2C;HAUS3;ARPP19;WAPL;CDC14A;NEK9;SPICE1;CCND2;TNKS;ENSA;PRKCE;GNAI3;VPS4A;PELO;SPC25;ACTR8	0.0427	hsa-miR-195-5p
GO:0007254_JNK_cascade	7	48	1002	15891	CASR;PTGER4;UBE2V1;IRAK4;MAP4K2;MAPK10;TAB3	0.0437	hsa-miR-195-5p
GO:0051453_regulation_of_intracellular_pH	5	28	1002	15891	SLC4A8;SLC4A4;SLC4A11;SLC9A7;SLC4A7	0.0438	hsa-miR-195-5p
GO:0051924_regulation_of_calcium_ion_transport	5	28	1002	15891	CASR;BCL2;ANK2;EPB41;CAMK2G	0.0438	hsa-miR-195-5p
GO:0071347_cellular_response_to_interleukin-1	10	81	1002	15891	SOX9;CXCL8;NKX3-1;RC3H1;ADAMTS12;AKAP12;CD47;RORA;CCL4;GBP2	0.044	hsa-miR-195-5p
GO:0003007_heart_morphogenesis	6	38	1002	15891	VEGFA;TGFB2;TGFBR3;ALDH1A2;FLRT2;TBX1	0.0448	hsa-miR-195-5p
GO:0023014_signal_transduction_by_protein_phosphorylation	7	49	1002	15891	PAK1;TNIK;NEK4;MAP4K2;MAP2K6;PAK5;TAOK1	0.0474	hsa-miR-195-5p
GO:0006874_cellular_calcium_ion_homeostasis	11	94	1002	15891	CASR;HTR2A;CHRNA7;HTR2C;ATP2B1;ATP2B2;ANK2;SLC24A2;TRDN;ATP2A2;STC1	0.0481	hsa-miR-195-5p
GO:0007612_learning	8	60	1002	15891	ATXN1;APP;NTRK2;SLC12A5;SLC24A2;JPH3;UBA6;PAK5	0.0482	hsa-miR-195-5p
GO:0031334_positive_regulation_of_protein_complex_assembly	5	29	1002	15891	VEGFA;SYK;SLF2;GSK3B;BRK1	0.049	hsa-miR-195-5p
GO:0051928_positive_regulation_of_calcium_ion_transport	5	29	1002	15891	CACNB2;ATP2B1;ANK2;CAMK2A;CCL4	0.049	hsa-miR-195-5p
GO:0070536_protein_K63-linked_deubiquitination	5	29	1002	15891	USP20;CYLD;OTUD4;STAMBP;ZRANB1	0.049	hsa-miR-195-5p
GO:0048856_anatomical_structure_development	6	39	1002	15891	ATXN1;HNF4A;EYA1;IGF1R;ROR1;MUSK	0.0492	hsa-miR-195-5p
hsa00513_Various_types_of_N-glycan_biosynthesis	6	39	494	8019	MGAT1;ALG14;MGAT4C;MAN2A1;MAN1A2;B4GALNT4	0.0454	hsa-miR-195-5p
hsa00561_Glycerolipid_metabolism	8	61	494	8019	DGKK;GLYCTK;MBOAT2;AGK;DGKE;PLPP1;AGPAT5;PNPLA2	0.0472	hsa-miR-195-5p
hsa04014_Ras_signaling_pathway	25	232	494	8019	GRIN2B;IGF1R;NTRK2;VEGFA;AFDN;RASA4;MRAS;RRAS2;PAK1;SHOC2;RASA4B;GNB1;MAPK10;PTPN11;CALM1;KSR1;GNB5;FGF4;NGFR;FGF18;VEGFC;RASGRF2;TBK1;SHC3;PAK5	0.0096	hsa-miR-195-5p
hsa04024_cAMP_signaling_pathway	22	216	494	8019	SOX9;GRIA4;GRIN2B;ATP2B1;ATP2B2;CREB5;AFDN;VAV3;RRAS2;PDE4D;ADCYAP1R1;PAK1;ATP1B4;PPP1R12A;CAMK2G;MAPK10;CALM1;CAMK2A;ATP2A2;ROCK1;GNAI3;HHIP	0.0238	hsa-miR-195-5p
hsa04114_Oocyte_meiosis	14	128	494	8019	IGF1R;PGR;YWHAZ;CPEB3;PPP2R5A;CAMK2G;CCNE1;SPDYE11;SPDYE17;PPP2CA;CALM1;CAMK2A;FBXW11;YWHAQ	0.0389	hsa-miR-195-5p
hsa04310_Wnt_signaling_pathway	23	160	494	8019	SIAH1;RSPO1;ROR1;CTBP2;PRICKLE1;SMAD3;GSK3B;CAMK2G;RSPO2;WNT8A;MAPK10;WNT9B;TBL1XR1;DVL1;CSNK2A1;CAMK2A;FBXW11;CCND2;WNT10B;FRAT1;FZD4;CXXC4;RSPO3	0.0005	hsa-miR-195-5p
hsa04340_Hedgehog_signaling_pathway	8	50	494	8019	BCL2;GSK3B;EVC2;CDON;FBXW11;CCND2;LRP2;HHIP	0.0189	hsa-miR-195-5p
hsa04350_TGF-beta_signaling_pathway	12	94	494	8019	SMAD2;ACVR2B;TGFB2;SMAD3;RGMA;NEO1;TGIF2;ACVR2A;PPP2CA;THBS1;BMPR1A;ROCK1	0.0211	hsa-miR-195-5p
hsa04360_Axon_guidance	22	181	494	8019	ENAH;PLXNA4;NTNG1;PAK1;GSK3B;RGMA;NEO1;PARD3;ARHGEF12;SEMA6D;CAMK2G;EPHA5;SSH2;PTPN11;SRGAP1;CAMK2A;EFNB2;ROCK1;PLXNC1;SEMA3A;GNAI3;PAK5	0.0043	hsa-miR-195-5p
hsa04390_Hippo_signaling_pathway	20	157	494	8019	SMAD2;DLG1;TGFB2;YWHAZ;SMAD3;GSK3B;PARD3;PPP2R2B;WNT8A;WNT9B;DVL1;PATJ;PPP2CA;FBXW11;CCND2;WNT10B;BMPR1A;YWHAQ;FZD4;TEAD1	0.0039	hsa-miR-195-5p
hsa04510_Focal_adhesion	20	199	494	8019	COL4A3;BCL2;IGF1R;PARVB;VEGFA;VAV3;PAK1;PPP1R12A;GSK3B;MAPK10;THBS2;CCND2;ITGA9;THBS1;VASP;VCL;ROCK1;VEGFC;SHC3;PAK5	0.0333	hsa-miR-195-5p
hsa04520_Adherens_junction	10	71	494	8019	IGF1R;SORBS1;AFDN;PTPRB;SMAD3;PARD3;WASF2;NECTIN3;CSNK2A1;VCL	0.0195	hsa-miR-195-5p
hsa04550_Signaling_pathways_regulating_pluripotency_of_stem_cells	17	142	494	8019	IGF1R;SMAD2;ACVR2B;TCF3;SKIL;SMAD3;GSK3B;IL6ST;LIF;ACVR2A;WNT8A;KAT6A;WNT9B;DVL1;WNT10B;BMPR1A;FZD4	0.0122	hsa-miR-195-5p
hsa04727_GABAergic_synapse	13	89	494	8019	GABRA1;GABRB3;GLUL;SLC38A1;SLC12A5;GLS2;GNB1;SLC38A2;GABARAPL1;GNB5;PLCL1;GNAI3;GABRQ	0.0066	hsa-miR-195-5p
hsa04728_Dopaminergic_synapse	17	132	494	8019	GRIA4;GRIN2B;CREB5;GNAL;GSK3B;PPP2R5A;CAMK2G;CLOCK;PPP2R2B;GNB1;MAPK10;PPP2CA;CALM1;CAMK2A;GNB5;KIF5C;GNAI3	0.0066	hsa-miR-195-5p
hsa04750_Inflammatory_mediator_regulation_of_TRP_channels	12	100	494	8019	HTR2A;CYP4A11;HTR2C;PTGER4;CAMK2G;MAPK10;MAP2K6;CALM1;CAMK2A;PRKCE;PRKCH;TRPV1	0.0308	hsa-miR-195-5p
hsa04933_AGE-RAGE_signaling_pathway_in_diabetic_complications	12	100	494	8019	COL4A3;CXCL8;BCL2;SMAD2;VEGFA;TGFB2;NOX4;SMAD3;STAT5A;MAPK10;PRKCE;VEGFC	0.0308	hsa-miR-195-5p
hsa05033_Nicotine_addiction	6	40	494	8019	CHRNA7;GABRA1;GABRB3;GRIA4;GRIN2B;GABRQ	0.0497	hsa-miR-195-5p
hsa05135_Yersinia_infection	13	120	494	8019	CXCL8;ACTR2;VAV3;IRAK4;GSK3B;ARHGEF12;WASF2;FYB1;SKAP2;MAPK10;MAP2K6;ROCK1;TBK1	0.0478	hsa-miR-195-5p
hsa05200_Pathways_in_cancer	45	531	494	8019	COL4A3;CXCL8;BCL2;IGF1R;IL7;PTGER4;RUNX1;SMAD2;VEGFA;ESR2;GSTT2B;CTBP2;TGFB2;SMAD3;GSK3B;IL6ST;ARHGEF12;CAMK2G;CCNE1;NKX3-1;GNB1;STAT5A;WNT8A;MAPK10;WNT9B;DVL1;POLK;IL13;CALM1;CAMK2A;GNB5;CCND2;FGF4;WNT10B;FGF18;ROCK1;VEGFC;CCDC6;FRAT1;GNAI3;ELOB;FZD4;HEYL;HHIP;IL23R	0.0334	hsa-miR-195-5p
hsa05202_Transcriptional_misregulation_in_cancer	21	186	494	8019	EYA1;CXCL8;IGF1R;RUNX1;MAF;NSD2;NUPR1;TCF3;ERG;ETV1;CCNT1;CCNT2;IL1R2;PAX5;POLK;H3-3A;CCND2;NGFR;ETV5;MLLT1;DOT1L	0.0106	hsa-miR-195-5p
hsa05205_Proteoglycans_in_cancer	22	204	494	8019	IGF1R;SMAD2;SDC1;VEGFA;VAV3;MRAS;RRAS2;ANK2;PAK1;TGFB2;PPP1R12A;HPSE2;ARHGEF12;CAMK2G;WNT8A;WNT9B;PTPN11;CAMK2A;THBS1;WNT10B;ROCK1;FZD4	0.0141	hsa-miR-195-5p
hsa05226_Gastric_cancer	16	149	494	8019	BCL2;SMAD2;TGFB2;SMAD3;GSK3B;CCNE1;WNT8A;WNT9B;DVL1;POLK;FGF4;WNT10B;FGF18;FRAT1;FZD4;SHC3	0.033	hsa-miR-195-5p
GO:0008380_RNA_splicing	8	151	238	15891	GEMIN2;ZC3H13;RBM39;MBNL2;LUC7L3;PPP1R8;PRPF4B;PDCD7	0.0029	hsa-miR-19a-3p
GO:0007229_integrin-mediated_signaling_pathway	6	91	238	15891	ITGA11;CDC42;VAV3;SYK;NEDD9;ITGAD	0.0034	hsa-miR-19a-3p
GO:0006468_protein_phosphorylation	15	467	238	15891	RPS6KA2;SNRK;CASK;SYK;MKNK1;TNIK;AMHR2;PHKG1;CDK8;CAMKK2;RIOK1;BRAF;CDC42BPA;PRPF4B;PIK3CA	0.0072	hsa-miR-19a-3p
GO:0019722_calcium-mediated_signaling	5	80	238	15891	SGCD;XCR1;PLCE1;CAMKK2;P2RY12	0.009	hsa-miR-19a-3p
GO:0016311_dephosphorylation	5	86	238	15891	INPP4B;PTPRB;APTX;HDHD2;CA3	0.0119	hsa-miR-19a-3p
GO:0060071_Wnt_signaling_pathway,_planar_cell_polarity_pathway	5	89	238	15891	CDC42;PRICKLE1;PSMB2;TIAM1;GPC6	0.0135	hsa-miR-19a-3p
GO:0090630_activation_of_GTPase_activity	5	97	238	15891	NEDD9;ECT2;USP6;EVI5;TIAM1	0.0186	hsa-miR-19a-3p
GO:0006397_mRNA_processing	6	152	238	15891	GEMIN2;ZC3H13;A1CF;RBM39;MBNL2;PPP1R8	0.0318	hsa-miR-19a-3p
GO:0038095_Fc-epsilon_receptor_signaling_pathway	6	168	238	15891	MS4A2;VAV3;SYK;PSMB2;PIK3CA;MALT1	0.0471	hsa-miR-19a-3p
hsa04014_Ras_signaling_pathway	8	232	126	8019	NF1;CDC42;ANGPT2;PLCE1;REL;TIAM1;PIK3CA;PDGFC	0.0383	hsa-miR-19a-3p
hsa04015_Rap1_signaling_pathway	8	210	126	8019	CDC42;VAV3;ANGPT2;PLCE1;TIAM1;BRAF;PIK3CA;PDGFC	0.0237	hsa-miR-19a-3p
hsa04062_Chemokine_signaling_pathway	7	189	126	8019	XCR1;CDC42;VAV3;TIAM1;BRAF;GRK5;PIK3CA	0.037	hsa-miR-19a-3p
hsa04072_Phospholipase_D_signaling_pathway	8	148	126	8019	MS4A2;AVPR1B;ARF1;SYK;CYTH3;AGPAT1;PIK3CA;PDGFC	0.0037	hsa-miR-19a-3p
hsa04144_Endocytosis	9	249	126	8019	ARF1;SH3KBP1;CDC42;CHMP5;CYTH3;GRK5;RAB31;RAB10;PSD2	0.023	hsa-miR-19a-3p
hsa04510_Focal_adhesion	7	199	126	8019	ITGA11;CDC42;DIAPH1;VAV3;BRAF;PIK3CA;PDGFC	0.0461	hsa-miR-19a-3p
hsa04660_T_cell_receptor_signaling_pathway	5	104	126	8019	CDC42;VAV3;DLG1;PIK3CA;MALT1	0.0294	hsa-miR-19a-3p
hsa04662_B_cell_receptor_signaling_pathway	5	82	126	8019	CR2;VAV3;SYK;PIK3CA;MALT1	0.0123	hsa-miR-19a-3p
hsa04666_Fc_gamma_R-mediated_phagocytosis	5	93	126	8019	CDC42;VAV3;SCIN;SYK;PIK3CA	0.0197	hsa-miR-19a-3p
hsa04722_Neurotrophin_signaling_pathway	5	119	126	8019	TP53;RPS6KA2;CDC42;BRAF;PIK3CA	0.0468	hsa-miR-19a-3p
hsa04810_Regulation_of_actin_cytoskeleton	10	213	126	8019	ITGA11;CDC42;DIAPH1;VAV3;SCIN;ITGAD;TIAM1;BRAF;PIK3CA;PDGFC	0.0034	hsa-miR-19a-3p
hsa04933_AGE-RAGE_signaling_pathway_in_diabetic_complications	5	100	126	8019	CDC42;DIAPH1;PLCE1;EGR1;PIK3CA	0.0256	hsa-miR-19a-3p
hsa05131_Shigellosis	8	236	126	8019	TP53;ARF1;TRAF5;CDC42;DIAPH1;PLCE1;PIK3CA;MALT1	0.0414	hsa-miR-19a-3p
hsa05203_Viral_carcinogenesis	9	201	126	8019	TP53;TRAF5;CDC42;DLG1;SCIN;SYK;GTF2A1;REL;PIK3CA	0.0069	hsa-miR-19a-3p
hsa05205_Proteoglycans_in_cancer	9	204	126	8019	TP53;CDC42;VAV3;HPSE;PLCE1;TLR2;TIAM1;BRAF;PIK3CA	0.0075	hsa-miR-19a-3p
hsa05215_Prostate_cancer	5	97	126	8019	TP53;BRAF;ETV5;PIK3CA;PDGFC	0.0229	hsa-miR-19a-3p
GO:0007611_learning_or_memory	8	56	463	15891	GRIN2A;MME;BHLHB9;AFF2;ARMCX5-GPRASP2;CASP3;SHC3;TTBK1	0.0005	hsa-miR-203a-3p
GO:0006468_protein_phosphorylation	27	467	463	15891	WNK3;RPS6KA2;MYLK4;KALRN;CCNJ;SYK;EIF2AK2;ILF3;CDK6;DCLK1;PDPK1;MAPK8;EIF2A;CREB1;RPS6KA5;NEK9;AAK1;MAP3K2;CCND2;FRK;ST3GAL1;OXSR1;ROCK1;TRIO;HSPB8;TTBK1;CCND1	0.0013	hsa-miR-203a-3p
GO:0030111_regulation_of_Wnt_signaling_pathway	5	26	463	15891	ESR1;RUNX1;FOXL1;VANGL2;SENP2	0.0017	hsa-miR-203a-3p
GO:0009411_response_to_UV	6	42	463	15891	ERCC8;ERCC6;USP1;RO60;MAPK8;CASP3	0.0023	hsa-miR-203a-3p
GO:2000145_regulation_of_cell_motility	5	29	463	15891	ABL2;CDK6;NRG2;ROCK1;NRG4	0.0026	hsa-miR-203a-3p
GO:0007254_JNK_cascade	6	48	463	15891	CASR;IRAK4;MAPK8;MAP2K4;ARHGEF6;TAB3	0.0043	hsa-miR-203a-3p
GO:0016575_histone_deacetylation	5	35	463	15891	MIER1;MORF4L2;MSL3;HDAC9;MORF4L1	0.0054	hsa-miR-203a-3p
GO:0045444_fat_cell_differentiation	7	69	463	15891	STEAP4;ARID5B;TMEM120A;PIAS1;ID4;SENP2;CCND1	0.006	hsa-miR-203a-3p
GO:0061098_positive_regulation_of_protein_tyrosine_kinase_activity	5	38	463	15891	ERCC6;NEDD9;DLG3;NCAPG2;CD24	0.0073	hsa-miR-203a-3p
GO:0007399_nervous_system_development	17	297	463	15891	KALRN;SCN3B;ATXN3;FGF13;GFRA1;TENM1;NRG2;DCLK1;TTLL7;SLC7A5;SEMA5A;ST8SIA4;TRPC5;INTU;PCDHA4;PCDHA5;NRG4	0.0098	hsa-miR-203a-3p
GO:0034198_cellular_response_to_amino_acid_starvation	5	42	463	15891	EIF2AK2;SESN3;MAPK8;C12orf66;LARS1	0.0106	hsa-miR-203a-3p
GO:0000165_MAPK_cascade	15	263	463	15891	TEK;PSMA4;FGF13;GFRA1;DLG3;NRG2;IL17RD;PSMF1;CALM1;KSR1;IRS2;IRS1;RASGRF2;SHC3;NRG4	0.0149	hsa-miR-203a-3p
GO:0016925_protein_sumoylation	6	66	463	15891	ZNF451;SENP5;NUP160;PIAS1;ZMIZ1;SENP2	0.0168	hsa-miR-203a-3p
GO:0007173_epidermal_growth_factor_receptor_signaling_pathway	5	48	463	15891	PDPK1;RPS6KA5;GAB1;SOCS5;SHC3	0.0173	hsa-miR-203a-3p
GO:0051301_cell_division	18	344	463	15891	PSRC1;ZNF207;ENTR1;PDS5A;NEDD9;MAPRE2;CDK6;PRC1;NCAPG2;SENP5;NEK9;CCND2;WASL;HAUS5;MAU2;KLHL9;CCND1;PHF13	0.0177	hsa-miR-203a-3p
GO:1902036_regulation_of_hematopoietic_stem_cell_differentiation	6	68	463	15891	RUNX1;PSMA4;EIF2AK2;CDK6;KMT2A;PSMF1	0.019	hsa-miR-203a-3p
GO:0051897_positive_regulation_of_protein_kinase_B_signaling	11	176	463	15891	ESR1;LEP;TEK;NRG2;RTN4;GAB1;IRS2;SEMA5A;IRS1;ICOS;NRG4	0.0191	hsa-miR-203a-3p
GO:0035556_intracellular_signal_transduction	19	375	463	15891	LEP;AGTR2;WNK3;SMAD2;RPS6KA2;KALRN;IRAK4;NRG2;DCLK1;DGKH;PDPK1;MAPK8;ASB15;NRBP1;RPS6KA5;UNC13B;OXSR1;SOCS5;NRG4	0.0201	hsa-miR-203a-3p
GO:0018105_peptidyl-serine_phosphorylation	10	156	463	15891	PRKG1;SYK;UHMK1;DCLK1;PDPK1;MAPK8;TOP1;ROCK1;TTBK1;DCLK3	0.0213	hsa-miR-203a-3p
GO:0001822_kidney_development	7	93	463	15891	MME;RRM2B;ARID5B;BAX;PPAT;SGPL1;OVOL1	0.0244	hsa-miR-203a-3p
GO:0032091_negative_regulation_of_protein_binding	6	73	463	15891	DISC1;MAPK8;BAX;ROCK1;SENP2;TTBK1	0.0253	hsa-miR-203a-3p
GO:0000079_regulation_of_cyclin-dependent_protein_serinethreonine_kinase_activity	5	56	463	15891	CCNL2;CCNJ;CCND2;SERTAD1;CCND1	0.0297	hsa-miR-203a-3p
GO:0006879_cellular_iron_ion_homeostasis	5	57	463	15891	FXN;ABCB7;SKP1;NDFIP1;TMEM199	0.0316	hsa-miR-203a-3p
GO:0006366_transcription_by_RNA_polymerase_II	14	268	463	15891	ERCC6;ESR1;TAF5L;ETV1;KMT2A;PAF1;SOX5;PAX5;NCAPG2;CREB1;ZNF141;ZNF148;POU2AF1;AFF4	0.0333	hsa-miR-203a-3p
GO:0007200_phospholipase_C-activating_G_protein-coupled_receptor_signaling_pathway	5	58	463	15891	ESR1;CASR;NPR3;PTGER3;P2RY6	0.0335	hsa-miR-203a-3p
GO:0031124_mRNA_3'-end_processing	5	59	463	15891	WDR33;SRSF1;RPRD2;SRRM1;NUDT21	0.0356	hsa-miR-203a-3p
GO:0019722_calcium-mediated_signaling	6	80	463	15891	SGCD;GRIN2A;MCTP1;XCR1;PDPK1;PPP1R9B	0.0362	hsa-miR-203a-3p
GO:0007613_memory	6	81	463	15891	GRIN2A;KALRN;FGF13;CREB1;PAK5;TAFA2	0.038	hsa-miR-203a-3p
GO:0040008_regulation_of_growth	5	62	463	15891	IGSF11;NEDD9;MORF4L2;MORF4L1;SOCS5	0.042	hsa-miR-203a-3p
GO:0035023_regulation_of_Rho_protein_signal_transduction	6	84	463	15891	KALRN;CDC42SE1;ARHGEF6;RASGRF2;TRIO;PREX2	0.0437	hsa-miR-203a-3p
GO:0051965_positive_regulation_of_synapse_assembly	5	63	463	15891	NRXN1;BHLHB9;ARMCX5-GPRASP2;FLRT2;CBLN2	0.0443	hsa-miR-203a-3p
hsa03015_mRNA_surveillance_pathway	7	91	223	8019	WDR33;PABPC1L2A;PABPC1L2B;SRRM1;NUDT21;PAPOLG;WDR82	0.0184	hsa-miR-203a-3p
hsa04012_ErbB_signaling_pathway	8	85	223	8019	ABL2;NRG2;MAPK8;MAP2K4;GAB1;SHC3;PAK5;NRG4	0.0041	hsa-miR-203a-3p
hsa04115_p53_signaling_pathway	8	72	223	8019	CDK6;RRM2B;SESN3;BAX;CASP3;CCND2;PERP;CCND1	0.0016	hsa-miR-203a-3p
hsa04211_Longevity_regulating_pathway	6	89	223	8019	SESN3;BAX;CREB1;IRS2;IRS1;CREB3	0.0463	hsa-miR-203a-3p
hsa04668_TNF_signaling_pathway	7	112	223	8019	MAPK8;MAP2K4;CREB1;RPS6KA5;CASP3;CREB3;TAB3	0.0455	hsa-miR-203a-3p
hsa04722_Neurotrophin_signaling_pathway	10	119	223	8019	RPS6KA2;IRAK4;PDPK1;MAPK8;BAX;RPS6KA5;CALM1;GAB1;IRS1;SHC3	0.0031	hsa-miR-203a-3p
hsa04917_Prolactin_signaling_pathway	7	70	223	8019	ESR1;ESR2;MAPK8;CCND2;SOCS5;SHC3;CCND1	0.0052	hsa-miR-203a-3p
hsa04926_Relaxin_signaling_pathway	8	129	223	8019	SMAD2;RXFP1;MAPK8;MAP2K4;COL4A6;CREB1;CREB3;SHC3	0.0354	hsa-miR-203a-3p
hsa04931_Insulin_resistance	7	108	223	8019	RPS6KA2;PDPK1;MAPK8;CREB1;IRS2;IRS1;CREB3	0.0391	hsa-miR-203a-3p
hsa05152_Tuberculosis	10	180	223	8019	RFX5;IRAK4;SYK;MAPK8;BAX;CREB1;CASP3;CALM1;KSR1;TLR6	0.0377	hsa-miR-203a-3p
hsa05162_Measles	10	138	223	8019	IFNAR2;IRAK4;EIF2AK2;CDK6;MAPK8;BAX;CASP3;CCND2;MSN;CCND1	0.0081	hsa-miR-203a-3p
hsa05167_Kaposi_sarcoma-associated_herpesvirus_infection	11	186	223	8019	IFNAR2;SYK;EIF2AK2;CDK6;MAPK8;MAP2K4;BAX;CREB1;CASP3;CALM1;CCND1	0.0211	hsa-miR-203a-3p
hsa05169_Epstein-Barr_virus_infection	12	201	223	8019	IFNAR2;CR2;IRAK4;SYK;EIF2AK2;CDK6;MAPK8;MAP2K4;BAX;CASP3;CCND2;CCND1	0.0156	hsa-miR-203a-3p
hsa05202_Transcriptional_misregulation_in_cancer	10	186	223	8019	GRIA3;RUNX1;PLAU;ETV1;AFF1;KMT2A;PAX5;BCL11B;BAX;CCND2	0.0449	hsa-miR-203a-3p
hsa05212_Pancreatic_cancer	6	76	223	8019	SMAD2;CDK6;MAPK8;BAX;ARHGEF6;CCND1	0.0251	hsa-miR-203a-3p
hsa05222_Small_cell_lung_cancer	7	92	223	8019	CDK6;FHIT;COL4A6;BAX;CASP3;TRAF4;CCND1	0.0193	hsa-miR-203a-3p
hsa05223_Non-small_cell_lung_cancer	5	66	223	8019	CDK6;FHIT;PDPK1;BAX;CCND1	0.0448	hsa-miR-203a-3p
GO:0007399_nervous_system_development	55	297	1787	15891	MTR;ATXN1;DCX;GRIK1;ERBB3;NTRK3;NAV3;RBFOX2;SCN3B;ERBB4;FKTN;ARHGEF7;ATXN3;GAP43;MEF2C;ARHGAP26;RBFOX1;BDNF;CHRDL1;GFRA1;NRG1;APBA1;GFRA2;ATXN10;FGFR1;DCLK1;MARK4;PRPS1;TRIM3;DPYSL5;MOBP;NR2C2;GBX2;FABP7;FGF14;DYRK1A;FGF2;KCNQ2;ELAVL3;EFNA5;INHBA;SLC7A5;SEMA5A;POU3F2;GDF11;FUT9;TRPC5;POFUT1;CRIM1;PLPPR1;PCDHAC1;PCDHA3;ATOH8;NRG4;SRRM4	0.0009	hsa-miR-221-3p
GO:0010507_negative_regulation_of_autophagy	15	50	1787	15891	IL10;LEPR;BMF;AKT1;NUPR1;RUBCN;MCL1;PTK2;TLK2;GATA4;GOLGA2;WASHC1;FOXK2;RRAGA;MTMR9	0.0018	hsa-miR-221-3p
GO:0046777_protein_autophosphorylation	35	172	1787	15891	FGFR3;IGF1R;ERBB2;STK16;AKT1;IRAK1;STK24;STK26;ERBB4;NEK6;GSK3B;FLT1;FGFR1;UHMK1;PTK2;PDPK1;CAMKK2;STK25;MAP3K9;DAPK1;THY1;AURKA;EGFR;DYRK1A;MYO3A;AAK1;PEAK1;KDR;STK17B;ACVR1B;OXSR1;SRC;STK10;SIK2;GRK7	0.0019	hsa-miR-221-3p
GO:0051894_positive_regulation_of_focal_adhesion_assembly	10	25	1787	15891	PTPRJ;FMN1;SMAD3;LIMS1;MAP4K4;THY1;ITGB1BP1;KDR;SFRP1;RAC1	0.0019	hsa-miR-221-3p
GO:0001816_cytokine_production	10	27	1787	15891	LIPA;PTAFR;MAF;NFAT5;NFATC4;PIK3CG;KAT2A;NFATC3;BATF;NFATC2IP	0.003	hsa-miR-221-3p
GO:0016055_Wnt_signaling_pathway	36	185	1787	15891	PKD2;HMGXB4;CTNNBIP1;DKK3;CSNK1G3;RSPO1;KREMEN1;CYLD;GSK3B;XIAP;CHD8;DDX3X;TRABD2B;DAAM2;CCN4;ZNRF3;WNT5A;CUL3;ARL6;CCNY;RSPO2;AMOTL1;TLE1;WNT9B;ZBED3;CSNK1D;LRP4;LRP6;DKK2;RTF1;SENP2;TNKS2;RSPO3;NKD1;AMER1;APCDD1	0.0031	hsa-miR-221-3p
GO:0071364_cellular_response_to_epidermal_growth_factor_stimulus	13	43	1787	15891	ERBB2;AKT1;ERBB4;CFLAR;INPP5K;BAIAP2;BAG4;PDPK1;DUSP22;EGFR;EEF1A1;SNAI2;SYAP1	0.0034	hsa-miR-221-3p
GO:0090263_positive_regulation_of_canonical_Wnt_signaling_pathway	29	144	1787	15891	CSNK1G3;RSPO1;PRDM15;PSMA4;SMAD3;SULF2;XIAP;DDX3X;DAAM2;PSMD11;PSME1;RSPO2;GPRC5B;ZBED3;EGFR;CSNK1D;PSMC6;CSNK1E;PSMB7;SFRP1;SEMA5A;SRC;FRAT1;DKK2;PPM1A;ZBED2;TNKS2;RSPO3;AMER1	0.0049	hsa-miR-221-3p
GO:0048010_vascular_endothelial_growth_factor_receptor_signaling_pathway	16	64	1787	15891	NCF2;CDC42;VAV3;PXN;BAIAP2;FLT1;PTK2;WASF2;VEGFB;MAPK14;ROCK2;KDR;MAPK11;SRC;PIK3CA;RAC1	0.006	hsa-miR-221-3p
GO:0060173_limb_development	10	31	1787	15891	KREMEN1;BMPR2;ZNRF3;SLC39A1;RSPO2;LNPK;KAT2A;LRP4;SLC7A11;SLC39A3	0.0067	hsa-miR-221-3p
GO:0006469_negative_regulation_of_protein_kinase_activity	17	71	1787	15891	NF1;NF2;AKT1;INPP5K;DUSP19;WWTR1;PDPK1;THY1;ITGB1BP1;GNAQ;LRP6;TAF7;CHP1;RTRAF;CAMK2N1;TRIB2;SPRED1	0.0068	hsa-miR-221-3p
GO:0048167_regulation_of_synaptic_plasticity	13	48	1787	15891	GRIN2B;RIMS2;MEF2C;AGER;PPP3CB;BAIAP2;RASGRF1;RIMS4;JPH3;FGF14;LZTS1;KAT2A;GIPC1	0.0073	hsa-miR-221-3p
GO:0007223_Wnt_signaling_pathway,_calcium_modulating_pathway	11	37	1787	15891	TNRC6B;MOV10;PPP3CB;TNRC6C;AGO2;GNG2;WNT5A;AGO1;CALM1;FZD5;AGO3	0.0075	hsa-miR-221-3p
GO:0048701_embryonic_cranial_skeleton_morphogenesis	10	32	1787	15891	GNAS;SMAD2;TGFBR2;TGFBR1;SMAD3;SLC39A1;PAX5;WNT9B;MMP14;SLC39A3	0.008	hsa-miR-221-3p
GO:0018107_peptidyl-threonine_phosphorylation	17	74	1787	15891	DYRK3;AKT1;SBK1;TGFBR2;CSNK1G3;TGFBR1;GSK3B;CIT;PDPK1;ROCK2;DYRK1A;CSNK1D;HIPK1;CSNK1E;MAPK1;ACVR1B;OXSR1	0.0095	hsa-miR-221-3p
GO:0035556_intracellular_signal_transduction	60	375	1787	15891	DCX;IGFBP5;SMAD2;ERBB2;RPS6KA2;SS18;AKT1;IRAK1;GPR155;SGK3;SIRPG;MAPK3;PPP1R1C;TGFA;ARHGEF7;CAB39;TGFBR1;MAPK9;SQSTM1;GSK3B;NRG1;DDX3X;DCLK1;MARK4;ASB6;RGS6;AKT3;CIT;MAP4K4;TREM1;PDPK1;RASA4B;TLK2;DAPK1;ASB15;STAC;NUDT4;MAPK14;ITGB1BP1;RPS6KA5;RGS14;HMOX1;PRKCB;MAPK1;MAPK11;STK17B;OXSR1;CD80;CRKL;SRC;RAC1;MAST3;SIK2;PAG1;CAMKK1;NRG4;PDZD8;NRBP2;RASSF5;ASB18	0.0096	hsa-miR-221-3p
GO:0000902_cell_morphogenesis	19	88	1787	15891	LIPA;SS18;NOX4;NRG1;RHOBTB2;SSH1;CDHR3;CDH11;MAPK14;CDH7;CDH10;CDH6;LRATD1;CDH8;IL7R;PTPRO;CDH22;FRY;SLC39A3	0.011	hsa-miR-221-3p
GO:0051496_positive_regulation_of_stress_fiber_assembly	13	51	1787	15891	NF2;SORBS3;CDC42;PXN;TGFBR1;NOX4;SMAD3;BAG4;ITGB1BP1;ROCK2;LPAR1;SFRP1;RAC1	0.011	hsa-miR-221-3p
GO:0017156_calcium_ion_regulated_exocytosis	9	29	1787	15891	RIMS2;SCIN;SYT2;PPP3CB;VAMP7;SYN2;CHP1;SYT9;SYT10	0.012	hsa-miR-221-3p
GO:0070536_protein_K63-linked_deubiquitination	9	29	1787	15891	USP20;BRCC3;CYLD;ATXN3;SHMT2;YOD1;DESI2;STAMBP;OTUD7B	0.012	hsa-miR-221-3p
GO:2000145_regulation_of_cell_motility	9	29	1787	15891	ERBB2;ERBB3;ERBB4;ABL2;NRG1;SSX2IP;ROCK2;EGFR;NRG4	0.012	hsa-miR-221-3p
GO:0018105_peptidyl-serine_phosphorylation	29	156	1787	15891	DYRK3;AKT1;SBK1;TGFBR2;CSNK1G3;SGK3;MAPK3;CAB39;TGFBR1;MAPK9;NEK6;GSK3B;UHMK1;DCLK1;AKT3;PRKACB;PDPK1;TLK2;MAPK14;ROCK2;DYRK1A;CSNK1D;HIPK1;CSNK1E;PRKCB;MAPK1;SRC;MAST3;DCLK3	0.0122	hsa-miR-221-3p
GO:0042059_negative_regulation_of_epidermal_growth_factor_receptor_signaling_pathway	10	35	1787	15891	CDC42;PTPRJ;TGFA;ARHGEF7;EPN1;PTPN3;EPS15;SPRY1;STAM;EGFR	0.0131	hsa-miR-221-3p
GO:0034332_adherens_junction_organization	11	41	1787	15891	CADM2;NECTIN3;CDHR3;CDH11;CDH7;CDH10;CDH6;CDH8;SRC;RAB8B;CDH22	0.0137	hsa-miR-221-3p
GO:0001701_in_utero_embryonic_development	35	200	1787	15891	AR;ATP7A;C6;SMAD2;GJB3;TGFBR2;C1orf43;EPN1;TGFBR1;INPP5K;SMAD3;MAFF;APBA1;CHD8;SMPD4;CHST11;FGFR1;BCL2L11;SLC39A1;GNA12;C2CD3;FOSL1;SLC5A7;WNT9B;DBN1;KAT2A;DSC3;JAG2;EMX1;ACVR1B;ARNT2;OTUD7B;HEG1;NMT1;SLC39A3	0.0138	hsa-miR-221-3p
GO:0006468_protein_phosphorylation	71	467	1787	15891	NPR1;SMAD5;DYRK3;ERBB2;RPS6KA2;AKT1;TGFBR2;IRAK1;STK24;SGK3;CDK20;MAPK3;STK26;TGFBR1;MAPK9;ERG;FASTKD2;ILF3;SQSTM1;PPP3CB;NEK6;GSK3B;PRKAR1B;FGFR1;DCLK1;MARK4;BMPR1B;BMPR2;AKT3;MAP4K4;PRKACB;PHKG1;CDK15;PDPK1;CAMKK2;STK25;PDK1;PIK3CG;MAP3K9;TLK2;DAPK1;PIK3C3;CCNJL;MYLK3;ELP1;EIF2A;CREB1;ROCK2;RPS6KA5;AURKA;FNIP2;DYRK1A;HUS1;CSNK1D;HIPK1;RPS6KL1;AAK1;PEAK1;CSNK1E;PRKCB;MAPK1;ST3GAL1;STK17B;ACVR1B;…	0.0141	hsa-miR-221-3p
GO:0097421_liver_regeneration	9	30	1787	15891	IL10;RAP1A;PTPN3;SULF2;AURKA;EGFR;HMOX1;CLDN1;PNPT1	0.0142	hsa-miR-221-3p
GO:0051149_positive_regulation_of_muscle_cell_differentiation	8	25	1787	15891	CDC42;MEF2C;CTNNA2;CDON;BOC;MAPK14;BNIP2;MAPK11	0.0151	hsa-miR-221-3p
GO:0061024_membrane_organization	25	132	1787	15891	CLN3;ITSN1;FNBP1L;SAR1B;TF;REPS2;TGFA;EPN1;YWHAZ;SYT2;SAR1A;VAMP7;EPS15;M6PR;WNT5A;GAPVD1;SGIP1;STAM;EGFR;AAK1;IL7R;VAMP8;CHP1;LDLRAP1;SYT9	0.0156	hsa-miR-221-3p
GO:0001933_negative_regulation_of_protein_phosphorylation	16	73	1787	15891	PRNP;NTRK3;SIRPA;PAQR3;PID1;INPP5K;WWTR1;KIRREL1;IBTK;ZBED3;LRP6;CRKL;CHP1;ATG14;IMPACT;PPP1R15B	0.0165	hsa-miR-221-3p
GO:0009267_cellular_response_to_starvation	15	67	1787	15891	WDR45;KLF10;STK24;GLUL;STK26;ATG7;SIRT1;BMPR2;AMBRA1;MAX;WNT9B;SFRP1;RRAGA;ATG14;MAP1LC3A	0.0171	hsa-miR-221-3p
GO:0001657_ureteric_bud_development	10	37	1787	15891	WT1;SMAD5;SMAD2;SDC1;ROBO2;SMAD3;FGFR1;SPRY1;SFRP1;GDF11	0.0176	hsa-miR-221-3p
GO:0050919_negative_chemotaxis	10	37	1787	15891	SEMA3E;SEMA6D;SLIT3;EPHA7;SEMA4B;SEMA3D;EFNA5;SLIT1;SEMA5A;FLRT3	0.0176	hsa-miR-221-3p
GO:0071310_cellular_response_to_organic_substance	8	26	1787	15891	TIMP3;MAP2;MAPK3;MAPK9;MAPK14;MAPK1;MAPK11;POU3F2	0.0181	hsa-miR-221-3p
GO:0070207_protein_homotrimerization	9	32	1787	15891	CD247;ASIC1;TCL1A;ATXN10;SLC1A2;STEAP4;SKI;TRPM8;PNPT1	0.0195	hsa-miR-221-3p
GO:0036297_interstrand_cross-link_repair	12	50	1787	15891	FANCA;FANCC;DCLRE1C;XRCC3;RAD51D;FAN1;RPA2;WDR48;ERCC4;FANCF;NUCKS1;RNF168	0.0205	hsa-miR-221-3p
GO:0097191_extrinsic_apoptotic_signaling_pathway	11	44	1787	15891	TNFRSF1B;CASP8;SMAD3;GSK3B;RNF41;PDPK1;HIPK1;INHBA;PML;TNFRSF10A;ACVR1B	0.0206	hsa-miR-221-3p
GO:0048870_cell_motility	8	27	1787	15891	CD34;TGFBR1;CLRN1;PTK2;LRATD1;SKI;MMP14;RAC1	0.0214	hsa-miR-221-3p
GO:0051090_regulation_of_DNA-binding_transcription_factor_activity	8	27	1787	15891	FANCA;SGK3;MAPK3;MAPK9;MAPK14;HMOX1;MAPK1;MAPK11	0.0214	hsa-miR-221-3p
GO:0014065_phosphatidylinositol_3-kinase_signaling	9	33	1787	15891	NF1;IGF1R;PLEKHA1;ERBB2;ERBB3;AKT1;PIK3CG;PIK3CA;NYAP1	0.0227	hsa-miR-221-3p
GO:0046628_positive_regulation_of_insulin_receptor_signaling_pathway	7	22	1787	15891	SORBS1;GKAP1;SIRT1;ZBTB7B;OPA1;SRC;NUCKS1	0.023	hsa-miR-221-3p
GO:0051028_mRNA_transport	11	45	1787	15891	IGF2BP2;HNRNPA1L2;XPO7;QKI;LUZP4;SUPT6H;NUTF2;HNRNPA3;SENP2;RANBP17;LRPPRC	0.0233	hsa-miR-221-3p
GO:0061337_cardiac_conduction	11	45	1787	15891	KCNE1;CACNB3;CACNB4;KCNJ2;KCNIP1;KCNIP4;CACNG5;KCNK3;ZMPSTE24;CACNG3;SPTBN4	0.0233	hsa-miR-221-3p
GO:0021915_neural_tube_development	8	28	1787	15891	NF1;PKD2;TRIM71;TCF7;AMBRA1;C2CD3;SALL2;PLXNA2	0.0251	hsa-miR-221-3p
GO:0055072_iron_ion_homeostasis	8	28	1787	15891	SLC11A1;TF;NEO1;STEAP4;TFR2;SLC25A37;HMOX1;BDH2	0.0251	hsa-miR-221-3p
GO:0042542_response_to_hydrogen_peroxide	12	52	1787	15891	GPX1;SDC1;STK24;STK26;LDHA;SIRT1;BAK1;STK25;FOSL1;HMOX1;KCNA5;PPP1R15B	0.0258	hsa-miR-221-3p
GO:0006897_endocytosis	31	182	1787	15891	USP20;LRP8;CSNK1G3;CDC42;TMPRSS13;RABEP1;EPN1;AGER;RAB34;RUBCN;RINL;SNX10;WASF2;SORT1;RIN2;SNX2;PIK3CG;GAPVD1;PIK3C3;LRP10;DENND1A;BIN3;AAK1;CSNK1E;LOXL2;LRP4;FKBP15;MTMR9;RHOJ;RAB22A;WIPF2	0.0259	hsa-miR-221-3p
GO:0090090_negative_regulation_of_canonical_Wnt_signaling_pathway	30	175	1787	15891	DKK3;KREMEN1;CYLD;PSMA4;MAD2L2;GSK3B;WWTR1;CHD8;FUZ;ZNRF3;WNT5A;CUL3;PSMD11;PSME1;JADE1;NPHP4;TLE1;MAPK14;PSMC6;FOXO3;LRP4;LRP6;PSMB7;PTPRO;SFRP1;SNAI2;LIMD1;DKK2;NKD1;AMER1	0.0262	hsa-miR-221-3p
GO:0000381_regulation_of_alternative_mRNA_splicing,_via_spliceosome	14	65	1787	15891	CELF2;RBFOX2;RBFOX1;RBM17;FAM172A;MBNL3;DYRK1A;SAP18;SRSF12;SRSF3;RBM8A;SRSF6;RBM15B;SRRM4	0.0267	hsa-miR-221-3p
GO:0042752_regulation_of_circadian_rhythm	14	65	1787	15891	KLF10;PSPC1;MAPK9;ATG7;GSK3B;CREB1;ROCK2;CSNK1D;RORB;OPN3;CSNK1E;PML;FBXL3;PER2	0.0267	hsa-miR-221-3p
GO:0035235_ionotropic_glutamate_receptor_signaling_pathway	7	23	1787	15891	CLN3;GRIA4;GRIK1;GRIK3;GRIN2B;GRID2;CPEB4	0.0274	hsa-miR-221-3p
GO:0043065_positive_regulation_of_apoptotic_process	53	347	1787	15891	NF1;BARD1;ALDH1A3;ITSN1;BMF;RPS6KA2;NTRK3;AKT1;KCNMA1;ANO6;VAV3;ABR;SCIN;ARHGEF7;ARHGEF3;MAPK9;LDHA;ATG7;SQSTM1;SIRT1;NOX4;CNR1;BAK1;TNFSF10;DDX3X;AIFM2;STPG1;PDCD2;BCL2L11;TNFRSF8;MTCH1;MAP3K9;FOSL1;HMGA2;TRIM35;ZNF346;CRADD;CREB1;ING5;LPAR1;TIAM1;SAP18;ZMAT3;FOXO3;GPLD1;HMOX1;SFRP1;UNC5C;TNFRSF10A;SRC;ATF6;FOXL2;TEX261	0.0276	hsa-miR-221-3p
GO:0071320_cellular_response_to_cAMP	12	53	1787	15891	KCNE1;PKD2;WT1;IGFBP5;PTAFR;RAP1A;RAP1B;INPP5K;NOX4;PIK3CG;ITPR2;STC1	0.0288	hsa-miR-221-3p
GO:0018108_peptidyl-tyrosine_phosphorylation	22	120	1787	15891	FGFR3;DYRK3;ERBB2;ERBB3;NTRK3;STK16;ERBB4;EPHA10;ABL2;FLT1;FGFR1;PTK2;CAMKK2;MAP2K4;ABI2;EPHA7;MAP2K7;EGFR;DYRK1A;PEAK1;KDR;SRC	0.0293	hsa-miR-221-3p
GO:0048813_dendrite_morphogenesis	9	35	1787	15891	FARP1;RBFOX2;MAP2;CTNNA2;DCLK1;KLF7;BTBD3;LRP4;MAP6	0.03	hsa-miR-221-3p
GO:0032147_activation_of_protein_kinase_activity	18	93	1787	15891	PRNP;SLC11A1;MAP3K19;TGFBR2;STK24;STK26;DLG1;CAB39;DUSP19;MAP4K4;STK25;MAP2K4;MAP2K7;GPRC5B;GPRC5A;OXSR1;STK10;PIK3CA	0.0305	hsa-miR-221-3p
GO:0098609_cell-cell_adhesion	26	149	1787	15891	PKP1;CD44;CD34;DLG1;DLG2;BAIAP2;CTNNA2;LIMS1;JAM2;KIRREL1;NPHP4;CDHR3;CDH11;THY1;CDH7;CDH10;LRRC7;EGFR;VEZT;CDH6;CDH8;DSC3;LRP6;SRC;CDH22;CDC42EP1	0.0308	hsa-miR-221-3p
GO:0042060_wound_healing	16	80	1787	15891	NF1;SLC11A1;SMAD2;ERBB2;ERBB3;SDC1;CORO1B;TGFBR2;TGFBR1;SMAD3;NRG1;WNT5A;C6orf89;EGFR;FGF2;DCN	0.0317	hsa-miR-221-3p
GO:0046697_decidualization	7	24	1787	15891	MAPK3;LIF;CTSB;MAPK1;STC1;STC2;GHSR	0.0324	hsa-miR-221-3p
GO:0016236_macroautophagy	18	94	1787	15891	CLN3;CHMP3;TOMM6;ATG7;SQSTM1;ATG16L1;AMBRA1;YOD1;VTA1;PIK3C3;STAM;GABARAPL1;SRC;ATG14;ILRUN;VPS25;MAP1LC3A;DYNLL2	0.033	hsa-miR-221-3p
GO:0043124_negative_regulation_of_I-kappaB_kinaseNF-kappaB_signaling	11	48	1787	15891	ESR1;PPM1B;CASP8;TNIP3;SIRT1;ZMYND11;TNIP1;RHOH;TLE1;OTUD7B;PPM1A	0.0331	hsa-miR-221-3p
GO:0034198_cellular_response_to_amino_acid_starvation	10	42	1787	15891	ATF3;MAPK3;SESN1;SH3GLB1;MAPK1;NPRL2;RRAGA;IMPACT;MAP1LC3A;RNF152	0.0339	hsa-miR-221-3p
GO:0042110_T_cell_activation	10	42	1787	15891	CD44;CASP8;DLG1;PPP3CB;SMAD3;CD8B;IRF4;PIK3CG;ICOSLG;CLEC7A	0.0339	hsa-miR-221-3p
GO:0043552_positive_regulation_of_phosphatidylinositol_3-kinase_activity	8	30	1787	15891	FGFR3;VAV3;FLT1;PTK2;AMBRA1;FGF2;SRC;ATG14	0.0339	hsa-miR-221-3p
GO:0090314_positive_regulation_of_protein_targeting_to_membrane	8	30	1787	15891	PRNP;CACNB3;ERBB2;TCAF2;TCAF1;CEMIP;ITGB1BP1;CHP1	0.0339	hsa-miR-221-3p
GO:2000310_regulation_of_NMDA_receptor_activity	8	30	1787	15891	GRIA4;GRIN2B;DLG1;MEF2C;DLG2;RASGRF1;DAPK1;LRRC7	0.0339	hsa-miR-221-3p
GO:0071392_cellular_response_to_estradiol_stimulus	9	36	1787	15891	ESR1;IL10;SSTR3;CFLAR;NCOA3;BCL2L2;BCL2L11;EGFR;SFRP1	0.0343	hsa-miR-221-3p
GO:0030336_negative_regulation_of_cell_migration	25	144	1787	15891	NF1;NF2;IGFBP5;MCTP1;LDLRAD4;NAV3;STK24;STK26;PTPRJ;DAG1;SRGAP2;FUZ;DPYSL3;TCAF1;RNF41;SRGAP2C;DUSP22;MAGI2;THY1;FOXO3;SFRP1;STC1;ABHD2;PTPRT;BMP10	0.0352	hsa-miR-221-3p
GO:0000165_MAPK_cascade	41	263	1787	15891	FGFR3;NF1;IL2RA;IL5RA;GRIN2B;ERBB2;ERBB3;STK24;MAPK3;PAQR3;STK26;ERBB4;DLG1;TGFA;PSMA4;MEF2C;RASGRP3;DLG2;GFRA1;RASGRF1;NRG1;GFRA2;FGFR1;PTK2;MAP4K4;CUL3;PSMD11;CAMKK2;PSME1;MAP3K9;LRRC7;EGFR;FGF2;CALM1;PSMC6;MAPK1;PSMB7;DUSP5;SPTBN4;NRG4;SPRED1	0.037	hsa-miR-221-3p
GO:0023014_signal_transduction_by_protein_phosphorylation	11	49	1787	15891	MAP3K19;STK24;STK26;CAB39L;CAB39;MAP4K4;STK25;MAP2K4;MAP2K7;OXSR1;STK10	0.037	hsa-miR-221-3p
GO:0007416_synapse_assembly	13	62	1787	15891	FARP1;DBNL;ERBB4;MECP2;BDNF;SDK2;NRG1;BSN;FZD5;CRKL;FLRT3;ADGRF1;SLITRK6	0.0374	hsa-miR-221-3p
GO:0048538_thymus_development	10	43	1787	15891	RAG1;MAPK3;ZBTB1;TGFBR1;BCL2L11;LMO4;MAPK1;CRKL;MAFB;ZMPSTE24	0.0382	hsa-miR-221-3p
GO:0060348_bone_development	10	43	1787	15891	GNAS;SMAD5;NSD2;PLS3;TULP3;SULF2;CCN4;STC1;TTC9;AMER1	0.0382	hsa-miR-221-3p
GO:0098656_anion_transmembrane_transport	9	37	1787	15891	SLC4A4;LRRC8B;LRRC8D;VDAC3;SLC24A2;SLC9A8;SLC4A5;SLC9A2;LRRC8C	0.0389	hsa-miR-221-3p
GO:0038128_ERBB2_signaling_pathway	8	31	1787	15891	ERBB2;ERBB3;ERBB4;NRG1;EGFR;SRC;PIK3CA;NRG4	0.039	hsa-miR-221-3p
GO:0097192_extrinsic_apoptotic_signaling_pathway_in_absence_of_ligand	8	31	1787	15891	IL1A;ERBB3;GSK3B;BAK1;MCL1;BCL2L2;BCL2L11;FOXO3	0.039	hsa-miR-221-3p
GO:0007611_learning_or_memory	12	56	1787	15891	PRNP;GM2A;GRIN2B;LILRB2;MEF2C;AGER;PRKAR1B;AFF2;EGFR;GLP1R;MAPK1;GHSR	0.0393	hsa-miR-221-3p
GO:0060395_SMAD_protein_signal_transduction	12	56	1787	15891	SMAD5;SMAD2;SMAD3;MAGI2;INHBA;SKI;LNPEP;GDF11;SUB1;BMP10;INHBE;ATOH8	0.0393	hsa-miR-221-3p
GO:0006661_phosphatidylinositol_biosynthetic_process	15	76	1787	15891	PLEKHA1;INPP4B;PIK3R3;INPP4A;INPP5K;PLEKHA8;PIK3CG;CDIPT;MTMR1;PIK3C3;FGF2;PIP4K2B;PIK3CA;MTMR9;PLEKHA2	0.0399	hsa-miR-221-3p
GO:0007264_small_GTPase_mediated_signal_transduction	16	83	1787	15891	CHM;ITSN1;RAP1A;RAP1B;VAV3;ABR;RASGRP3;RUNDC3A;RASGRF1;RIN2;RALGPS2;DOCK10;RHEBL1;HMOX1;RABIF;CHP1	0.0406	hsa-miR-221-3p
GO:0010592_positive_regulation_of_lamellipodium_assembly	6	20	1787	15891	ATP7A;CDC42;AKIRIN1;CLRN1;WASF2;RAC1	0.0419	hsa-miR-221-3p
GO:0045216_cell-cell_junction_organization	6	20	1787	15891	NF2;SDK2;SMAD3;LIMS1;CXADR;CLDN1	0.0419	hsa-miR-221-3p
GO:0071397_cellular_response_to_cholesterol	6	20	1787	15891	CYP7A1;LRP8;DAG1;GPLD1;INHBA;LRP6	0.0419	hsa-miR-221-3p
GO:0071560_cellular_response_to_transforming_growth_factor_beta_stimulus	12	57	1787	15891	PDE3A;STK16;TGFBR1;MEF2C;NOX4;SMAD3;LIMS1;WNT5A;SFRP1;CRKL;PPM1A;CLDN1	0.0434	hsa-miR-221-3p
GO:0038083_peptidyl-tyrosine_autophosphorylation	8	32	1787	15891	IGF1R;MAPK3;ABL2;PTK2;EGFR;DYRK1A;KDR;SRC	0.0445	hsa-miR-221-3p
GO:0048705_skeletal_system_morphogenesis	8	32	1787	15891	PLEKHA1;FMN1;TGFBR1;FGFR1;ARID5B;WDR48;RFLNA;SGPL1	0.0445	hsa-miR-221-3p
GO:0050772_positive_regulation_of_axonogenesis	8	32	1787	15891	ROBO2;STK25;TIAM1;PLXNB2;AMIGO1;PLXNA2;PLXNA1;MAP6	0.0445	hsa-miR-221-3p
GO:0060021_roof_of_mouth_development	13	64	1787	15891	PLEKHA1;TGFBR1;MEF2C;ARID5B;WNT9B;INHBA;LRP6;SKI;SNAI2;SGPL1;GDF11;PAK1IP1;PRDM16	0.045	hsa-miR-221-3p
GO:0016192_vesicle-mediated_transport	23	134	1787	15891	MYO5A;CHM;ZFYVE27;ARL17B;NCALD;RABEP1;AP4S1;SYT2;RAB11FIP3;VAMP7;ARL1;BVES;RAB11A;ARL6;AP3B2;TVP23B;JAGN1;VTI1B;GOLT1B;SPTBN4;ARL11;SYT9;SYT10	0.0459	hsa-miR-221-3p
GO:0048013_ephrin_receptor_signaling_pathway	16	85	1787	15891	GRIN2B;ITSN1;NTRK3;SS18;CDC42;VAV3;EPHA10;ARHGEF7;PTK2;EPHA7;ROCK2;TIAM1;EFNA5;SRC;RAC1;ANKS1A	0.0475	hsa-miR-221-3p
GO:0008630_intrinsic_apoptotic_signaling_pathway_in_response_to_DNA_damage	10	45	1787	15891	TNFRSF1B;NFATC4;BAK1;MCL1;BCL2L2;BCL2L11;FNIP2;HMOX1;PML;CASP14	0.0477	hsa-miR-221-3p
GO:1905515_non-motile_cilium_assembly	10	45	1787	15891	DISC1;IFT74;POC1A;FUZ;C2CD3;CEP250;PIBF1;TMEM107;CSNK1D;TBC1D32	0.0477	hsa-miR-221-3p
GO:0007015_actin_filament_organization	17	92	1787	15891	SORBS3;CORO1B;CDC42;TPM3;DLG1;MAD2L2;TPM4;RHOBTB2;CLRN1;XIRP1;SAMD14;RHOH;BIN3;DBN1;TMSB4Y;DIAPH2;RHOJ	0.0478	hsa-miR-221-3p
GO:0006303_double-strand_break_repair_via_nonhomologous_end_joining	13	65	1787	15891	BARD1;BRCC3;DCLRE1C;NSD2;TP53BP1;CYREN;XRCC4;MRE11;ABRAXAS1;NHEJ1;UBE2V2;ERCC4;RNF168	0.0492	hsa-miR-221-3p
GO:0071333_cellular_response_to_glucose_stimulus	13	65	1787	15891	CYP7A1;IGF1R;OPRK1;RAP1A;XBP1;NOX4;TWNK;ZBTB20;ZNF236;GATA4;OPA1;FOXO3;PIK3CA	0.0492	hsa-miR-221-3p
GO:0006289_nucleotide-excision_repair	9	39	1787	15891	ERCC8;FANCC;ATXN3;NEIL2;FAN1;RPA2;HUS1;ERCC4;BRIP1	0.0494	hsa-miR-221-3p
GO:0034613_cellular_protein_localization	9	39	1787	15891	ITSN1;FRMD6;AP1AR;WNT5A;GAS8;CRACR2B;GRID2;RRAGA;HEPACAM	0.0494	hsa-miR-221-3p
GO:0035094_response_to_nicotine	9	39	1787	15891	ATP1A2;CHRND;LYPD1;CNR1;CHRNA6;CREB1;HMOX1;MAPK1;SLC7A11	0.0494	hsa-miR-221-3p
GO:0036120_cellular_response_to_platelet-derived_growth_factor_stimulus	6	21	1787	15891	ATP7A;CORO1B;CREB1;SRC;SYAP1;HYAL1	0.0494	hsa-miR-221-3p
GO:0050807_regulation_of_synapse_organization	6	21	1787	15891	IL10;DAG1;SLITRK4;WNT5A;CDH8;PTPRO	0.0494	hsa-miR-221-3p
GO:0061003_positive_regulation_of_dendritic_spine_morphogenesis	6	21	1787	15891	DBNL;LRP8;BAIAP2;TIAM1;OPA1;DBN1	0.0494	hsa-miR-221-3p
hsa00240_Pyrimidine_metabolism	15	57	941	8019	UMPS;NT5C1B;NT5C3A;ENTPD6;UPP2;UCK1;CMPK1;CTPS2;AK9;NT5C1B-RDH14;UPRT;NME6;UCK2;NME3;DCTPP1	0.0075	hsa-miR-221-3p
hsa00512_Mucin_type_O-glycan_biosynthesis	8	31	941	8019	GCNT1;POC1B-GALNT4;GALNT15;GALNT5;ST3GAL1;GALNT4;GALNT6;GALNT10	0.0475	hsa-miR-221-3p
hsa00514_Other_types_of_O-glycan_biosynthesis	12	46	941	8019	GXYLT1;ST6GAL2;POC1B-GALNT4;COLGALT2;XXYLT1;GALNT15;GALNT5;ST6GAL1;GALNT4;GALNT6;POFUT1;GALNT10	0.0165	hsa-miR-221-3p
hsa01521_EGFR_tyrosine_kinase_inhibitor_resistance	21	79	941	8019	FGFR3;NF1;IGF1R;ERBB2;ERBB3;AKT1;MAPK3;TGFA;PIK3R3;GSK3B;NRG1;BCL2L11;AKT3;EGFR;FGF2;FOXO3;KDR;PRKCB;MAPK1;SRC;PIK3CA	0.0016	hsa-miR-221-3p
hsa01522_Endocrine_resistance	23	98	941	8019	ESR1;GNAS;IGF1R;ERBB2;AKT1;MAPK3;PIK3R3;MAPK9;NCOA3;NCOR1;PTK2;AKT3;PRKACB;E2F3;MAPK14;EGFR;JAG2;MAPK1;MAPK11;E2F2;SRC;PIK3CA;ADCY6	0.0039	hsa-miR-221-3p
hsa01524_Platinum_drug_resistance	15	73	941	8019	ATP7A;ERBB2;AKT1;MAPK3;CASP8;PIK3R3;XIAP;BAK1;MGST2;AKT3;PDPK1;SLC31A1;MAPK1;PIK3CA;CYCS	0.0415	hsa-miR-221-3p
hsa03440_Homologous_recombination	10	41	941	8019	BARD1;BRCC3;XRCC3;RAD51D;POLD4;RPA2;RAD51B;MRE11;ABRAXAS1;BRIP1	0.038	hsa-miR-221-3p
hsa04010_MAPK_signaling_pathway	53	295	941	8019	FGFR3;NF1;IL1A;CACNB3;CACNB4;IGF1R;ERBB2;ERBB3;RPS6KA2;RAP1A;RAP1B;AKT1;TGFBR2;IRAK1;PPM1B;CDC42;MAPK3;ERBB4;TGFA;TGFBR1;MEF2C;MAPK9;RASGRP3;PPP3CB;BDNF;RASGRF1;FLT1;FGFR1;AKT3;MAP4K4;PRKACB;VEGFB;MAX;MAP2K4;GNA12;MAP2K7;MAPK14;RPS6KA5;EGFR;FGF2;CACNG5;DUSP4;EFNA5;KDR;PRKCB;MAPK1;MAPK11;DUSP5;NFATC3;CRKL;CACNG3;RAC1;PPM1A	0.0047	hsa-miR-221-3p
hsa04012_ErbB_signaling_pathway	22	85	941	8019	ERBB2;ERBB3;AKT1;MAPK3;ERBB4;TGFA;PIK3R3;MAPK9;ABL2;GSK3B;NRG1;PTK2;AKT3;MAP2K4;MAP2K7;EGFR;PRKCB;MAPK1;CRKL;SRC;PIK3CA;NRG4	0.0017	hsa-miR-221-3p
hsa04014_Ras_signaling_pathway	40	232	941	8019	FGFR3;NF1;GRIN2B;IGF1R;RAP1A;RAP1B;AKT1;CDC42;MAPK3;GNG4;TGFA;PIK3R3;MAPK9;ABL2;RASGRP3;BDNF;RASGRF1;FLT1;PLCE1;FGFR1;AKT3;RASSF1;PRKACB;VEGFB;GNG2;PLA2G2D;RASA4B;REL;EGFR;TIAM1;FGF2;CALM1;EFNA5;KDR;PRKCB;MAPK1;GNG11;PIK3CA;RAC1;RASSF5	0.0205	hsa-miR-221-3p
hsa04015_Rap1_signaling_pathway	40	210	941	8019	FGFR3;GNAS;GRIN2B;IGF1R;RAP1A;RAP1B;AKT1;CDC42;MAPK3;VAV3;PIK3R3;RASGRP3;RAP1GAP;FLT1;CNR1;PLCE1;FGFR1;AKT3;FYB1;VEGFB;MAGI2;MAPK14;EGFR;LPAR1;TIAM1;FGF2;CALM1;RGS14;EFNA5;GNAQ;KDR;PRKCB;MAPK1;MAPK11;CRKL;SRC;PIK3CA;RAC1;ADCY6;RASSF5	0.0055	hsa-miR-221-3p
hsa04062_Chemokine_signaling_pathway	34	189	941	8019	RAP1A;RAP1B;AKT1;XCR1;CDC42;MAPK3;VAV3;PXN;GNG4;PIK3R3;GSK3B;PTK2;AKT3;PRKACB;GNG2;PIK3CG;ROCK2;TIAM1;FOXO3;PPBP;PRKCB;MAPK1;CCL18;CCL22;GNG11;CXCL14;CCR8;CRKL;SRC;PIK3CA;RAC1;ADCY6;CCL14;GRK7	0.0189	hsa-miR-221-3p
hsa04068_FoxO_signaling_pathway	32	131	941	8019	RAG1;IL10;SOD2;IGF1R;AKT1;TGFBR2;SGK3;MAPK3;PIK3R3;TGFBR1;MAPK9;SIRT1;SMAD3;TNFSF10;BCL2L11;AKT3;FBXO32;SKP2;PDPK1;TPTEP2-CSNK1E;SETD7;MAPK14;EGFR;GABARAPL1;FOXO3;CSNK1E;IL7R;MAPK1;MAPK11;CDKN2B;PIK3CA;FBXO25	0.0004	hsa-miR-221-3p
hsa04114_Oocyte_meiosis	26	128	941	8019	AR;IGF1R;PGR;ANAPC11;SPDYE3;RPS6KA2;SPDYE2;MAPK3;MAD2L2;YWHAZ;PPP3CB;SPDYE6;SPDYE2B;PRKACB;PPP2R5E;SPDYE5;CPEB4;MAPK14;AURKA;SPDYE11;SPDYE17;CALM1;ITPR2;MAPK1;MAPK11;ADCY6	0.011	hsa-miR-221-3p
hsa04140_Autophagy	27	137	941	8019	IGF1R;AKT1;MAPK3;PIK3R3;CFLAR;MAPK9;ATG7;SQSTM1;RUBCN;ATG16L1;SH3GLB1;AKT3;PRKACB;PDPK1;AMBRA1;CAMKK2;DAPK1;PIK3C3;CTSB;ATG4A;GABARAPL1;MAPK1;VAMP8;PIK3CA;RRAGA;ATG14;WDR41	0.0134	hsa-miR-221-3p
hsa04216_Ferroptosis	10	40	941	8019	PRNP;ACSL6;TF;SLC39A14;VDAC3;ATG7;ACSL1;HMOX1;SLC7A11;MAP1LC3A	0.0337	hsa-miR-221-3p
hsa04218_Cellular_senescence	33	160	941	8019	IL1A;SMAD2;AKT1;TGFBR2;MAPK3;PIK3R3;LIN54;TGFBR1;VDAC3;NFATC4;SQSTM1;PPP3CB;SIRT1;SMAD3;AKT3;E2F3;LIN9;GATA4;MAPK14;MRE11;CALM1;HUS1;HIPK1;FOXO3;CDC25A;ITPR2;MAPK1;MAPK11;E2F2;NFATC3;CDKN2B;PIK3CA;RASSF5	0.0039	hsa-miR-221-3p
hsa04310_Wnt_signaling_pathway	32	160	941	8019	CTNNBIP1;RSPO1;TCF7;MAPK9;NFATC4;PPP3CB;SMAD3;GSK3B;CHD8;VANGL1;DAAM2;CCN4;ZNRF3;PRKACB;WNT5A;RSPO2;TPTEP2-CSNK1E;FOSL1;WNT9B;ROCK2;CSNK1E;LRP6;PRKCB;SFRP1;FZD5;NFATC3;FRAT1;RAC1;DKK2;SENP2;RSPO3;NKD1	0.0065	hsa-miR-221-3p
hsa04350_TGF-beta_signaling_pathway	19	94	941	8019	SMAD5;SMAD2;TGFBR2;MAPK3;TGFBR1;SMAD3;RGMA;NEO1;BMPR1B;BMPR2;TGIF1;THSD4;DCN;FMOD;INHBA;MAPK1;ACVR1B;CDKN2B;INHBE	0.0275	hsa-miR-221-3p
hsa04360_Axon_guidance	44	181	941	8019	ABLIM1;CDC42;MAPK3;NTNG1;PIK3R3;ROBO2;TRPC4;NFATC4;PPP3CB;GSK3B;SSH1;RGMA;SRGAP2;NEO1;SEMA3E;SEMA6D;PTK2;BMPR1B;BMPR2;TRPC1;DPYSL5;WNT5A;SLIT3;PDK1;EPHA7;BOC;ROCK2;UNC5D;SEMA4B;PLXNB2;SEMA3D;EFNA5;MAPK1;SLIT1;UNC5C;SEMA5A;NFATC3;TRPC6;SRC;PIK3CA;RAC1;TRPC5;PLXNA2;PLXNA1	0.0001	hsa-miR-221-3p
hsa04370_VEGF_signaling_pathway	16	59	941	8019	AKT1;CDC42;MAPK3;PXN;PIK3R3;PPP3CB;PTK2;AKT3;MAPK14;KDR;PRKCB;MAPK1;MAPK11;SRC;PIK3CA;RAC1	0.0046	hsa-miR-221-3p
hsa04380_Osteoclast_differentiation	30	128	941	8019	IFNGR1;NCF2;FCGR3A;FCGR3B;IL1A;IFNAR1;IFNAR2;AKT1;TGFBR2;SIRPG;SIRPA;MAPK3;CYLD;LILRB2;PIK3R3;TGFBR1;MAPK9;FCGR2A;SQSTM1;PPP3CB;AKT3;OSCAR;MAP2K7;FOSL1;MAPK14;CREB1;MAPK1;MAPK11;PIK3CA;RAC1	0.0011	hsa-miR-221-3p
hsa04510_Focal_adhesion	34	199	941	8019	IGF1R;PARVB;ITGA11;ERBB2;RAP1A;RAP1B;AKT1;ARHGAP5;CDC42;MAPK3;VAV3;PXN;PIK3R3;MAPK9;PPP1R12A;RASGRF1;GSK3B;FLT1;XIAP;PTK2;AKT3;VEGFB;PDPK1;COL4A6;MYLK3;ROCK2;EGFR;KDR;PRKCB;MAPK1;CRKL;SRC;PIK3CA;RAC1	0.0332	hsa-miR-221-3p
hsa04520_Adherens_junction	22	71	941	8019	IGF1R;ERBB2;TGFBR2;SORBS1;CDC42;MAPK3;PTPRJ;TGFBR1;TCF7;BAIAP2;SMAD3;CTNNA2;SSX2IP;FGFR1;WASF2;NECTIN3;PTPRF;EGFR;MAPK1;SNAI2;SRC;RAC1	0.0002	hsa-miR-221-3p
hsa04550_Signaling_pathways_regulating_pluripotency_of_stem_cells	27	142	941	8019	FGFR3;IGF1R;SMAD5;SMAD2;AKT1;MAPK3;PIK3R3;TCF7;SMAD3;GSK3B;FGFR1;BMPR1B;BMPR2;AKT3;WNT5A;LIF;MAPK14;WNT9B;FGF2;INHBA;MAPK1;MAPK11;FZD5;ACVR1B;PIK3CA;HOXD1;INHBE	0.0193	hsa-miR-221-3p
hsa04620_Toll-like_receptor_signaling_pathway	20	104	941	8019	IFNAR1;IFNAR2;AKT1;IRAK1;MAPK3;CASP8;PIK3R3;MAPK9;AKT3;MAP2K4;MAP2K7;MAPK14;MAPK1;MAPK11;LBP;CD80;TLR6;PIK3CA;RAC1;TICAM2	0.0359	hsa-miR-221-3p
hsa04625_C-type_lectin_receptor_signaling_pathway	21	104	941	8019	IL10;AKT1;MAPK3;CYLD;CASP8;PIK3R3;MAPK9;NFATC4;PPP3CB;AKT3;MAPK14;CALM1;ITPR2;MAPK1;MAPK11;CCL22;NFATC3;SRC;PIK3CA;CLEC4E;CLEC7A	0.0216	hsa-miR-221-3p
hsa04660_T_cell_receptor_signaling_pathway	21	104	941	8019	IL10;CD247;AKT1;CDC42;MAPK3;VAV3;DLG1;PIK3R3;MAPK9;PPP3CB;GSK3B;CD8B;AKT3;PDPK1;MAP2K7;MAPK14;CD8B2;MAPK1;MAPK11;NFATC3;PIK3CA	0.0216	hsa-miR-221-3p
hsa04664_Fc_epsilon_RI_signaling_pathway	15	68	941	8019	ALOX5;AKT1;MAPK3;VAV3;PIK3R3;MAPK9;AKT3;PDPK1;MAP2K4;MAP2K7;MAPK14;MAPK1;MAPK11;PIK3CA;RAC1	0.0261	hsa-miR-221-3p
hsa04670_Leukocyte_transendothelial_migration	22	112	941	8019	NCF2;RAP1A;RAP1B;ARHGAP5;CDC42;VAV3;PXN;PIK3R3;CLDN14;CTNNA2;PTK2;JAM2;RHOH;THY1;MAPK14;ROCK2;PRKCB;MAPK11;PIK3CA;RAC1;CLDN1;RASSF5	0.0242	hsa-miR-221-3p
hsa04722_Neurotrophin_signaling_pathway	25	119	941	8019	RPS6KA2;NTRK3;RAP1A;RAP1B;AKT1;IRAK1;CDC42;MAPK3;PIK3R3;MAPK9;BDNF;GSK3B;SORT1;AKT3;PDPK1;MAP2K7;MAPK14;RPS6KA5;CALM1;FOXO3;MAPK1;MAPK11;CRKL;PIK3CA;RAC1	0.0089	hsa-miR-221-3p
hsa04724_Glutamatergic_synapse	21	114	941	8019	GNAS;GRIA4;GRIK1;GRIK3;GRIN2B;GLUL;MAPK3;SLC38A1;GNG4;PPP3CB;SLC1A2;PRKACB;GNG2;TRPC1;GLS2;GNAQ;ITPR2;PRKCB;MAPK1;GNG11;ADCY6	0.0452	hsa-miR-221-3p
hsa04725_Cholinergic_synapse	23	112	941	8019	KCNJ2;AKT1;MAPK3;GNG4;PIK3R3;CHAT;CHRNA6;AKT3;PRKACB;GNG2;PIK3CG;SLC5A7;CREB1;CHRM5;KCNQ2;GNA11;GNAQ;ITPR2;PRKCB;MAPK1;GNG11;PIK3CA;ADCY6	0.0144	hsa-miR-221-3p
hsa04912_GnRH_signaling_pathway	20	93	941	8019	FSHB;GNAS;CDC42;MAPK3;MAPK9;PRKACB;MAP2K4;MAP2K7;MAPK14;EGFR;CALM1;GNA11;GNAQ;ITPR2;PRKCB;MAPK1;MAPK11;MMP14;SRC;ADCY6	0.0145	hsa-miR-221-3p
hsa04914_Progesterone-mediated_oocyte_maturation	27	99	941	8019	IGF1R;PGR;ANAPC11;SPDYE3;RPS6KA2;AKT1;SPDYE2;MAPK3;PIK3R3;MAD2L2;MAPK9;SPDYE6;SPDYE2B;AKT3;PRKACB;SPDYE5;CPEB4;MAPK14;AURKA;SPDYE11;SPDYE17;CDC25A;MAPK1;MAPK11;STK10;PIK3CA;ADCY6	0.0003	hsa-miR-221-3p
hsa04919_Thyroid_hormone_signaling_pathway	22	119	941	8019	ESR1;THRB;ATP1A2;DIO2;AKT1;PFKFB2;MAPK3;PIK3R3;GSK3B;PLCE1;NCOA3;NCOR1;AKT3;PRKACB;PDPK1;ATP1B2;GATA4;KAT2A;PRKCB;MAPK1;SRC;PIK3CA	0.04	hsa-miR-221-3p
hsa04921_Oxytocin_signaling_pathway	27	153	941	8019	GNAS;CACNB3;CACNB4;KCNJ2;NPR1;MAPK3;MEF2C;NFATC4;PPP3CB;PPP1R12A;PRKACB;CAMKK2;PIK3CG;MYLK3;ROCK2;EGFR;CALM1;CACNG5;CD38;GNAQ;ITPR2;PRKCB;MAPK1;NFATC3;SRC;CACNG3;ADCY6	0.0392	hsa-miR-221-3p
hsa04926_Relaxin_signaling_pathway	26	129	941	8019	GNAS;SMAD2;AKT1;TGFBR2;MAPK3;GNG4;PIK3R3;TGFBR1;MAPK9;AKT3;PRKACB;VEGFB;GNG2;MAP2K4;COL4A6;MAP2K7;RLN3;MAPK14;CREB1;EGFR;MAPK1;MAPK11;GNG11;SRC;PIK3CA;ADCY6	0.012	hsa-miR-221-3p
hsa04929_GnRH_secretion	14	64	941	8019	AKT1;MAPK3;PIK3R3;TRPC4;AKT3;TRPC1;GABBR1;GNA11;GNAQ;ITPR2;PRKCB;MAPK1;PIK3CA;TRPC5	0.0325	hsa-miR-221-3p
hsa04933_AGE-RAGE_signaling_pathway_in_diabetic_complications	23	100	941	8019	SELE;IL1A;SMAD2;AKT1;TGFBR2;CDC42;MAPK3;PIK3R3;TGFBR1;MAPK9;AGER;NOX4;SMAD3;PLCE1;AKT3;VEGFB;COL4A6;MAPK14;PRKCB;MAPK1;MAPK11;PIK3CA;RAC1	0.0048	hsa-miR-221-3p
hsa04935_Growth_hormone_synthesis,_secretion_and_action	23	119	941	8019	GNAS;AKT1;MAPK3;SSTR3;PIK3R3;MAPK9;GSK3B;PTK2;AKT3;PRKACB;MAP2K4;MAPK14;CREB1;GNA11;GNAQ;ITPR2;PRKCB;MAPK1;MAPK11;GHSR;CRKL;PIK3CA;ADCY6	0.025	hsa-miR-221-3p
hsa05017_Spinocerebellar_ataxia	20	98	941	8019	ATXN1;GRIN2B;AKT1;XBP1;PIK3R3;ATXN3;MAPK9;TWNK;ATXN10;AKT3;TBPL1;AMBRA1;PIK3C3;FGF14;OPA1;GNAQ;ITPR2;PRKCB;PIK3CA;ATG14	0.0224	hsa-miR-221-3p
hsa05131_Shigellosis	40	236	941	8019	CD44;AKT1;FNBP1L;CDC42;MAPK3;CAST;PXN;SEPTIN8;PIK3R3;MAPK9;SQSTM1;GSK3B;PLCE1;ATG16L1;PTK2;WASF2;AKT3;TNIP1;UBE2D3;PIK3C3;MAPK14;ROCK2;RPS6KA5;EGFR;GABARAPL1;FOXO3;ITPR2;MAPK1;MAPK11;UBE2V2;CRKL;H3-3B;SRC;PIK3CA;RRAGA;RAC1;CBX3;ATG14;SEPTIN6;CYCS	0.0252	hsa-miR-221-3p
hsa05135_Yersinia_infection	29	120	941	8019	IL10;RPS6KA2;AKT1;IRAK1;CDC42;MAPK3;VAV3;PXN;ARHGEF7;PIK3R3;MAPK9;BAIAP2;GSK3B;PTK2;WASF2;AKT3;FYB1;MAP2K4;MAP2K7;MAPK14;ROCK2;MAPK1;MAPK11;NFATC3;CRKL;SRC;PIK3CA;RAC1;WIPF2	0.0009	hsa-miR-221-3p
hsa05142_Chagas_disease_(American_trypanosomiasis)	24	102	941	8019	IFNGR1;GNAS;IL10;CD247;SMAD2;AKT1;TGFBR2;IRAK1;MAPK3;CASP8;PIK3R3;CFLAR;TGFBR1;MAPK9;AKT3;PPP2R2B;MAP2K4;MAPK14;GNA11;GNAQ;MAPK1;MAPK11;TLR6;PIK3CA	0.0031	hsa-miR-221-3p
hsa05161_Hepatitis_B	30	162	941	8019	IFNAR1;AKT1;TGFBR2;IRAK1;MAPK3;CASP8;PIK3R3;TGFBR1;MAPK9;VDAC3;YWHAZ;NFATC4;SMAD3;DDX3X;MAVS;AKT3;E2F3;MAP2K4;MAP2K7;MAPK14;CREB1;PRKCB;MAPK1;MAPK11;E2F2;NFATC3;SRC;PIK3CA;CYCS;TICAM2	0.0191	hsa-miR-221-3p
hsa05163_Human_cytomegalovirus_infection	37	225	941	8019	GNAS;AKT1;MAPK3;CASP8;PXN;GNG4;PIK3R3;NFATC4;PPP3CB;GSK3B;BAK1;PTK2;AKT3;PRKACB;E2F3;GNG2;GNA12;MAPK14;CREB1;ROCK2;EGFR;CALM1;GNA11;GNAQ;ITPR2;PRKCB;MAPK1;MAPK11;E2F2;GNG11;NFATC3;CRKL;SRC;PIK3CA;RAC1;ADCY6;CYCS	0.042	hsa-miR-221-3p
hsa05167_Kaposi_sarcoma-associated_herpesvirus_infection	37	186	941	8019	IFNGR1;IFNAR1;IFNAR2;AKT1;MAPK3;CASP8;GNG4;PIK3R3;MAPK9;NFATC4;PPP3CB;GSK3B;BAK1;AKT3;E2F3;GNG2;MAP2K4;PIK3CG;MAP2K7;PIK3C3;MAPK14;CREB1;FGF2;GABARAPL1;CALM1;ITPR2;MAPK1;MAPK11;E2F2;GNG11;NFATC3;CCR8;SRC;PIK3CA;RAC1;ATG14;CYCS	0.004	hsa-miR-221-3p
hsa05200_Pathways_in_cancer	78	531	941	8019	AR;ESR1;FGFR3;IFNGR1;IL2RA;GNAS;IL5RA;IFNAR1;IFNAR2;IGF1R;SMAD2;ERBB2;TFG;AKT1;TGFBR2;CDC42;MAPK3;TPM3;CASP8;GNG4;TGFA;PIK3R3;TGFBR1;TCF7;MAPK9;RASGRP3;SMAD3;GSK3B;CTNNA2;XIAP;FGFR1;NCOA3;BAK1;PTK2;BCL2L11;MGST2;AKT3;RASSF1;PRKACB;E2F3;SKP2;VEGFB;GNG2;WNT5A;MAX;GNA12;COL4A6;DAPK1;WNT9B;ROCK2;RPS6KA5;EGFR;LPAR1;FGF2;CALM1;GNA11;GNAQ;HMOX1;IL7R;JAG2;LRP6;PML;PRKCB;MAPK1;PAX8;FZD5;E2F2;GNG11;CDKN2B;…	0.0455	hsa-miR-221-3p
hsa05205_Proteoglycans_in_cancer	43	204	941	8019	ESR1;TIMP3;CD44;IGF1R;SMAD2;ERBB2;ERBB3;SDC1;AKT1;CDC42;MAPK3;ERBB4;VAV3;PXN;HPSE;PIK3R3;PPP1R12A;PLCE1;FGFR1;PTK2;AKT3;PRKACB;WNT5A;PDPK1;TWIST2;EIF4B;MAPK14;WNT9B;ROCK2;EGFR;TIAM1;FGF2;DCN;ITPR2;KDR;LUM;PRKCB;MAPK1;MAPK11;FZD5;SRC;PIK3CA;RAC1	0.0008	hsa-miR-221-3p
hsa05210_Colorectal_cancer	19	86	941	8019	SMAD2;AKT1;TGFBR2;MAPK3;TGFA;PIK3R3;TGFBR1;TCF7;MAPK9;SMAD3;GSK3B;BAK1;BCL2L11;AKT3;EGFR;MAPK1;PIK3CA;RAC1;CYCS	0.0135	hsa-miR-221-3p
hsa05212_Pancreatic_cancer	19	76	941	8019	SMAD2;ERBB2;AKT1;TGFBR2;CDC42;MAPK3;TGFA;PIK3R3;TGFBR1;MAPK9;SMAD3;BAK1;AKT3;E2F3;EGFR;MAPK1;E2F2;PIK3CA;RAC1	0.0046	hsa-miR-221-3p
hsa05213_Endometrial_cancer	14	58	941	8019	ERBB2;AKT1;MAPK3;PIK3R3;TCF7;GSK3B;CTNNA2;BAK1;AKT3;PDPK1;EGFR;FOXO3;MAPK1;PIK3CA	0.0172	hsa-miR-221-3p
hsa05215_Prostate_cancer	19	97	941	8019	AR;IGF1R;ERBB2;AKT1;MAPK3;TGFA;PIK3R3;TCF7;ERG;GSK3B;FGFR1;AKT3;E2F3;PDPK1;CREB1;EGFR;MAPK1;E2F2;PIK3CA	0.0349	hsa-miR-221-3p
hsa05219_Bladder_cancer	11	41	941	8019	FGFR3;ERBB2;MAPK3;RASSF1;E2F3;DAPK1;RPS6KA5;EGFR;MAPK1;E2F2;SRC	0.0181	hsa-miR-221-3p
hsa05223_Non-small_cell_lung_cancer	18	66	941	8019	ERBB2;AKT1;MAPK3;TGFA;PIK3R3;FHIT;BAK1;AKT3;RASSF1;E2F3;PDPK1;EGFR;FOXO3;PRKCB;MAPK1;E2F2;PIK3CA;RASSF5	0.0026	hsa-miR-221-3p
hsa05230_Central_carbon_metabolism_in_cancer	16	69	941	8019	FGFR3;ERBB2;NTRK3;AKT1;MAPK3;SLC16A3;PIK3R3;LDHA;FGFR1;AKT3;PDK1;GLS2;EGFR;MAPK1;SLC7A5;PIK3CA	0.0155	hsa-miR-221-3p
hsa03015_mRNA_surveillance_pathway	9	91	367	8019	PABPC4;PYM1;SMG6;PPP2R2B;PPP2R5E;MAGOHB;CPSF2;PPP2CA;PABPC5	0.0328	hsa-miR-26a-5p
GO:0000209_protein_polyubiquitination	28	234	711	15891	UBE3A;FBXO44;TRIM32;RC3H2;AMFR;CHFR;SMURF1;UBE2D1;RNF213;UBE2A;RNF217;PSMD12;WSB1;TNKS;TRAF6;CBL;LNPEP;PSMC4;SKP1;FBXO22;FBXO9;UBE3C;RLIM;RNF125;FBXO17;UBE2J2;DTX3L;RNF144B	0	hsa-miR-26a-5p
GO:0016485_protein_processing	11	56	711	15891	TYSND1;ADAM10;APH1B;CPD;PSENEN;NCSTN;PCSK6;P2RX7;PCSK7;MMP16;DDI2	0.0001	hsa-miR-26a-5p
GO:0042147_retrograde_transport,_endosome_to_Golgi	11	78	711	15891	VPS54;GOSR1;VPS26A;RGP1;SPAG9;WASHC2C;VPS29;STX6;VTI1A;YKT6;GCC2	0.0016	hsa-miR-26a-5p
GO:0050804_modulation_of_chemical_synaptic_transmission	9	57	711	15891	CACNA1B;NLGN4Y;CX3CR1;NLGN4X;CDH11;NLGN1;EIF4EBP2;EPHB1;GRID1	0.002	hsa-miR-26a-5p
GO:0006511_ubiquitin-dependent_protein_catabolic_process	25	285	711	15891	UBE3A;HERPUD1;USP45;TRIM32;FBXO45;AMFR;CHFR;SMURF1;UBE2D1;USP15;RNF213;UBE2A;RNF217;UBE2I;CBL;FBXO22;UBE3C;RLIM;RNF125;USP31;USP35;PPP1R11;UBE2Z;DTX3L;RNF144B	0.0023	hsa-miR-26a-5p
GO:0009791_post-embryonic_development	10	70	711	15891	ERCC2;RC3H2;ACVR2B;TGFBR1;ACO1;IREB2;SGPL1;NR4A2;BPNT2;PYGO2	0.0023	hsa-miR-26a-5p
GO:0051090_regulation_of_DNA-binding_transcription_factor_activity	6	27	711	15891	SGK3;CREBZF;C8orf44-SGK3;MAPK8;C3orf33;ZBTB7A	0.0026	hsa-miR-26a-5p
GO:0048013_ephrin_receptor_signaling_pathway	11	85	711	15891	GRIN2B;ITSN1;CHN1;PAK3;APH1B;ARPC5;PSENEN;NCSTN;EFNA5;EPHB1;ROCK1	0.0029	hsa-miR-26a-5p
GO:0000902_cell_morphogenesis	11	88	711	15891	VHL;CAP1;CERT1;CDH17;NRG1;CDHR3;CDH11;STK4;P2RX7;KLF2;FRY	0.0036	hsa-miR-26a-5p
GO:0017148_negative_regulation_of_translation	10	75	711	15891	CELF1;PATL2;CPEB3;DDX3X;CNOT9;EIF2AK3;IREB2;BTG2;LIN28A;MALSU1	0.0036	hsa-miR-26a-5p
GO:0006509_membrane_protein_ectodomain_proteolysis	5	20	711	15891	ADAM10;BACE1;PSENEN;NCSTN;P2RX7	0.0038	hsa-miR-26a-5p
GO:0035176_social_behavior	8	52	711	15891	SLC6A4;NRXN3;ATXN1L;NLGN4Y;CX3CR1;NLGN4X;EIF4EBP2;GRID1	0.0041	hsa-miR-26a-5p
GO:0070507_regulation_of_microtubule_cytoskeleton_organization	6	31	711	15891	PAFAH1B1;DIXDC1;MAPT;EFNA5;TAOK1;MAP6D1	0.0047	hsa-miR-26a-5p
GO:0030307_positive_regulation_of_cell_growth	10	80	711	15891	FXN;TRIM32;ADAM10;TGFBR1;DDX3X;DERL2;EXTL3;RPS6KA3;N6AMT1;MTPN	0.0054	hsa-miR-26a-5p
GO:0008286_insulin_receptor_signaling_pathway	10	82	711	15891	GRB10;SORBS1;ATP6AP1;ATP6V1G2;FOXO3;ATP6V1C1;GAB1;EIF4EBP2;ATP6V1D;STXBP4	0.0063	hsa-miR-26a-5p
GO:0018105_peptidyl-serine_phosphorylation	15	156	711	15891	SGK3;TGFBR1;PDK3;CLSPN;DCLK1;C8orf44-SGK3;MAPK8;EIF2AK3;CAMK4;STK4;TNKS;RPS6KA3;ROCK1;PRKCH;TTBK2	0.0074	hsa-miR-26a-5p
GO:1990090_cellular_response_to_nerve_growth_factor_stimulus	6	35	711	15891	MAPT;STMN2;RAPGEF2;FOXO3;CBL;TRPV1	0.0078	hsa-miR-26a-5p
GO:0010508_positive_regulation_of_autophagy	7	47	711	15891	SH3GLB1;HMGB1;FLCN;MID2;FOXO3;ROCK1;PIM2	0.0082	hsa-miR-26a-5p
GO:0030968_endoplasmic_reticulum_unfolded_protein_response	7	47	711	15891	HERPUD1;CANX;AMFR;DERL2;EIF2AK3;HERPUD2;CREB3L1	0.0082	hsa-miR-26a-5p
GO:0007026_negative_regulation_of_microtubule_depolymerization	5	25	711	15891	STMN2;HDGFL3;TAOK1;MAP6D1;TTBK2	0.0085	hsa-miR-26a-5p
GO:0048167_regulation_of_synaptic_plasticity	7	48	711	15891	GRIN2B;MAPT;CX3CR1;CPEB3;FGF14;RAPGEF2;EIF4EBP2	0.009	hsa-miR-26a-5p
GO:0070588_calcium_ion_transmembrane_transport	12	116	711	15891	PKD2;CACNA1B;CACNA1C;CACNB2;CHRNA7;ORAI2;TRPC4;TRPV3;MCOLN2;CACNG2;P2RX7;TRPV1	0.0095	hsa-miR-26a-5p
GO:0035556_intracellular_signal_transduction	28	375	711	15891	CHN1;SGK3;TGFBR1;CCDC68;NRG1;DDX3X;DCLK1;C8orf44-SGK3;DEF8;MAPK8;HCLS1;FER;DNMBP;CAMK4;WSB1;RAPGEF2;STK4;DGKD;SRPK1;SOCS6;RPS6KA3;CRKL;ITK;PRKCH;ANP32A;ASB13;CLNK;NRBP2	0.0101	hsa-miR-26a-5p
GO:0006351_transcription,_DNA-templated	11	103	711	15891	ESR1;THRB;CREBZF;GPBP1;MEF2A;SCAI;ARNT;EPC1;ABLIM3;ZBTB7A;NR4A2	0.0103	hsa-miR-26a-5p
GO:0043085_positive_regulation_of_catalytic_activity	9	76	711	15891	FXN;APH1B;PSENEN;NCSTN;AZIN2;WNT9B;SH3PXD2A;MMP16;NR4A2	0.0109	hsa-miR-26a-5p
GO:0050808_synapse_organization	6	39	711	15891	MYO5A;CHRNA7;SLC9A6;MAPT;PAK3;NLGN4X	0.0122	hsa-miR-26a-5p
GO:0008380_RNA_splicing	14	151	711	15891	MBNL3;CELF3;MAGOHB;MBNL2;ZPR1;ZNF326;LUC7L3;PPARGC1A;PPP2CA;SRPK1;SFPQ;SRSF4;PDCD7;SNRNP48	0.0124	hsa-miR-26a-5p
GO:0010506_regulation_of_autophagy	8	67	711	15891	ULK3;MAPT;ULK2;HMGB1;ROCK1;DRAM1;RRAGD;WDR24	0.0152	hsa-miR-26a-5p
GO:0009411_response_to_UV	6	42	711	15891	ERCC2;TRIM32;USF1;MAPK8;UBE2A;UVSSA	0.0164	hsa-miR-26a-5p
GO:0007059_chromosome_segregation	8	69	711	15891	ERCC2;CIAO2A;CENPN;KNSTRN;SETDB2;DDX3X;SRPK1;UBE2I	0.0176	hsa-miR-26a-5p
GO:0006974_cellular_response_to_DNA_damage_stimulus	19	240	711	15891	CDKN1A;FOXP1;CCNK;FBXO45;SLF2;ZNF652;APTX;MCM8;MORC2;SETD7;ZBTB7A;MRE11;POLK;TRAF6;CBL;BTG2;TAOK1;DTX3L;STXBP4	0.0178	hsa-miR-26a-5p
GO:0051592_response_to_calcium_ion	7	57	711	15891	KCNMA1;ENTPD6;SLC25A13;SPARC;S100A16;CACNG2;P2RX7	0.0198	hsa-miR-26a-5p
GO:0016241_regulation_of_macroautophagy	8	71	711	15891	VPS26A;ATP6V1G2;SH3GLB1;MAPK8;ATP6V1C1;PRKAB1;ATP6V1D;RRAGD	0.0203	hsa-miR-26a-5p
GO:0048705_skeletal_system_morphogenesis	5	32	711	15891	ACVR2B;TGFBR1;P2RX7;SGPL1;RAB33B	0.0203	hsa-miR-26a-5p
GO:0051259_protein_complex_oligomerization	8	71	711	15891	SLC6A4;MAPT;AMFR;SH3GLB1;MCOLN2;P2RX7;TMED10;NUFIP1	0.0203	hsa-miR-26a-5p
GO:0007265_Ras_protein_signal_transduction	8	72	711	15891	CDKN1A;SHTN1;PLCE1;GNB1;KSR1;KRAS;CRKL;RALA	0.0217	hsa-miR-26a-5p
GO:0032008_positive_regulation_of_TOR_signaling	5	33	711	15891	HTR6;FLCN;RRAGD;LIN28A;WDR24	0.0225	hsa-miR-26a-5p
GO:0000226_microtubule_cytoskeleton_organization	10	103	711	15891	PAFAH1B1;MAPT;OBSL1;MAP7D3;FER;ZPR1;CDC14A;TAOK1;MAP6D1;TTBK2	0.0242	hsa-miR-26a-5p
GO:0001701_in_utero_embryonic_development	16	200	711	15891	ERCC2;ADAM10;CERT1;TGFBR1;LMX1B;EPB41L5;MYH10;WNT9B;RUNDC1;FLCN;SH3PXD2A;TRAF6;ALKBH1;KLF2;OTUD7B;PYGO2	0.0256	hsa-miR-26a-5p
GO:0000187_activation_of_MAPK_activity	11	120	711	15891	CHRNA7;GRM4;PAK3;NRG1;PLCE1;PEA15;MAP2K6;P2RX7;TRAF6;CRKL;TAOK1	0.0263	hsa-miR-26a-5p
GO:0006887_exocytosis	9	90	711	15891	MYO5A;ITSN1;MICAL3;RPH3AL;MYH10;CCR1;STXBP6;RALA;EXOC3	0.027	hsa-miR-26a-5p
GO:0006468_protein_phosphorylation	31	467	711	15891	ERCC2;MYLK4;SGK3;CCNK;ACVR2B;ADAM10;TGFBR1;CDK17;DCLK1;C8orf44-SGK3;MAPK8;PDK1;MAP3K9;FER;EIF2AK3;CAMK4;RPS6KA6;STK4;GRK3;NEK5;P2RX7;SRPK1;PPM1D;ROCK1;PRKAB1;PRKCH;PIM2;MAP3K20;TAOK1;LRRK1;NRBP2	0.0283	hsa-miR-26a-5p
GO:0006493_protein_O-linked_glycosylation	5	36	711	15891	FKTN;TET2;B3GALNT2;GALNT7;POFUT1	0.0303	hsa-miR-26a-5p
GO:0048488_synaptic_vesicle_endocytosis	5	36	711	15891	ITSN1;CANX;NLGN4Y;NLGN4X;NLGN1	0.0303	hsa-miR-26a-5p
GO:2001240_negative_regulation_of_extrinsic_apoptotic_signaling_pathway_in_absence_of_ligand	5	36	711	15891	EYA1;SGK3;C8orf44-SGK3;ZC3HC1;HSPA1A	0.0303	hsa-miR-26a-5p
GO:0051965_positive_regulation_of_synapse_assembly	7	63	711	15891	PTPRD;NLGN1;EFNA5;EPHB1;SRPX2;CLSTN2;LRRTM3	0.0306	hsa-miR-26a-5p
GO:0015031_protein_transport	22	311	711	15891	ITSN1;VPS54;GOSR1;ARL17B;AGAP2;PITPNM1;NECAP2;WASHC2C;ASTN2;PLEKHA8;CEP41;IST1;AAGAB;VTA1;YKT6;DGKD;TNKS;EXOC3;SNX22;HOOK3;DTX3L;SCFD2	0.0328	hsa-miR-26a-5p
GO:0008283_cell_proliferation	16	208	711	15891	OCA2;ERCC2;CERT1;PLCE1;IGSF8;GNG2;MYH10;PDK1;GNB1;FER;MRE11;PDS5B;HDGFL3;MAP3K20;CNOT11;HOXB4	0.0341	hsa-miR-26a-5p
GO:0000381_regulation_of_alternative_mRNA_splicing,_via_spliceosome	7	65	711	15891	CELF1;MBNL3;CELF3;CELF6;MBNL2;ZBTB7A;SRSF4	0.035	hsa-miR-26a-5p
GO:0007032_endosome_organization	5	38	711	15891	RAB5B;STX6;SNX33;RAB22A;HOOK3	0.0363	hsa-miR-26a-5p
GO:0042594_response_to_starvation	5	38	711	15891	SSTR2;ULK2;PPARGC1A;FOXO3;CBL	0.0363	hsa-miR-26a-5p
GO:0051091_positive_regulation_of_DNA-binding_transcription_factor_activity	10	111	711	15891	ESR1;TRIM32;HCLS1;GTF2A2;PPARGC1A;HDAC4;MID2;TNFSF11;PLPP3;TRAF6	0.0363	hsa-miR-26a-5p
GO:0016925_protein_sumoylation	7	66	711	15891	EYA1;SENP1;SENP5;PIAS2;HDAC4;UBE2I;NUP50	0.0373	hsa-miR-26a-5p
GO:0007257_activation_of_JUN_kinase_activity	5	39	711	15891	SPAG9;MAP3K9;TNFSF11;MAP3K20;TAOK1	0.0395	hsa-miR-26a-5p
GO:0006814_sodium_ion_transport	8	82	711	15891	SLC5A1;SLC4A8;COMMD9;SCN4B;SCN8A;SLC9B2;SLC5A3;MFSD4B	0.04	hsa-miR-26a-5p
GO:0070936_protein_K48-linked_ubiquitination	6	53	711	15891	UBE3A;TRIM32;AMFR;UBE2D1;UBE2A;DTX3L	0.0407	hsa-miR-26a-5p
GO:0030433_ubiquitin-dependent_ERAD_pathway	7	69	711	15891	FBXO44;ERLEC1;AMFR;DERL2;UBE2J1;FBXO17;UBE2J2	0.0449	hsa-miR-26a-5p
GO:0006338_chromatin_remodeling	9	100	711	15891	ESR1;PAX7;KDM5D;TADA2A;MORC2;HMGB1;ZBTB7A;HDAC4;SRCAP	0.0456	hsa-miR-26a-5p
GO:0051092_positive_regulation_of_NF-kappaB_transcription_factor_activity	12	149	711	15891	TRIM32;CFLAR;CX3CR1;FER;ZBTB7A;KRAS;MID2;TNFSF11;TRAF6;HSPA1A;PRKCH;MTPN	0.0462	hsa-miR-26a-5p
GO:0034332_adherens_junction_organization	5	41	711	15891	CTNND1;CDH17;CADM2;CDHR3;CDH11	0.0466	hsa-miR-26a-5p
GO:0031175_neuron_projection_development	10	117	711	15891	MAPT;STMN2;HMGB1;RAPGEF2;NLGN1;ROCK1;ALKBH1;BTG2;HDGFL3;FRY	0.0478	hsa-miR-26a-5p
GO:0030182_neuron_differentiation	11	134	711	15891	ITM2C;PTPRD;GAS7;LMX1B;NLGN4X;MYT1L;WNT9B;FZD7;FZD3;MTPN;NRBP2	0.0492	hsa-miR-26a-5p
GO:0007611_learning_or_memory	6	56	711	15891	PAFAH1B1;CHRNA7;GRIN2B;TMOD2;AMFR;NCSTN	0.0498	hsa-miR-26a-5p
hsa04010_MAPK_signaling_pathway	23	295	367	8019	CACNA1B;CACNA1C;CACNB2;MAPT;TGFBR1;FLT1;MAPK8;MAP2K6;RPS6KA6;RAPGEF2;STK4;KRAS;CACNG2;EFNA5;RPS6KA3;TRAF6;CRKL;HSPA1A;RASGRF2;MAP3K20;GNG12;TAOK1;PPP3R2	0.0158	hsa-miR-26a-5p
hsa04068_FoxO_signaling_pathway	13	131	367	8019	CDKN1A;SGK3;SLC2A4;AGAP2;TGFBR1;C8orf44-SGK3;MAPK8;SETD7;STK4;KRAS;FOXO3;PRKAB1;KLF2	0.0118	hsa-miR-26a-5p
hsa04120_Ubiquitin_mediated_proteolysis	15	136	367	8019	UBE3A;VHL;TRIM32;SMURF1;UBE2D1;UBE2A;PIAS2;UBE2I;TRAF6;CBL;SKP1;UBE3C;UBE2J1;UBE2Z;UBE2J2	0.0031	hsa-miR-26a-5p
hsa04144_Endocytosis	20	249	367	8019	SH3KBP1;VPS26A;AGAP2;TGFBR1;GIT2;WASHC2C;SMURF1;SH3GLB1;RAB5B;ARPC5;IST1;VPS29;VTA1;GRK3;TRAF6;CBL;HSPA1A;RAB10;RAB22A;PSD2	0.0176	hsa-miR-26a-5p
hsa04150_mTOR_signaling_pathway	15	155	367	8019	GRB10;ULK2;ATP6V1G2;EIF4B;WNT9B;RPS6KA6;FLCN;KRAS;ATP6V1C1;FZD7;RPS6KA3;ATP6V1D;FZD3;RRAGD;WDR24	0.0089	hsa-miR-26a-5p
hsa04360_Axon_guidance	17	181	367	8019	SEMA5B;PLXNA4;PAK3;ROBO2;TRPC4;NFATC4;SRGAP2;NEO1;ARHGEF12;PDK1;ABLIM3;KRAS;EFNA5;EPHB1;ROCK1;FZD3;PPP3R2	0.0074	hsa-miR-26a-5p
hsa04371_Apelin_signaling_pathway	13	137	367	8019	MYLK4;TGFBR1;MEF2A;GNG2;MEF2D;GNB1;CAMK4;PPARGC1A;KRAS;HDAC4;PRKAB1;KLF2;GNG12	0.0161	hsa-miR-26a-5p
hsa04720_Long-term_potentiation	7	67	367	8019	CACNA1C;GRIN2B;CAMK4;RPS6KA6;KRAS;RPS6KA3;PPP3R2	0.0444	hsa-miR-26a-5p
hsa05032_Morphine_addiction	9	91	367	8019	CACNA1B;PDE4B;PDE11A;PDE4D;PDE1C;GNG2;GNB1;GRK3;GNG12	0.0328	hsa-miR-26a-5p
hsa05211_Renal_cell_carcinoma	8	69	367	8019	CDKN1A;VHL;PAK3;ARNT;FLCN;KRAS;GAB1;CRKL	0.0202	hsa-miR-26a-5p
hsa05216_Thyroid_cancer	5	37	367	8019	CDKN1A;TPM3;POLK;KRAS;CCDC6	0.0363	hsa-miR-26a-5p
GO:0000281_mitotic_cytokinesis	5	52	203	15891	ANK3;MYH10;ROCK1;KIF4A;SEPTIN6	0.0008	hsa-miR-26b-5p
GO:0060395_SMAD_protein_signal_transduction	5	56	203	15891	SKI;GDF10;SMAD4;LNPEP;ATOH8	0.0011	hsa-miR-26b-5p
GO:0051260_protein_homooligomerization	8	218	203	15891	RS1;CD3D;KCTD7;FUS;VWA2;NLGN1;KCTD16;TAF10	0.0093	hsa-miR-26b-5p
GO:0007179_transforming_growth_factor_beta_receptor_signaling_pathway	5	103	203	15891	TGFBR1;BMPR2;SKI;GDF10;SMAD4	0.0128	hsa-miR-26b-5p
GO:0006470_protein_dephosphorylation	6	146	203	15891	PTPRD;PPP1R12A;PPP2R5C;PTPN1;PTPN9;PDXP	0.0139	hsa-miR-26b-5p
GO:0006468_protein_phosphorylation	12	467	203	15891	SNRK;TGFBR1;EIF2AK2;RSKR;BMPR2;CDK8;MAPK8;MORC3;CAMK4;NEK5;ROCK1;NUAK2	0.0227	hsa-miR-26b-5p
GO:0008285_negative_regulation_of_cell_proliferation	11	424	203	15891	PKD2;EIF2AK2;PPP2R5C;AZGP1;IL24;ING1;ATP8A2;HMGA1;ING5;SKI;SMAD4	0.0265	hsa-miR-26b-5p
GO:0001501_skeletal_system_development	5	135	203	15891	SH3PXD2B;TGFBR1;ADAMTS4;HAPLN1;GDF10	0.0343	hsa-miR-26b-5p
hsa00230_Purine_metabolism	5	130	97	8019	AMPD3;PDE4B;ENTPD6;ENPP1;ADCY6	0.0257	hsa-miR-26b-5p
hsa04024_cAMP_signaling_pathway	7	216	97	8019	CALML4;PDE4B;PPP1R12A;MAPK8;CAMK4;ROCK1;ADCY6	0.0212	hsa-miR-26b-5p
hsa04071_Sphingolipid_signaling_pathway	5	119	97	8019	SGMS2;PPP2R5C;MAPK8;SGPL1;ROCK1	0.0186	hsa-miR-26b-5p
hsa04120_Ubiquitin_mediated_proteolysis	6	136	97	8019	UBE2W;HERC3;UBE2A;CUL5;FBXW8;NHLRC1	0.0085	hsa-miR-26b-5p
hsa04261_Adrenergic_signaling_in_cardiomyocytes	5	149	97	8019	CACNB4;CALML4;TPM3;PPP2R5C;ADCY6	0.0414	hsa-miR-26b-5p
hsa04270_Vascular_smooth_muscle_contraction	5	132	97	8019	CALML4;PPP1R12A;ARHGEF12;ROCK1;ADCY6	0.0271	hsa-miR-26b-5p
hsa04371_Apelin_signaling_pathway	5	137	97	8019	CALML4;TGFBR1;CAMK4;SMAD4;ADCY6	0.0309	hsa-miR-26b-5p
hsa04390_Hippo_signaling_pathway	5	157	97	8019	TGFBR1;YWHAZ;BMPR2;TEAD3;SMAD4	0.0494	hsa-miR-26b-5p
hsa04520_Adherens_junction	5	71	97	8019	CTNND1;TGFBR1;PTPN1;SMAD4;NECTIN4	0.0025	hsa-miR-26b-5p
hsa04921_Oxytocin_signaling_pathway	6	153	97	8019	CACNB4;CALML4;PPP1R12A;CAMK4;ROCK1;ADCY6	0.0142	hsa-miR-26b-5p
hsa05130_Pathogenic_Escherichia_coli_infection	6	202	97	8019	LPAR5;ARHGEF12;MYH10;MAPK8;ROCK1;NCKAP1	0.0439	hsa-miR-26b-5p
hsa05205_Proteoglycans_in_cancer	6	204	97	8019	HGF;HPSE;PPP1R12A;ANK3;ARHGEF12;ROCK1	0.0456	hsa-miR-26b-5p
GO:0006468_protein_phosphorylation	66	467	1310	15891	CDK4;PHKG2;DYRK3;RPS6KA2;MYLK4;ILK;CDKL5;MARK2;PICK1;SNRK;MMD2;ACVR1C;TGFBR1;EIF2AK2;TLK1;PRKRA;IRAK3;GLYCTK;CDK6;SPEG;NEK4;BMPR2;AKT3;CCNT1;MAP3K13;MAK;MAP4K4;PLK2;PTK6;BRSK2;CDK15;PDPK1;ACVR2A;PIK3CG;MAP3K9;TLK2;CDK19;CCNJL;MAPK10;CREB1;RPS6KA5;DYRK1A;STK4;PRKAA1;CSNK2A1;AAK1;MAP3K2;PRKCA;MAPK1;CDK13;ABL1;MAP3K1;PSKH1;TBK1;MAML1;SIK2;MAP3K20;MKNK2;BMP2K;SCYL3;TAOK1;FASTKD5;LRRK1;CCND1;CCNE2;NRB…	0.0001	hsa-miR-27b-3p
GO:0035556_intracellular_signal_transduction	50	375	1310	15891	ADRA1A;SMAD2;RPS6KA2;SDCBP;SS18;MARK2;DCDC2B;TGFA;SNRK;BLNK;IRAK4;TGFBR1;TLK1;IRAK3;CCDC68;TRAF3IP2;GRIP1;TGFBR3;ASB6;RGS6;AKT3;MAK;MAP4K4;TREM1;BRSK2;PDPK1;PRKAR1A;TLK2;NUDT4;MAPK10;NFAM1;PRKAR2A;RPS6KA5;RAPGEF2;STK4;PRKAA1;MAPKAPK5;CXCL1;PRKCA;MAPK1;DGKE;SOCS6;MYO9A;SOCS7;SIK2;MKNK2;CLNK;SPSB4;SOCS4;NRBP2	0.0018	hsa-miR-27b-3p
GO:0016477_cell_migration	31	219	1310	15891	SH3KBP1;NDEL1;ERBB4;MEGF9;NFATC2;RHOBTB2;TGFBR3;EGFLAM;PTK6;PDPK1;ADGRE2;PAK6;PIK3CG;S1PR1;PIK3C2A;PTPRF;FUT8;ENPEP;IL12B;KDR;SDC2;GPC5;EPHA3;GPC6;NCKAP1;LIMD1;AVL9;SPEF1;RHOF;SCYL3;TNS3	0.0056	hsa-miR-27b-3p
GO:0030177_positive_regulation_of_Wnt_signaling_pathway	9	36	1310	15891	SHH;DISC1;RSPO1;SMARCA4;SULF2;CSNK2A1;MBD2;SPIN1;RSPO3	0.0063	hsa-miR-27b-3p
GO:0010613_positive_regulation_of_cardiac_muscle_hypertrophy	7	23	1310	15891	IGF1;ADRA1A;PDE5A;IL6ST;PRKCA;HAND2;MTPN	0.0064	hsa-miR-27b-3p
GO:0006486_protein_glycosylation	16	90	1310	15891	FUT3;FUT6;MGAT1;ST6GALNAC3;B4GALT3;GBGT1;MPI;ST8SIA1;ST8SIA5;B3GNT2;MAN2A2;LARGE1;GCNT2;FUT9;SDF2;B3GALT6	0.0067	hsa-miR-27b-3p
GO:0000082_G1S_transition_of_mitotic_cell_cycle	17	99	1310	15891	CDK4;TRIM71;RCC1;CUL4B;GSPT1;CDK6;BCAT1;CUL2;PLK2;MAX;KHDRBS1;MCM8;POLA2;TAF10;USP37;CCND1;CCNE2	0.0072	hsa-miR-27b-3p
GO:0017148_negative_regulation_of_translation	14	75	1310	15891	TSC1;CAPRIN2;FXR1;TRIM71;GIGYF2;EIF2AK2;CPEB3;CIRBP;XRN1;IREB2;CALR;NCL;PURA;BTG2	0.0075	hsa-miR-27b-3p
GO:0070507_regulation_of_microtubule_cytoskeleton_organization	8	31	1310	15891	PAFAH1B1;BICD2;ATAT1;MARK2;PHLDB1;PRKAA1;EPHA3;TAOK1	0.0083	hsa-miR-27b-3p
GO:0086091_regulation_of_heart_rate_by_cardiac_conduction	9	38	1310	15891	KCNQ1;SCN5A;PKP2;SCN1B;ANK2;KCNE1B;KCND3;KCNA5;DSC2	0.0084	hsa-miR-27b-3p
GO:0046777_protein_autophosphorylation	25	172	1310	15891	IGF1R;CDKL5;MARK2;ERBB4;EIF2AK2;IRAK3;ULK2;UHMK1;MAP3K13;MAK;PTK6;PDPK1;MAP3K9;STK33;THY1;TYRO3;DYRK1A;STK4;MAPKAPK5;AAK1;KDR;ABL1;SIK2;MKNK2;TAOK1	0.0089	hsa-miR-27b-3p
GO:0007059_chromosome_segregation	13	69	1310	15891	NR3C1;NDEL1;RCC1;TLK1;BANF1;SKA3;MIS12;CEP85;TLK2;CENPC;UBE2I;ABRAXAS2;NUP43	0.0091	hsa-miR-27b-3p
GO:0014065_phosphatidylinositol_3-kinase_signaling	8	33	1310	15891	IGF1;IGF1R;PLEKHA1;PIK3R5;PIK3CG;PIK3C2A;TYRO3;IRS1	0.0113	hsa-miR-27b-3p
GO:0097194_execution_phase_of_apoptosis	6	20	1310	15891	CASP10;CASP2;CASP7;CECR2;CASP3;TAOK1	0.012	hsa-miR-27b-3p
GO:0000186_activation_of_MAPKK_activity	9	43	1310	15891	TGFBR1;EIF2AK2;MAP3K13;LAMTOR3;MAP3K2;MAPK1;MAP3K1;MAP3K20;TAOK1	0.0161	hsa-miR-27b-3p
GO:0060412_ventricular_septum_morphogenesis	8	36	1310	15891	TGFBR1;ROBO1;TGFBR3;BMPR2;PROX1;SLIT2;RBPJ;HEYL	0.0171	hsa-miR-27b-3p
GO:0048278_vesicle_docking	6	22	1310	15891	STX16;NDRG4;BVES;STX7;STX17;STX12	0.0172	hsa-miR-27b-3p
GO:0018105_peptidyl-serine_phosphorylation	22	156	1310	15891	DYRK3;ILK;MARK2;TGFBR1;TLK1;PDK3;UHMK1;CLSPN;AKT3;MAP3K13;PLK2;BRSK2;PDPK1;TLK2;DYRK1A;STK4;CSNK2A1;MAPKAPK5;PRKCA;MAPK1;TBK1;MKNK2	0.0177	hsa-miR-27b-3p
GO:0035176_social_behavior	10	52	1310	15891	AVPR1A;VPS13A;NRXN3;CHD8;CX3CR1;NLGN4X;PCM1;CNTNAP2;CLN8;PTCHD1	0.0185	hsa-miR-27b-3p
GO:0016055_Wnt_signaling_pathway	25	185	1310	15891	HMGXB4;RSPO1;MARK2;TMEM170B;TLE3;CHD8;RNF146;WNT5A;CCNY;C12orf43;WNT2B;AMOTL1;TYRO3;PRKAA1;CSNK2A1;AXIN2;SPIN1;RTF1;PIAS4;VPS35;CXXC4;RSPO3;CCND1;AMER2;DRAXIN	0.0187	hsa-miR-27b-3p
GO:0009749_response_to_glucose	12	69	1310	15891	COL4A3;LPL;SMAD2;PFKFB2;ACVR1C;TXNIP;VAMP2;CASP3;TXN2;SARM1;SELENOT;ILDR2	0.0198	hsa-miR-27b-3p
GO:0030534_adult_behavior	7	30	1310	15891	NRXN3;SLC1A2;PAX5;NLGN4X;SPTBN2;CNTNAP2;SLC7A11	0.0203	hsa-miR-27b-3p
GO:0046513_ceramide_biosynthetic_process	7	30	1310	15891	GBA;SGMS2;ASAH2;CERS6;AGK;P2RX1;CLN8	0.0203	hsa-miR-27b-3p
GO:0032435_negative_regulation_of_proteasomal_ubiquitin-dependent_protein_catabolic_process	7	31	1310	15891	SHH;SDCBP;CLEC16A;TLK2;RYBP;WAC;N4BP1	0.0233	hsa-miR-27b-3p
GO:0060173_limb_development	7	31	1310	15891	GREM1;BMPR2;LNPK;MEOX2;SLC7A11;MAP3K20;SLC39A3	0.0233	hsa-miR-27b-3p
GO:0031016_pancreas_development	6	24	1310	15891	SHH;SMAD2;PROX1;FGF10;SELENOT;ILDR2	0.0238	hsa-miR-27b-3p
GO:0051291_protein_heterooligomerization	11	63	1310	15891	TSC1;CHRNB4;CHMP3;SEPTIN7;ILK;TMEM120B;IKZF5;PRKAA1;P2RX1;HBE1;CLDN1	0.0244	hsa-miR-27b-3p
GO:0030968_endoplasmic_reticulum_unfolded_protein_response	9	47	1310	15891	DERL3;CANX;DERL1;EIF2AK2;CREBRF;CALR;MBTPS2;CCND1;BHLHA15	0.0252	hsa-miR-27b-3p
GO:0010976_positive_regulation_of_neuron_projection_development	16	107	1310	15891	ARSB;NTRK3;CBFA2T2;SCN1B;MARK2;CFLAR;NDRG4;DPYSL3;STMN2;WNT5A;PTK6;ATP8A2;RAPGEF2;SCARF1;EPHA3;RETREG3	0.0254	hsa-miR-27b-3p
GO:0016032_viral_process	43	371	1310	15891	UBE3A;IL2RB;SEH1L;RCC1;UBN1;CRTC1;CADM1;CFLAR;CBX5;DERL1;PRKRA;CX3CR1;SP110;IL6ST;CUL2;CCNT1;POM121;PAAF1;MXRA8;E4F1;UPF1;WAPL;CREB1;GTF2A2;DYRK1A;FBXL2;TNPO1;STAT2;FBLN1;HNRNPA1;KDR;IPO5;MAPK1;UBE2I;CDK13;KIN;TBK1;RBM15B;NCKAP1;SPEN;RCOR1;VPS35;NUP43	0.0265	hsa-miR-27b-3p
GO:0048701_embryonic_cranial_skeleton_morphogenesis	7	32	1310	15891	SMAD2;TGFBR1;PAX5;TBX15;MMP14;ALX3;SLC39A3	0.0266	hsa-miR-27b-3p
GO:0048705_skeletal_system_morphogenesis	7	32	1310	15891	PLEKHA1;TGFBR1;PRKRA;HOXD8;SGPL1;RAB33B;RFLNB	0.0266	hsa-miR-27b-3p
GO:0032781_positive_regulation_of_ATPase_activity	8	40	1310	15891	TOR1AIP2;DNAJC10;DNAJB4;DNAJB6;ATP1B3;PFN2;FGF10;DNAJC15	0.0277	hsa-miR-27b-3p
GO:0007389_pattern_specification_process	8	41	1310	15891	SHH;ACVR1C;TGFBR1;BMPR2;RNF111;ACVR2A;LHX1;ALX3	0.031	hsa-miR-27b-3p
GO:0034599_cellular_response_to_oxidative_stress	14	92	1310	15891	GSR;MSRB3;PRKRA;NOX4;TXNRD2;RAD52;NFE2L1;PRKAA1;FOXO3;GPX5;FOXO1;ETV5;ABL1;SLC7A11	0.0311	hsa-miR-27b-3p
GO:0007411_axon_guidance	26	205	1310	15891	SHH;GDNF;SIAH1;VLDLR;SH3KBP1;SCN1B;EPHA6;CRPPA;NRXN3;GFRA1;RAP1GAP;ROBO1;WNT5A;SLIT2;B3GNT2;RPS6KA5;DOK4;FLRT2;OPHN1;PRKCA;MAPK1;EPHA3;SPTBN2;GAB2;DOK6;DRAXIN	0.0312	hsa-miR-27b-3p
GO:0032868_response_to_insulin	11	66	1310	15891	TSC1;OTC;GCNT1;ACVR1C;TNFSF10;MAX;SESN3;VGF;IRS1;MC4R;MEAK7	0.0317	hsa-miR-27b-3p
GO:0043406_positive_regulation_of_MAP_kinase_activity	10	58	1310	15891	KITLG;ILK;PDE5A;PIK3R5;NOX4;ROBO1;TENM1;PIK3CG;EDN3;TNFSF11	0.0331	hsa-miR-27b-3p
GO:0030168_platelet_activation	15	102	1310	15891	ADRA2B;YWHAZ;PIK3R5;GNG2;PDPK1;PIK3CG;GNA12;GNB1;TYRO3;GNAQ;P2RX1;P2RY1;PRKCA;MAPK1;DGKE	0.0333	hsa-miR-27b-3p
GO:0045773_positive_regulation_of_axon_extension	7	34	1310	15891	PAFAH1B1;DISC1;ILK;NDEL1;CDKL5;MAP3K13;ADNP	0.034	hsa-miR-27b-3p
GO:0010507_negative_regulation_of_autophagy	9	50	1310	15891	ADRA1A;BMF;NUPR1;RUBCN;MCL1;ZKSCAN3;TLK2;WASHC1;KLHL22	0.0341	hsa-miR-27b-3p
GO:0048015_phosphatidylinositol-mediated_signaling	9	50	1310	15891	IGF1;IGF1R;NPR3;PLCH1;PIK3CG;PIK3C2A;KCNH1;IRS1;GAB2	0.0341	hsa-miR-27b-3p
GO:0051092_positive_regulation_of_NF-kappaB_transcription_factor_activity	20	149	1310	15891	AR;ROR1;IRAK4;CFLAR;EIF2AK2;LRRFIP1;IRAK3;CX3CR1;TRAF1;MAP3K13;WNT5A;TNFRSF11A;RTKN2;ERC1;RPS6KA5;TRIM52;TNFSF11;TAB1;MALT1;MTPN	0.0342	hsa-miR-27b-3p
GO:0034198_cellular_response_to_amino_acid_starvation	8	42	1310	15891	FAS;SEH1L;ATF3;EIF2AK2;SH3GLB1;SESN3;MAPK1;RNF152	0.0345	hsa-miR-27b-3p
GO:0050821_protein_stabilization	23	178	1310	15891	TSC1;IGF1;STXBP1;ZNF207;LAMP2;ANK2;SUGT1;PRKRA;USP19;HYPK;MDM4;MCM8;CREB1;WIZ;STK4;AAK1;ATP1B3;GNAQ;PFN2;CALR;TRIM44;CDC37L1;STX12	0.0345	hsa-miR-27b-3p
GO:0010468_regulation_of_gene_expression	19	140	1310	15891	CDK4;SHH;GDNF;IGF1;ZNF451;ZNF507;ATXN7L3B;CDK6;POGZ;MAK;PROX1;EDN3;MAPK10;FUT8;MAPK1;PTHLH;LHX1;TAF10;TRIM44	0.0351	hsa-miR-27b-3p
GO:0001816_cytokine_production	6	27	1310	15891	PLA2R1;MAF;IRAK4;NFATC2;NFATC4;PIK3CG	0.0366	hsa-miR-27b-3p
GO:0070371_ERK1_and_ERK2_cascade	6	27	1310	15891	IGF1;PTGER4;KDR;MAPK1;TNFSF11;FGF10	0.0366	hsa-miR-27b-3p
GO:0009306_protein_secretion	9	51	1310	15891	PAFAH1B1;STEAP3;CANX;TVP23C;C1QTNF5;PDIA4;RAB3B;RAB8B;RCN3	0.0375	hsa-miR-27b-3p
GO:0045055_regulated_exocytosis	5	20	1310	15891	RAB11FIP5;CRHBP;SYNGR3;SYNGR1;TMED10	0.0379	hsa-miR-27b-3p
GO:1990090_cellular_response_to_nerve_growth_factor_stimulus	7	35	1310	15891	NTRK3;STMN2;DYNC1LI2;CREB1;RAPGEF2;KIF1B;FOXO3	0.0382	hsa-miR-27b-3p
GO:0071364_cellular_response_to_epidermal_growth_factor_stimulus	8	43	1310	15891	PAX2;ERBB4;CFLAR;PDE8A;PDPK1;ZPR1;EEF1A1;NCL	0.0383	hsa-miR-27b-3p
GO:0006397_mRNA_processing	20	152	1310	15891	ADAR;RBFOX2;ZC3H13;CPEB1;RBMXL1;RBM28;MBNL3;KHDRBS1;PTCD2;CNOT6L;QKI;ZPR1;HNRNPA2B1;SFPQ;NUDT21;KIN;RBM15B;LSM3;FASTKD5;SREK1IP1	0.04	hsa-miR-27b-3p
GO:0006888_ER_to_Golgi_vesicle-mediated_transport	24	191	1310	15891	TFG;BCAP29;GOSR2;SAR1B;YIF1B;TRAPPC5;TGFA;ANK2;DCTN4;LMAN2L;SAR1A;PITPNM3;TMED5;DYNC1LI2;TMED3;COG8;TMED10;SPTBN2;TMED9;STX17;RAB33B;DYNLL2;TBC1D20;NRBP2	0.0402	hsa-miR-27b-3p
GO:0006813_potassium_ion_transport	11	69	1310	15891	TSC1;KCNMA1;KCNJ13;KCNA2;KCNMB2;KCNK9;ABCC9;KCND3;KCNA5;KCNH1;KCNMB4	0.0405	hsa-miR-27b-3p
GO:0008203_cholesterol_metabolic_process	11	69	1310	15891	GBA;LDLR;VLDLR;ERLIN1;APOL1;OSBPL5;CYP7B1;NFE2L1;MBTPS2;APOBR;CLN8	0.0405	hsa-miR-27b-3p
GO:0051301_cell_division	39	344	1310	15891	CDK4;NR3C1;DYRK3;SEH1L;ZNF207;CEP63;NSL1;RCC1;CDC16;HAUS2;MAPRE2;WEE1;CDK6;SKA3;NEK4;POGZ;CCNT1;ANAPC16;BRSK2;MIS12;CCNY;E4F1;ARPP19;WAPL;RUVBL1;SPICE1;CENPC;LIG3;TERF1;UBE2I;NUDC;TPX2;USP37;ACTR8;ABRAXAS2;KLHL22;CCND1;CCNE2;NUP43	0.0425	hsa-miR-27b-3p
GO:0090263_positive_regulation_of_canonical_Wnt_signaling_pathway	19	144	1310	15891	CAPRIN2;ILK;RSPO1;JRK;YAP1;CTDNEP1;SULF2;PSMA5;RNF146;PSMD9;RUVBL1;AXIN2;FGF9;FGF10;GPC5;FRAT1;VPS35;LRRK1;RSPO3	0.0434	hsa-miR-27b-3p
GO:0009791_post-embryonic_development	11	70	1310	15891	PLEKHA1;SMAD2;GIGYF2;TGFBR1;PRDM1;IREB2;PLAGL2;SGPL1;ABL1;LHX1;ALX4	0.0437	hsa-miR-27b-3p
GO:0002042_cell_migration_involved_in_sprouting_angiogenesis	5	21	1310	15891	ROBO1;GREM1;SLIT2;KDR;MMRN2	0.0441	hsa-miR-27b-3p
GO:0048814_regulation_of_dendrite_morphogenesis	5	21	1310	15891	SEMA4D;NEDD4;LZTS1;SDC2;SARM1	0.0441	hsa-miR-27b-3p
GO:0050807_regulation_of_synapse_organization	5	21	1310	15891	SLITRK4;WNT5A;GPM6A;NEDD4;ETV5	0.0441	hsa-miR-27b-3p
GO:0030097_hemopoiesis	9	53	1310	15891	CD164;ADD2;RTKN2;FLCN;L3MBTL1;CDK13;SGPL1;NOTCH4;MKNK2	0.0449	hsa-miR-27b-3p
GO:0006906_vesicle_fusion	6	29	1310	15891	STX16;SNAP47;STX7;SNAP29;STX17;STX12	0.0471	hsa-miR-27b-3p
GO:0007274_neuromuscular_synaptic_transmission	6	29	1310	15891	CHRNB4;STXBP1;DTNA;CHAT;KIF1B;ETV5	0.0471	hsa-miR-27b-3p
GO:0019228_neuronal_action_potential	6	29	1310	15891	SCN5A;SCN8A;KCNA2;KCNMB2;P2RX1;KCNMB4	0.0471	hsa-miR-27b-3p
GO:0048678_response_to_axon_injury	6	29	1310	15891	NTRK3;MORN4;DPYSL3;MAX;TXN2;SARM1	0.0471	hsa-miR-27b-3p
GO:0008015_blood_circulation	7	37	1310	15891	COL4A3;AVPR1A;OLR1;EDN3;MTHFR;LPA;MEOX2	0.0476	hsa-miR-27b-3p
GO:0007188_adenylate_cyclase-modulating_G_protein-coupled_receptor_signaling_pathway	9	54	1310	15891	ADRA1A;ADRA2B;CHRM2;PTGER4;CRHR2;GNA12;GCG;GNAQ;MC4R	0.049	hsa-miR-27b-3p
GO:0007399_nervous_system_development	34	297	1310	15891	GDNF;CHRM2;SIAH1;NTRK3;VPS13A;VLDLR;NAV3;RBFOX2;ERBB4;NAV2;ATXN3;SMARCA4;GFRA1;ROBO1;APAF1;TENM1;TMEM41B;SCN8A;MEF2D;NR2C2;FGF5;DYRK1A;SPG7;CXCL1;OPHN1;SLC7A5;NEURL1;LHX1;POU3F2;PURA;DPYSL4;FUT9;CLN8;SERF1A	0.0495	hsa-miR-27b-3p
hsa00513_Various_types_of_N-glycan_biosynthesis	8	39	657	8019	MGAT1;B4GALT3;CHST9;ALG14;MAN2A2;MGAT4C;FUT8;B4GALNT4	0.0243	hsa-miR-27b-3p
hsa00600_Sphingolipid_metabolism	9	47	657	8019	GALC;GBA;SGMS2;ASAH2;CERS6;NEU3;UGCG;SGPL1;ACER1	0.0247	hsa-miR-27b-3p
hsa00601_Glycosphingolipid_biosynthesis	7	27	657	8019	FUT3;FUT6;B4GALT3;ST8SIA1;B3GNT2;GCNT2;FUT9	0.0127	hsa-miR-27b-3p
hsa04010_MAPK_signaling_pathway	43	295	657	8019	FAS;IGF1;IGF1R;KITLG;PPP3R1;RPS6KA2;PTPN5;ERBB4;MRAS;TGFA;IRAK4;TGFBR1;PPP5D1;AKT3;MAP3K13;MAP4K4;LAMTOR3;MAX;GNA12;FGF5;PLA2G4A;MAPK10;RPS6KA5;ANGPT4;RAPGEF2;STK4;CASP3;MAPKAPK5;MAP3K2;FGF9;KDR;PRKCA;MAPK1;DUSP8;FGF10;MAP3K1;TAB1;MAP3K20;MKNK2;GNG12;TAOK1;CACNG8;PPP3R2	0.0008	hsa-miR-27b-3p
hsa04022_cGMP-PKG_signaling_pathway	23	167	657	8019	ADRA1A;ADRA2B;PPP3R1;MYLK4;KCNMA1;PDE5A;NFATC2;NFATC4;PIK3R5;PPP1R12A;AKT3;MEF2D;KCNMB2;PIK3CG;GNA12;CREB1;ATP1B3;GNAQ;MAPK1;IRS1;PPIF;KCNMB4;PPP3R2	0.0191	hsa-miR-27b-3p
hsa04064_NF-kappa_B_signaling_pathway	15	104	657	8019	BLNK;IRAK4;CFLAR;PLAU;TRAF1;TNFRSF11A;ERC1;CSNK2A1;CXCL1;CXCL2;UBE2I;TNFSF11;TAB1;MALT1;PIAS4	0.037	hsa-miR-27b-3p
hsa04068_FoxO_signaling_pathway	18	131	657	8019	IGF1;IGF1R;G6PC2;TGFBR1;TNFSF10;AKT3;PLK2;PDPK1;SETD7;MAPK10;S1PR1;STK4;PRKAA1;FOXO3;FOXO1;MAPK1;IRS1;CCND1	0.0351	hsa-miR-27b-3p
hsa04071_Sphingolipid_signaling_pathway	17	119	657	8019	SGMS2;ASAH2;PPP2R5A;AKT3;PPP2R2C;CERS6;PDPK1;PPP2R2B;GNA12;MAPK10;S1PR1;GNAQ;PRKCA;MAPK1;SGPL1;GAB2;ACER1	0.0299	hsa-miR-27b-3p
hsa04115_p53_signaling_pathway	14	72	657	8019	FAS;CDK4;IGF1;SIAH1;STEAP3;RCHY1;CDK6;APAF1;MDM4;SESN3;CASP3;RPRM;CCND1;CCNE2	0.0054	hsa-miR-27b-3p
hsa04130_SNARE_interactions_in_vesicular_transport	7	33	657	8019	STX16;GOSR2;STX7;VAMP2;VAMP3;SNAP29;STX17	0.0296	hsa-miR-27b-3p
hsa04140_Autophagy	19	137	657	8019	TSC1;IGF1R;MRAS;LAMP2;CFLAR;ULK2;RUBCN;SH3GLB1;AKT3;PDPK1;MAPK10;PRKAA1;ATG2A;MAPK1;SNAP29;IRS1;TBK1;STX17;RAB33B	0.0289	hsa-miR-27b-3p
hsa04141_Protein_processing_in_endoplasmic_reticulum	22	166	657	8019	DERL3;OS9;CANX;PLAA;SAR1B;ATXN3;HSPBP1;DERL1;EIF2AK2;SAR1A;RAD23B;DNAJC10;HSPA4L;MAPK10;DNAJC5B;PDIA4;SEC62;CALR;SEC61A1;EDEM1;MBTPS2;UGGT1	0.03	hsa-miR-27b-3p
hsa04150_mTOR_signaling_pathway	20	155	657	8019	TSC1;IGF1;IGF1R;RPS6KA2;SEH1L;ULK2;ATP6V1G2;AKT3;LAMTOR3;WNT5A;LPIN1;PDPK1;WNT2B;FLCN;PRKAA1;PRKCA;MAPK1;SLC7A5;IRS1;RNF152	0.0454	hsa-miR-27b-3p
hsa04151_PI3K-Akt_signaling_pathway	45	354	657	8019	CDK4;COL4A3;TSC1;IGF1;IFNAR1;CHRM2;CSF3;IGF1R;IL2RB;KITLG;PRLR;ERBB4;G6PC2;TGFA;YWHAZ;PIK3R5;LPAR5;CDK6;GYS1;MCL1;GNGT2;PPP2R5A;AKT3;PPP2R2C;GNG2;PDPK1;PPP2R2B;PIK3CG;GNB1;FGF5;CREB1;ANGPT4;PRKAA1;COL9A1;FOXO3;FGF9;KDR;PRKCA;MAPK1;FGF10;IRS1;GNG12;CCND1;CCNE2;ITGA1	0.0063	hsa-miR-27b-3p
hsa04152_AMPK_signaling_pathway	19	120	657	8019	TSC1;IGF1;ADRA1A;IGF1R;PFKFB2;G6PC2;GYS1;PPP2R5A;AKT3;PPP2R2C;PDPK1;PPP2R2B;CREB1;PRKAA1;FOXO3;FOXO1;IRS1;MLYCD;CCND1	0.0096	hsa-miR-27b-3p
hsa04668_TNF_signaling_pathway	17	112	657	8019	FAS;CFLAR;PGAM5;TRAF1;CASP10;AKT3;CASP7;ITCH;MAPK10;CREB1;RPS6KA5;CASP3;CXCL1;CXCL2;MAPK1;MMP14;TAB1	0.019	hsa-miR-27b-3p
hsa04725_Cholinergic_synapse	17	112	657	8019	KCNQ1;CHRM2;CHRNB4;PIK3R5;CHAT;KCNQ5;GNGT2;KCNQ3;AKT3;GNG2;PIK3CG;GNB1;CREB1;GNAQ;PRKCA;MAPK1;GNG12	0.019	hsa-miR-27b-3p
hsa04917_Prolactin_signaling_pathway	11	70	657	8019	PRLR;AKT3;TNFRSF11A;MAPK10;FOXO3;MAPK1;TNFSF11;SOCS6;SOCS7;CCND1;SOCS4	0.0428	hsa-miR-27b-3p
hsa05134_Legionellosis	10	57	657	8019	SAR1B;SAR1A;APAF1;CASP7;BCL2L13;CASP3;EEF1A1;CXCL1;CXCL2;IL12B	0.0296	hsa-miR-27b-3p
hsa05162_Measles	20	138	657	8019	FAS;CDK4;IFNAR1;IL2RB;RCHY1;ADAR;IRAK4;EIF2AK2;CDK6;APAF1;AKT3;MAPK10;SLAMF1;CASP3;CSNK2A1;STAT2;IL12B;TBK1;CCND1;CCNE2	0.0177	hsa-miR-27b-3p
hsa05167_Kaposi_sarcoma-associated_herpesvirus_infection	26	186	657	8019	FAS;CDK4;IFNAR1;PPP3R1;EIF2AK2;NFATC2;NFATC4;PIK3R5;CDK6;IL6ST;GNGT2;AKT3;GNG2;PIK3CG;GNB1;MAPK10;CREB1;CASP3;STAT2;CXCL1;CXCL2;MAPK1;TBK1;GNG12;CCND1;PPP3R2	0.0116	hsa-miR-27b-3p
GO:0023014_signal_transduction_by_protein_phosphorylation	18	49	1971	15891	STRADA;MINK1;STK24;STK26;MAP4K1;CAB39L;PAK3;PAK1;CAB39;MAP2K5;MAP4K4;TAOK2;STK25;MAP2K7;MAP4K2;MAP3K3;MAP2K6;STK4	0.0003	hsa-miR-324-5p
GO:0048813_dendrite_morphogenesis	14	35	1971	15891	SLC11A2;VLDLR;MINK1;RBFOX2;TRAK1;MEF2A;DCLK1;DCDC2;KLF7;KIDINS220;CAMK2A;FYN;MAPK8IP2;PREX2	0.0006	hsa-miR-324-5p
GO:0031098_stress-activated_protein_kinase_signaling_cascade	17	50	1971	15891	STRADA;MINK1;STK24;STK26;MAP4K1;PAK3;PAK1;KAT7;MAP2K5;MAP4K4;TAOK2;STK25;MAP2K7;MAP4K2;MAP3K3;MAP2K6;STK4	0.0008	hsa-miR-324-5p
GO:0032147_activation_of_protein_kinase_activity	25	93	1971	15891	ITGB3;PRNP;DRD2;STRADA;MINK1;STK24;CALCA;STK26;MAP4K1;PAK3;PAK1;CAB39;NCKAP1L;MAP2K5;MAP4K4;TAOK2;STK25;MAP2K7;MAP4K2;MAP3K3;MAP2K6;STK4;GPRC5C;GPRC5A;TRAF6	0.0011	hsa-miR-324-5p
GO:0048013_ephrin_receptor_signaling_pathway	23	85	1971	15891	ITSN1;NCK2;NTRK3;APH1A;VAV3;EPHA6;ARHGEF28;EPHA10;PAK3;PAK1;ACTR3;EPHA5;EPHA4;FYN;EFNA5;EPHB4;EFNA3;EFNA4;SRC;YES1;RAC1;AP2A1;ANKS1A	0.0015	hsa-miR-324-5p
GO:0048278_vesicle_docking	10	22	1971	15891	STX16;CEP83;SYT1;STX3;BVES;CAV2;STX6;STX7;STX17;STX1B	0.0018	hsa-miR-324-5p
GO:0051865_protein_autoubiquitination	19	65	1971	15891	RNF187;SH3RF3;RNF185;RNF4;ITCH;WWP2;MARCHF7;UBE2D3;TRIM68;LTN1;RNF10;TRAF6;RNF112;BRCA1;TRIM58;MARCHF5;RNF186;RAD18;SH3RF2	0.0018	hsa-miR-324-5p
GO:2000300_regulation_of_synaptic_vesicle_exocytosis	16	50	1971	15891	ADRA1A;CHRM2;CHRNA4;CHRNB2;DRD2;HTR1B;RIMS2;CASK;GSK3B;RIMS1;FBXL20;RIMS4;STXBP5L;P2RY1;PRKCB;RIMS3	0.0019	hsa-miR-324-5p
GO:0000902_cell_morphogenesis	23	88	1971	15891	VDR;CYFIP2;YAP1;BCL6;TBCCD1;SOX6;NRG1;RHOBTB2;NCKAP1L;GREM1;CDH13;RHOBTB1;SSH2;MAPK14;CDH1;CDH3;STK4;DMRT1;CDH8;IL7R;PTPRO;FRYL;SLC39A3	0.0022	hsa-miR-324-5p
GO:0006886_intracellular_protein_transport	59	308	1971	15891	STX16;RABL2B;ARF1;TOM1L2;ERP29;RABGAP1L;ARL4A;SGSM1;MLPH;USP6NL;RIMS2;TBC1D14;AP1M1;TBC1D5;RAB34;TBCK;SYNRG;RAB7B;RIMS1;STX3;DNAJC27;RAB5B;SNX17;TBC1D16;AP1S2;SNX5;RAB30;STX6;TBC1D13;CLTC;SGSM3;TMED4;RAB3C;SNX33;HDAC6;STX7;SNX27;VPS26C;AP4M1;RABL3;SNX6;CHML;ARF3;NGFR;RAB3A;RAB3B;RAB1A;RAB27A;RAB8A;RAMP3;TMED1;RAB31;AP2A1;TBC1D9B;TBC1D2B;RAB9B;STX17;RAB33B;STX1B	0.0024	hsa-miR-324-5p
GO:0046777_protein_autophosphorylation	37	172	1971	15891	WNK3;ERBB2;NTRK2;MINK1;STK24;STK26;MAP4K1;ZAP70;PAK1;VRK2;SYK;EIF2AK2;IRAK3;GSK3B;FLT1;UHMK1;CAMK2B;MAP3K13;TAOK2;STK25;MAP3K9;PRKACA;EPHA4;THY1;RIPK1;MAP3K3;DYRK1A;PDGFRA;STK4;CAMK2A;AAK1;TRIM24;BCR;EPHB4;SRC;PIM2;MKNK2	0.0028	hsa-miR-324-5p
GO:0051092_positive_regulation_of_NF-kappaB_transcription_factor_activity	33	149	1971	15891	AR;ICAM1;TNF;TGFB1;EDA;IRAK4;CFLAR;EIF2AK2;IRAK3;RAB7B;MYD88;LTF;EDA2R;DHX33;MAP3K13;CD40;IL18R1;NOD2;RIPK1;ZBTB7A;TRADD;NOD1;CAMK2A;STAT3;KRAS;PRKCB;TNFSF11;IL18RAP;TRAF6;TRIM25;TRIM14;DDRGK1;TRIM5	0.0031	hsa-miR-324-5p
GO:0007517_muscle_organ_development	23	92	1971	15891	SGCA;SGCB;IGF1;TAGLN;FXR1;CAVIN4;MRAS;SGCE;MEF2A;MEF2C;MEF2B;SOX6;ETV1;ZFHX3;BVES;MKX;MEF2D;POU6F1;ZNF609;CENPF;ALX4;EID2;TCF23	0.0036	hsa-miR-324-5p
GO:0030036_actin_cytoskeleton_organization	33	151	1971	15891	NF2;PAFAH1B1;PDLIM5;CORO1B;SPECC1;MRAS;ABR;ATXN3;SPIRE1;BCL6;ARHGEF18;RHOBTB2;TBCK;DLC1;EPB41;ADD2;WASF2;DAAM2;RHOBTB1;TAOK2;RND3;FLII;KANK1;SSH2;POF1B;PDLIM2;KRAS;OPHN1;CYTH2;BCR;RAC1;RHOQ;RHOBTB3	0.0037	hsa-miR-324-5p
GO:0051259_protein_complex_oligomerization	19	71	1971	15891	AR;BLM;GJA1;WDCP;ZNHIT6;DDIT3;SH3GLB1;CAV2;TRA2B;TNFAIP3;MCU;BAX;NOD2;STING1;EPPIN;TRAPPC10;NOD1;TRAPPC11;C1QL2	0.0041	hsa-miR-324-5p
GO:0035023_regulation_of_Rho_protein_signal_transduction	21	84	1971	15891	ITSN1;ARHGEF37;CAVIN4;PLEKHG7;CDC42SE1;VAV3;ARHGEF28;ABR;MCF2L;ARHGEF18;KANK2;ARHGEF9;KANK1;FARP2;PLEKHG3;ITSN2;OPHN1;BCR;ARHGEF16;PREX2;PLEKHG4B	0.0052	hsa-miR-324-5p
GO:0007411_axon_guidance	41	205	1971	15891	GLI3;CXCL12;VLDLR;NIBAN2;CYFIP2;LRTM2;EPHA6;EPHA10;BDNF;GFRA1;ETV1;GFRA2;LMX1A;DPYSL2;UNC5B;MYPN;KLF7;EPHA5;EPHA4;TNR;EVL;DOK4;CNTN2;FYN;SHANK3;BMP7;EFNA5;OPHN1;MAPK1;PTPRO;NECTIN1;EPHB4;EFNA3;FEZ1;EFNA4;SMAD4;SRC;GAB2;ARX;GDF7;EMB	0.0053	hsa-miR-324-5p
GO:0007399_nervous_system_development	55	297	1971	15891	SMPD1;IL3;CHRM2;GPM6B;NTRK2;NTRK3;MDK;VPS13A;VLDLR;NAV3;RBFOX2;TRAPPC6B;ATXN3;MEF2C;RBFOX1;BDNF;GFRA1;GPSM1;NRG1;FBXL17;GFRA2;NAV1;ZEB2;DCLK1;DPYSL2;NBL1;PPP2R5D;MEF2D;DPF3;NUMBL;NR2C2;SCRG1;EVL;DPF2;DYRK1A;SPG7;NLGN1;RAPGEF5;STAT3;FGF12;KCNQ2;EFNA5;MAFK;NDN;OPHN1;SEMA5A;SCN2B;FEZ1;NOG;POU3F2;GDF11;CHERP;N4BP3;SERF1A;NRG4	0.0059	hsa-miR-324-5p
GO:0043434_response_to_peptide_hormone	14	47	1971	15891	GJA1;CXCL12;OXTR;DAG1;STAT6;GNAI1;STAT3;STAT2;BMP7;CCN2;STC2;EIF2B5;IRS1;BTG2	0.0059	hsa-miR-324-5p
GO:0060291_long-term_synaptic_potentiation	14	47	1971	15891	GRIN2A;NTRK2;CRHR1;NLGN3;STX3;CRHR2;TNR;VAMP2;NLGN1;SHANK3;ITPR3;MAPK1;S100B;SLC8A2	0.0059	hsa-miR-324-5p
GO:0006974_cellular_response_to_DNA_damage_stimulus	46	240	1971	15891	BLM;TP53;WDHD1;FOXP1;MACROD2;VAV3;ZBTB38;ZBTB40;CBX5;PAK1;YAP1;BCL6;ZNF385A;NFATC2;TP53BP1;ZNF652;XIAP;RIF1;DDIT3;TAOK2;ATF2;USP10;MCM8;DTL;ARMT1;ZDHHC16;USP28;SETD7;ZBTB7A;INTS3;INIP;OARD1;MRE11;BRD4;POLK;OGG1;MAPK1;DYRK2;TRAF6;CBL;BTG2;BRCA1;RAD18;TIGAR;CCND1;ZBTB47	0.0065	hsa-miR-324-5p
GO:0043666_regulation_of_phosphoprotein_phosphatase_activity	13	43	1971	15891	DRD2;DMPK;EIF2AK2;PPP1R16B;PTPA;PPP1R3B;PPP2R2C;PPP2R5D;PPP2R2B;PPP2R2D;PPP4R2;PPP2R1A;PPP1R2B	0.0071	hsa-miR-324-5p
GO:0042795_snRNA_transcription_by_RNA_polymerase_II	18	70	1971	15891	ICE2;INTS6;NCBP2;TBP;INTS7;POU2F2;CCNT1;SP1;INTS11;ZNF143;GTF2A2;INTS3;SNAPC5;NCBP1;POLR2J;ELL;INTS8;RPRD1B	0.0072	hsa-miR-324-5p
GO:2001237_negative_regulation_of_extrinsic_apoptotic_signaling_pathway	11	34	1971	15891	AR;ITGA6;IGF1;PELI3;CFLAR;YAP1;TCF7L2;ZMYND11;GCLM;RIPK1;SRC	0.0086	hsa-miR-324-5p
GO:0032211_negative_regulation_of_telomere_maintenance_via_telomerase	8	20	1971	15891	POT1;HNRNPC;TEN1;DCP2;HNRNPA1;HNRNPU;SRC;STN1	0.009	hsa-miR-324-5p
GO:0043065_positive_regulation_of_apoptotic_process	61	347	1971	15891	ITGA6;SMPD1;TP53;TNF;TGFB1;ALDH1A3;GRIN2A;IGF2R;ITSN1;BMF;NTRK3;RPS6;KCNMA1;INPP5D;APH1A;TNFAIP8;VAV3;ABR;PNMA5;ADAM10;MCF2L;BBC3;BCL6;ARHGEF18;LDHA;TP53INP1;SQSTM1;ZNF268;CSRNP3;ARHGEF9;PTPA;DDX3X;AIFM2;STPG1;SPDEF;MAP3K9;BAX;TXNIP;RIPK1;CRADD;TRADD;MAP2K6;UNC13B;LPAR1;STK4;B4GALT1;FOXO3;BMP7;CTSD;NGFR;SOX4;EIF2B5;TRAF6;PDCD5;SRC;RBM5;S100B;FAF1;ARHGEF16;TNFRSF12A;MAP3K20	0.01	hsa-miR-324-5p
GO:1990090_cellular_response_to_nerve_growth_factor_stimulus	11	35	1971	15891	NTRK2;NTRK3;RAP1A;USP8;STMN2;KIDINS220;RAPGEF2;KAT2A;FOXO3;ID1;CBL	0.0102	hsa-miR-324-5p
GO:0006470_protein_dephosphorylation	30	146	1971	15891	PPP3CA;DUSP13;CTDSPL;PTPRB;PPM1M;PTPN18;CTDNEP1;PTPN3;PTPRU;PTPN7;PPP1R3B;CTDSP1;PTPRR;MTMR2;BTRC;PPP2R5D;SSH2;PPP4R2;PPP2R1A;MTMR6;PTPN9;PTPRO;PLPP3;DUSP2;PTPN14;PTPRT;CTDSPL2;CTTNBP2NL;PPM1H;PPM1A	0.0111	hsa-miR-324-5p
GO:0035690_cellular_response_to_drug	15	57	1971	15891	KCNQ1;PRNP;QDPR;UMPS;TP53;DDC;HTR1B;PPP3CA;RAP1A;PDE4A;KCNC1;MEF2C;NKX3-1;SLAMF8;PPM1F	0.0113	hsa-miR-324-5p
GO:2000311_regulation_of_AMPA_receptor_activity	8	21	1971	15891	MINK1;MEF2C;SHISA6;NLGN1;SHANK3;CACNG2;MAPK8IP2;CACNG8	0.0113	hsa-miR-324-5p
GO:0016055_Wnt_signaling_pathway	36	185	1971	15891	DRD2;HMGXB4;GRK6;DKK3;CTNND1;TLE3;GSK3B;XIAP;SHISA6;RNF138;DDX3X;DDIT3;DAAM2;CCN4;NXN;BTRC;PORCN;RSPO2;C12orf43;CDK14;WWOX;WNT9B;CSNK2A1;PLCG2;WNT2;DKK2;FAM53B;GID8;CDC73;SOST;ADGRA2;RSPO3;CCND1;WNT7B;CSNK1A1L;AMER2	0.0119	hsa-miR-324-5p
GO:0060173_limb_development	10	31	1971	15891	PAM;SMOC1;GREM1;RSPO2;LNPK;KAT2A;NOG;SLC7A11;MAP3K20;SLC39A3	0.0121	hsa-miR-324-5p
GO:0043966_histone_H3_acetylation	12	42	1971	15891	BRPF1;TAF5L;JADE3;TADA2A;KAT7;SUPT7L;JADE1;JADE2;KAT2A;DR1;TAF10;TAF9B	0.0135	hsa-miR-324-5p
GO:0009791_post-embryonic_development	17	70	1971	15891	ERCC2;IGF2R;SMAD2;SELENOP;ITPR1;GIGYF2;SOX6;AGO2;CSRNP1;PYGO1;SZT2;NDN;RAB3A;SGPL1;ALX4;PYGO2;TAPT1	0.0139	hsa-miR-324-5p
GO:0030316_osteoclast_differentiation	10	32	1971	15891	TNF;TGFB1;FOXP1;CCN4;FARP2;MAPK14;TNFSF11;TRAF6;EFNA4;GAB2	0.0144	hsa-miR-324-5p
GO:0035335_peptidyl-tyrosine_dephosphorylation	22	100	1971	15891	DUSP13;PTPRB;PTPN18;PTPMT1;PTPN3;PTPRU;PTPN7;PTPRR;MTMR2;DNAJC6;SSH2;CDC14A;MTMR6;PTP4A1;CDC25A;PTPN9;PTPRO;DUSP2;EYA2;PTPN14;PTPRT;CDC14C	0.0145	hsa-miR-324-5p
GO:0018105_peptidyl-serine_phosphorylation	31	156	1971	15891	VRK3;DCLK2;MAP4K1;DMPK;VRK2;CAB39;CDC7;SYK;PDK3;GSK3B;MAST4;UHMK1;DCLK1;MAP3K13;PRKACB;AKT2;PRKACA;MAPK14;STK32C;DYRK1A;STK4;CSNK2A1;CAMK2A;PRKCB;MAPK1;TOP1;DYRK2;SRC;MKNK2;TTBK1;CSNK1A1L	0.0146	hsa-miR-324-5p
GO:0006897_endocytosis	35	182	1971	15891	RABGAP1L;STEAP2;DNM3;RAB34;SYNRG;BCL2L1;DPYSL2;STON1;WASF2;TINAGL1;SORT1;RIN2;RAB5B;CLEC4F;GAPVD1;SH3GL3;SNX33;PIK3C2A;ITSN2;DENND1A;RIN1;FNBP1;AAK1;DGKD;MTMR6;LOXL2;RAB1A;CYTH2;MRC2;ATP9A;RHOQ;AP2A1;WIPF2;SCARA5;MARCHF3	0.0149	hsa-miR-324-5p
GO:0000381_regulation_of_alternative_mRNA_splicing,_via_spliceosome	16	65	1971	15891	RBFOX2;SREK1;RBFOX1;CELF3;CELF5;SRSF10;TRA2B;ZBTB7A;DYRK1A;HNRNPA1;SRSF3;HNRNPU;RBM8A;RBM5;RBM15B;SRSF8	0.015	hsa-miR-324-5p
GO:0032482_Rab_protein_signal_transduction	17	71	1971	15891	RABL2B;RAB34;RAB7B;DNAJC27;RAB5B;RAB30;RAB3C;RABL3;GDI1;RAB3A;RAB3B;RAB1A;RAB27A;RAB8A;RAB31;RAB9B;RAB33B	0.0154	hsa-miR-324-5p
GO:0006605_protein_targeting	12	43	1971	15891	ERBIN;OS9;AP1S3;TRAK1;AP4S1;YWHAZ;HPS4;AP4M1;NLGN1;RAB27A;AKAP5;KIF13B	0.0155	hsa-miR-324-5p
GO:0007188_adenylate_cyclase-modulating_G_protein-coupled_receptor_signaling_pathway	14	54	1971	15891	ADRA1A;CHRM2;DRD2;OR56A1;OR56A4;GNAL;WASF2;CRHR2;PRKACB;GNAI1;GNA12;GCG;GNAZ;GNAO1	0.0156	hsa-miR-324-5p
GO:0048812_neuron_projection_morphogenesis	15	60	1971	15891	GJA1;STRADA;MINK1;STK24;STK26;SHTN1;PAK1;BDNF;KIRREL3;NCKAP1L;NBL1;MAP4K4;BMP7;NEK3;WNT7B	0.0163	hsa-miR-324-5p
GO:0000289_nuclear-transcribed_mRNA_poly(A)_tail_shortening	8	23	1971	15891	MLH1;PAN2;PARN;SAMD4A;CNOT9;PNLDC1;CNOT6L;CNOT7	0.017	hsa-miR-324-5p
GO:0001764_neuron_migration	23	108	1971	15891	GJA1;PAFAH1B1;CXCL12;NTRK2;NTRK3;AUTS2;MEF2C;GATA2;KIRREL3;NAV1;DCLK1;DCDC2;ELP3;BAX;ADGRL3;MAP1B;RAPGEF2;FYN;NDN;CCR4;RAC1;ACAP3;MDGA1	0.0171	hsa-miR-324-5p
GO:0042113_B_cell_activation	9	28	1971	15891	CHRNA4;CHRNB2;HDAC5;ZAP70;HDAC9;IKZF3;CXCR5;CD79A;PRKCB	0.0172	hsa-miR-324-5p
GO:0030168_platelet_activation	22	102	1971	15891	ITGB3;PIK3R6;VAV3;ITPR1;TRPC3;SYK;YWHAZ;PIK3R5;GNG2;CD40;TREML1;GNA12;DGKA;FYN;DGKD;ITPR3;P2RY1;PLCG2;PRKCB;MAPK1;DGKE;SRC	0.0173	hsa-miR-324-5p
GO:0007257_activation_of_JUN_kinase_activity	11	39	1971	15891	MAP4K1;SYK;MAP3K13;MAP3K9;MAP2K7;MAP4K2;RIPK1;TNFSF11;HACD3;MAP3K20;WNT7B	0.0189	hsa-miR-324-5p
GO:0006816_calcium_ion_transport	17	73	1971	15891	VDR;CACNA1E;CHRNA4;CHRNB2;PPP3CA;ATP2B2;ITPR1;TRPC3;TRPC4;CYSLTR1;CCR1;CAMK2A;FYN;PLN;PRKCB;RAMP3;CACNG8	0.0191	hsa-miR-324-5p
GO:0035556_intracellular_signal_transduction	63	375	1971	15891	ADRA1A;WNK3;SMAD2;ERBB2;INPP5D;DCLK2;CARHSP1;ZAP70;ARHGEF28;DMPK;TGFA;SNRK;MCF2L;BLNK;IRAK4;TUFT1;CAB39;SQSTM1;IRAK3;PPP1R17;GSK3B;NRG1;TRAF3IP2;MAST4;RALGPS1;DDX3X;DCLK1;DCDC2;TGFBR3;ASB6;RGS6;MAP4K4;AKT2;NOD2;NUDT4;MAP4K2;MAPK14;MAPK10;STK32C;MAP3K3;UNC13B;DGKA;RAPGEF2;STK4;NOD1;DMRT1;FYN;DGKD;CCN2;PRKCB;MAPK1;TEC;DGKE;SMAD4;SRC;ANP32A;MYO9A;RAC1;ACOT11;MKNK2;PAG1;MLXIPL;NRG4	0.0193	hsa-miR-324-5p
GO:0090503_RNA_phosphodiester_bond_hydrolysis,_exonucleolytic	10	34	1971	15891	PAN2;PARN;USB1;DCP2;PNLDC1;CNOT6L;ANGEL2;CNOT7;TRIR;PNPT1	0.0197	hsa-miR-324-5p
GO:0007611_learning_or_memory	14	56	1971	15891	PRNP;GM2A;PAFAH1B1;SLC11A2;GRIN2A;MME;ZNF385A;MEF2C;AFF2;KCNAB1;GLP1R;MAPK1;S100B;TTBK1	0.0199	hsa-miR-324-5p
GO:0006906_vesicle_fusion	9	29	1971	15891	STX16;VAV3;STX3;CAV2;STX6;STX7;SNAP29;STX17;STX1B	0.0203	hsa-miR-324-5p
GO:0051968_positive_regulation_of_synaptic_transmission,_glutamatergic	9	29	1971	15891	OXTR;NPS;CCR2;NLGN3;TNR;NLGN1;SHANK3;CACNG2;CACNG8	0.0203	hsa-miR-324-5p
GO:0051965_positive_regulation_of_synapse_assembly	15	63	1971	15891	OXTR;NTRK2;NTRK3;LRTM2;BDNF;SLITRK2;NLGN3;SLITRK4;LINGO2;ADGRL3;NLGN1;EFNA5;SRPX2;CLSTN3;AMIGO1	0.0228	hsa-miR-324-5p
GO:0043547_positive_regulation_of_GTPase_activity	55	324	1971	15891	ICAM1;ITGA6;RGS10;ERBB2;RAP1A;ARHGAP8;ARHGAP5;AGAP1;VAV3;RASA4;USP6NL;RGP1;RGS8;DOCK9;SYNGAP1;MAPRE2;TBC1D7;GSK3B;DLC1;NCKAP1L;ALS2CL;AGAP9;LIMS1;RASAL1;RGS5;SMAP2;ARHGAP19;RGS6;CAV2;MAP4K4;RIN2;CD40;RGS3;GAPVD1;ADAP1;SGSM3;STXBP5L;THY1;ADAP2;F11R;SH3BP1;RAPGEF2;DENND1A;RIN1;CHML;GDI1;OPHN1;ARHGAP1;AGFG2;MYO9A;HACD3;GNAO1;PREX2;ACAP3;ELMOD2	0.0232	hsa-miR-324-5p
GO:0031647_regulation_of_protein_stability	18	81	1971	15891	NF2;LSS;FBXO7;USP8;SUGT1;HDAC8;SH3GLB1;ATF7IP;USP28;HDAC6;KRAS;KAT2A;MAPK1;SOX4;TRIM24;QRSL1;DDI2;SIAH3	0.0233	hsa-miR-324-5p
GO:0000165_MAPK_cascade	46	263	1971	15891	IL3;TNF;TGFB1;KITLG;STRADA;ERBB2;MINK1;STK24;PAQR3;STK26;RASA4;TGFA;PAK3;SYNGAP1;MEF2A;MEF2C;GFRA1;NRG1;GFRA2;DLG3;RASAL1;PSMA5;MAP3K13;MAP4K4;PSMD9;PSME1;RASGEF1A;MAP3K9;PEA15;PSMD12;RIPK1;MAP3K3;MAP2K6;PSMD4;PDGFRA;RAPGEF2;BRAF;PSMC6;KSR1;KRAS;FYN;SHANK3;MAPK1;IRS1;PLVAP;NRG4	0.0237	hsa-miR-324-5p
GO:0090263_positive_regulation_of_canonical_Wnt_signaling_pathway	28	144	1971	15891	EDA;JRK;USP8;YAP1;TBL1X;CTDNEP1;SCEL;XIAP;DDX3X;PSMA5;DAAM2;KANK1;PSMD9;PSME1;RSPO2;PSMD12;CDH3;PSMD4;PSMC6;SOX4;SEMA5A;SRC;DKK2;FAM53B;GID8;PPM1A;ADGRA2;RSPO3	0.0241	hsa-miR-324-5p
GO:0045055_regulated_exocytosis	7	20	1971	15891	RAB11FIP1;STEAP2;RIMS1;SYNGR2;RAB3A;RAB31;ABCA12	0.0243	hsa-miR-324-5p
GO:0046655_folic_acid_metabolic_process	7	20	1971	15891	DHFR;FPGS;ALDH1L2;DHFR2;SLC19A1;SLC46A1;MTHFR	0.0243	hsa-miR-324-5p
GO:0048011_neurotrophin_TRK_receptor_signaling_pathway	7	20	1971	15891	ZFYVE27;NTRK2;BDNF;SORT1;NDN;NGFR;SRC	0.0243	hsa-miR-324-5p
GO:0072659_protein_localization_to_plasma_membrane	27	138	1971	15891	TNF;ZFYVE27;WNK3;DPP10;RAP1A;KCNIP4;DPP6;TSPAN14;RAB34;AKT2;MPP5;IFT20;CDH1;RAB3C;ZDHHC23;F11R;RAPGEF2;ZDHHC22;ATP1B1;P2RY1;RAB3A;RAB3B;RAB8A;TSPAN5;RAMP3;ABCA12;TSPAN33	0.0248	hsa-miR-324-5p
GO:0006468_protein_phosphorylation	75	467	1971	15891	PHKA2;PHKG2;ERCC2;RHO;TGFB1;WNK3;GRK6;ERBB2;MYLK4;MINK1;STK24;CDK20;STK26;MAP4K1;ZAP70;DMPK;CDK10;SNRK;MMD2;ADAM10;CASK;PAK1;VRK2;CCNJ;SYK;EIF2AK2;LTK;CCND3;ILF3;SQSTM1;IRAK3;ADCK1;GSK3B;DCLK1;PDK2;BMPR1B;CAMK2B;CCNT1;MAP3K13;MAP4K4;PRKACB;RSRC1;STK25;MAP3K9;CDK14;PRKACA;MAP4K2;CCNJL;MAPK10;BRD4;RPS6KA6;DYRK1A;STK4;BRAF;CSNK2A1;CAMK2A;CCNG1;RPS6KL1;FYN;AAK1;CCND2;NEK3;PRKCB;MAPK1;TEC;DYRK2;PRPF4B…	0.0267	hsa-miR-324-5p
GO:0018108_peptidyl-tyrosine_phosphorylation	24	120	1971	15891	ERBB2;NTRK2;NTRK3;ZAP70;EPHA6;EPHA10;SYK;EIF2AK2;LTK;FLT1;MAP2K5;IL12RB2;EPHA5;MAP2K7;EPHA4;MAP2K6;DYRK1A;PDGFRA;FYN;TEC;DYRK2;EPHB4;SRC;TTBK1	0.027	hsa-miR-324-5p
GO:0006914_autophagy	23	114	1971	15891	ARSB;TP53;DRD2;VPS13A;WDR45;TBC1D5;RNF185;SQSTM1;TFEB;SH3GLB1;USP10;CLTC;TMEM59;VTI1A;HDAC6;RAB1A;RAB8A;ATG4B;DRAM1;TIGAR;TRIM5;SMCR8;LIX1	0.0277	hsa-miR-324-5p
GO:0043408_regulation_of_MAPK_cascade	14	59	1971	15891	TGFB1;NTRK2;NTRK3;PAK3;PAK1;SYNGAP1;VRK2;LEFTY2;BMP7;BMP8B;ID1;GDF11;INHBE;GDF7	0.0278	hsa-miR-324-5p
GO:0007264_small_GTPase_mediated_signal_transduction	18	83	1971	15891	ITSN1;RAP1A;VAV3;ABR;RRAD;DOCK9;ARHGEF18;RALGPS1;RIN2;RASGEF1A;RAPGEF2;RAPGEF5;CHML;ARHGAP1;ARL3;BCR;RHEB;HACD3	0.0279	hsa-miR-324-5p
GO:0042110_T_cell_activation	11	42	1971	15891	ADA;CD44;PPP3CA;PRLR;NCK2;ZAP70;AZI2;CD28;TNFSF14;DDOST;KIF13B	0.0283	hsa-miR-324-5p
GO:0007166_cell_surface_receptor_signaling_pathway	37	206	1971	15891	CD59;OXTR;PRLR;ERBB2;ADCYAP1R1;CRHR1;GFRA1;BIRC3;MYD88;CRHR2;CASP10;CD86;CD28;CD101;IL12RB2;CD274;CYSLTR1;ADAP1;CCR1;KLRC1;MAPK14;C5;ADGRL3;KLRG1;EVL;ADGRD1;ADGRF2;IL13RA1;GLP1R;IL7R;P2RY1;TNFRSF10D;CBL;MCHR1;TRPA1;MKNK2;ADGRF1	0.0286	hsa-miR-324-5p
GO:0007631_feeding_behavior	8	26	1971	15891	HTR2C;NTRK2;GIGYF2;CRHR1;FYN;GCG;MCHR1;NEGR1	0.029	hsa-miR-324-5p
GO:0048169_regulation_of_long-term_neuronal_synaptic_plasticity	7	21	1971	15891	DRD2;SYNPO;SYNGAP1;CAMK2B;KRAS;KCNJ10;RAB8A	0.0294	hsa-miR-324-5p
GO:0050807_regulation_of_synapse_organization	7	21	1971	15891	TNF;C1QL3;SLITRK2;DAG1;SLITRK4;CDH8;PTPRO	0.0294	hsa-miR-324-5p
GO:0007269_neurotransmitter_secretion	12	48	1971	15891	GAD1;GAD2;GRM4;CASK;SYN3;SYT1;RIMS1;LIN7A;VAMP2;UNC13B;RAB3A;SLC32A1	0.0296	hsa-miR-324-5p
GO:0008542_visual_learning	12	48	1971	15891	CHRNB2;DRD2;GRIN2A;HRH1;NPS;SYNPO;SYNGAP1;CRHR1;NLGN3;IFT20;KRAS;SLC7A11	0.0296	hsa-miR-324-5p
GO:0001701_in_utero_embryonic_development	36	200	1971	15891	AR;GJA1;GLI3;MSH2;ERCC2;TP53;SMAD2;ADAM10;MGAT1;RPGRIP1L;SOX6;EPB41L5;BCL2L1;NXN;PTPRR;HINFP;EIF4E2;GNA12;RXRA;WNT9B;PDGFRA;KIDINS220;PSPH;KAT2A;MAN2A1;TRAF6;SMAD4;NOG;ELL;FLVCR1;BRK1;TANC2;WNT7B;PYGO2;SLC39A3;TAPT1	0.0298	hsa-miR-324-5p
GO:0000209_protein_polyubiquitination	41	234	1971	15891	MARCHF8;FBXO44;FBXO7;PELI3;TMEM129;FBXL17;MARCHF1;FBXL20;PSMA5;FBXO32;UBE2L3;RNF165;BTRC;ITCH;PSMD9;WWP2;FBXL7;PSME1;DTL;RNF217;HECW1;UBE2D3;PSMD12;FBXL12;FBXL18;HDAC6;PSMD4;RNF144A;PSMC6;FBXW2;TRAF6;CBL;ARIH1;TRIM58;IRF2BP1;MARCHF5;KLHL42;FBXO17;HUWE1;ZNRF1;UBE2J2	0.0303	hsa-miR-324-5p
GO:0007409_axonogenesis	17	78	1971	15891	PAX2;DRD2;NTNG1;SHTN1;PAK3;SLITRK2;SLITRK4;TAOK2;KLF7;NUMBL;ATP8A2;MAP1B;RAB3A;RAB8A;S100B;AMIGO1;ISL2	0.0309	hsa-miR-324-5p
GO:0090630_activation_of_GTPase_activity	20	97	1971	15891	NTRK3;RABGAP1L;SGSM1;USP6NL;ABR;TBC1D14;TBC1D5;TBC1D7;TBCK;AKT2;TBC1D16;RALGAPB;TBC1D13;CCDC125;SGSM3;BCR;ARHGEF16;TBC1D9B;TBC1D2B;RALGAPA2	0.032	hsa-miR-324-5p
GO:0007507_heart_development	34	188	1971	15891	TAZ;GJA1;GLI3;TGFB1;OXTR;PAM;ERBB2;NTRK3;CACYBP;PDLIM5;IFT74;MEF2A;MEF2C;PLCE1;BVES;HDAC9;MAP2K5;NKX3-1;CFC1;ZDHHC16;KCNAB1;SMYD1;POU6F1;ADAP2;HSPB7;PDLIM2;ADIPOR2;KAT2A;FGF12;ID1;SOX4;HAND1;APLNR;ALPK3	0.0321	hsa-miR-324-5p
GO:0010212_response_to_ionizing_radiation	11	43	1971	15891	ICAM1;DCLRE1C;DNMT3B;USP28;LZIC;INTS3;INIP;NHEJ1;BRCA1;PAXIP1;AEN	0.0321	hsa-miR-324-5p
GO:0033209_tumor_necrosis_factor-mediated_signaling_pathway	23	116	1971	15891	TNF;EDA;BIRC3;LIMS1;EDA2R;PSMA5;TNFSF15;TNFSF8;CD40;PSMD9;PSME1;TNFSF4;PSMD12;RIPK1;TRADD;PSMD4;PSMC6;TNFSF14;FOXO3;TNFSF11;TNFRSF12A;PLVAP;TXNDC17	0.0321	hsa-miR-324-5p
GO:0090102_cochlea_development	9	32	1971	15891	PAX2;PAFAH1B1;NTRK3;ADAM10;RPGRIP1L;GATA2;IFT20;EPHA4;SOBP	0.0324	hsa-miR-324-5p
GO:0042593_glucose_homeostasis	22	110	1971	15891	HNF4A;POMC;RPS6;OAS1;TCF7L2;PDK2;CCN4;MCU;KLF7;SESN3;STXBP5L;STAT3;ADIPOR2;FOXO3;NGFR;SOX4;IRS1;MTNR1B;BACE2;SELENOT;ERO1B;MLXIPL	0.033	hsa-miR-324-5p
GO:0019933_cAMP-mediated_signaling	8	27	1971	15891	PDE3A;RIMS2;ADCYAP1R1;EPHA5;RAPGEF2;KSR1;GLP1R;EIF4EBP2	0.0341	hsa-miR-324-5p
GO:0050690_regulation_of_defense_response_to_virus_by_virus	8	27	1971	15891	ARF1;AP1S3;AP1M1;CD28;AP1S2;FYN;RAC1;AP2A1	0.0341	hsa-miR-324-5p
GO:0007032_endosome_organization	10	38	1971	15891	PHETA2;AKTIP;USP8;SQSTM1;PHETA1;ALS2CL;RAB5B;STX6;SNX33;RNF26	0.0347	hsa-miR-324-5p
GO:0046326_positive_regulation_of_glucose_import	10	38	1971	15891	IGF1;RAP1A;MEF2A;AKT2;ARPP19;CREBL2;MAPK14;ADIPOR2;IRS1;RHOQ	0.0347	hsa-miR-324-5p
GO:0070534_protein_K63-linked_ubiquitination	10	38	1971	15891	PELI3;RNF4;ITCH;WWP2;UBE2E3;TRAF6;UBE2D4;RNF186;TRIM56;TRIM5	0.0347	hsa-miR-324-5p
GO:0002092_positive_regulation_of_receptor_internalization	7	22	1971	15891	DRD2;TBC1D5;SYK;GREM1;CD63;ATAD1;PLCG2	0.0351	hsa-miR-324-5p
GO:0035024_negative_regulation_of_Rho_protein_signal_transduction	7	22	1971	15891	ADRA1A;BCL6;SCAI;DLC1;KANK1;CCDC125;KCTD10	0.0351	hsa-miR-324-5p
GO:0045663_positive_regulation_of_myoblast_differentiation	7	22	1971	15891	MEF2C;CDON;MAPK14;SMYD1;TNFSF14;CXCL9;HIF1AN	0.0351	hsa-miR-324-5p
GO:0048015_phosphatidylinositol-mediated_signaling	12	50	1971	15891	IGF1;NPR3;PTAFR;PLCH1;PLCE1;PI4KB;PIK3C2A;PDGFRA;PLCG2;IRS1;GAB2;OGT	0.0372	hsa-miR-324-5p
GO:0007266_Rho_protein_signal_transduction	16	74	1971	15891	ARHGAP5;BCL6;RHOBTB2;CDH13;RHOBTB1;RND3;CDC42EP3;GNA12;NGFR;ARHGAP1;RAC1;CDC42EP4;RHOQ;RHOBTB3;HACD3;VANGL2	0.0374	hsa-miR-324-5p
GO:0060395_SMAD_protein_signal_transduction	13	56	1971	15891	HNF4A;TGFB1;SMAD2;BTBD11;SMAD9;LEFTY2;BMP7;BMP8B;SMAD4;GDF11;SUB1;INHBE;GDF7	0.0377	hsa-miR-324-5p
GO:0007416_synapse_assembly	14	62	1971	15891	DRD2;DNM3;BDNF;NRG1;KIRREL3;NLGN3;ADD2;CDH1;ADGRL3;MAP1B;NLGN1;SHANK3;CLSTN3;ADGRF1	0.0378	hsa-miR-324-5p
GO:0017157_regulation_of_exocytosis	8	28	1971	15891	RIMS2;SYT1;STXBP5L;RAB3C;VAMP2;RAB3A;RAB3B;RAB8A	0.0397	hsa-miR-324-5p
GO:0009749_response_to_glucose	15	69	1971	15891	GJA1;HNF4A;TGFB1;SMAD2;SLC8A1;LDHA;TCF7L2;TXNIP;VAMP2;CCN2;EIF2B5;ENSA;NDUFA9;SELENOT;ILDR2	0.0414	hsa-miR-324-5p
GO:0008045_motor_neuron_axon_guidance	7	23	1971	15891	ERBB2;NTNG1;RNF165;EPHA4;NOG;RAC1;LHX4	0.0416	hsa-miR-324-5p
GO:0008643_carbohydrate_transport	7	23	1971	15891	SLC35A2;AKT2;SLC37A3;PEA15;MFSD2B;RFT1;SLC35A4	0.0416	hsa-miR-324-5p
GO:0045821_positive_regulation_of_glycolytic_process	7	23	1971	15891	IGF1;PFKFB3;ZBTB20;GPD1;ESRRB;MLXIPL;PRXL2C	0.0416	hsa-miR-324-5p
GO:0010977_negative_regulation_of_neuron_projection_development	14	63	1971	15891	PMP22;PAFAH1B1;CBFA2T2;PAQR3;DPYSL3;STMN2;MAG;KANK1;EPHA4;LPAR1;CD38;PTPN9;PTPRO;STX1B	0.0417	hsa-miR-324-5p
GO:0035019_somatic_stem_cell_population_maintenance	14	63	1971	15891	SMAD2;FOXP1;YAP1;GATA2;ELF5;NANOG;DPPA4;RBPJ;STAT3;POLR2J;SOX4;SMAD4;NOG;VANGL2	0.0417	hsa-miR-324-5p
GO:0050804_modulation_of_chemical_synaptic_transmission	13	57	1971	15891	ABR;NTNG1;BDNF;NLGN4Y;NLGN3;PRKACA;NLGN1;STAT3;FYN;DGKE;EIF4EBP2;BCR;SLC7A11	0.0418	hsa-miR-324-5p
GO:0010976_positive_regulation_of_neuron_projection_development	21	107	1971	15891	ARSB;ITGA6;NTRK2;NTRK3;RAP1A;MDK;CBFA2T2;CFLAR;LTK;BDNF;DPYSL3;STMN2;CAMK2B;ATP8A2;KIDINS220;RAPGEF2;FYN;SCARF1;FEZ1;AP2A1;NEGR1	0.0423	hsa-miR-324-5p
GO:0000187_activation_of_MAPK_activity	23	120	1971	15891	TNF;IGF1;GRM4;NTRK3;ERP29;TGFA;PAK3;NRG1;PLCE1;MAP2K5;TAOK2;NOD2;MAP2K7;PEA15;MAPK14;C5;MAPK10;MAP2K6;LPAR1;NOD1;PDE6G;MAPK1;TRAF6	0.0425	hsa-miR-324-5p
GO:0042220_response_to_cocaine	9	34	1971	15891	SMPD1;CHRNB2;DRD2;HTR1B;OXTR;HDAC5;DNMT3B;ADGRL3;PITX3	0.0427	hsa-miR-324-5p
GO:0043161_proteasome-mediated_ubiquitin-dependent_protein_catabolic_process	32	180	1971	15891	UBE2W;SPOPL;RNF187;RFFL;UBXN2B;PCBP2;ATXN3;TBL1X;FBXL17;RNF4;DDIT3;PSMA5;UBE2H;RAD23B;BTRC;ITCH;PSMD9;WWP2;PSME1;HECW1;UBE2D3;PSMD12;KCTD10;LTN1;PSMD4;PSMC6;FAF1;KCTD2;RNF186;KLHL42;ZNRF1;SIAH3	0.0434	hsa-miR-324-5p
GO:0043401_steroid_hormone_mediated_signaling_pathway	12	52	1971	15891	VDR;HNF4A;NR2C1;ESRRG;NR4A1;NR6A1;NR2C2;RXRA;HNF4G;ESRRB;BMP7;OR51E2	0.0461	hsa-miR-324-5p
GO:0090090_negative_regulation_of_canonical_Wnt_signaling_pathway	31	175	1971	15891	GLI3;MDK;DKK3;CTNND1;TLE3;MAD2L2;PRICKLE1;GSK3B;TCF7L2;NKX2-5;SHISA6;GREM1;PTPRU;DDIT3;PSMA5;PSMD9;PSME1;HECW1;JADE1;MAPK14;PSMD12;PSMD4;STK4;PSMC6;FOXO3;PTPRO;NOG;DKK2;SOST;CSNK1A1L;AMER2	0.0477	hsa-miR-324-5p
GO:0046697_decidualization	7	24	1971	15891	GJA1;VDR;LIF;CTSB;MAPK1;STC2;TCF23	0.0487	hsa-miR-324-5p
GO:1904659_glucose_transmembrane_transport	7	24	1971	15891	SLC5A1;SLC5A10;SLC2A14;PPBP;SLC2A3;SLC5A3;MFSD4B	0.0487	hsa-miR-324-5p
GO:0007568_aging	30	169	1971	15891	ADA;MPO;PAX2;ERCC2;TGFB1;ADRA1A;ALOX12;MME;NQO1;PPP3CA;CACYBP;KYNU;CD68;CTSC;NAPEPLD;DAG1;PAX5;GCLM;ATP8A2;OGG1;STAT3;FOXO3;CCN2;LOXL2;P2RY1;MAPK1;EIF2B5;PITX3;GNAO1;SLC32A1	0.0497	hsa-miR-324-5p
hsa00513_Various_types_of_N-glycan_biosynthesis	10	39	1021	8019	ALG3;ALG13;ALG9;MGAT1;MGAT4A;ST3GAL3;MAN2A2;B4GALT1;MAN2A1;DDOST	0.0455	hsa-miR-324-5p
hsa01521_EGFR_tyrosine_kinase_inhibitor_resistance	20	79	1021	8019	IGF1;ERBB2;RPS6;EIF4E1B;TGFA;GSK3B;NRG1;BCL2L1;AKT2;EIF4E2;BAX;PDGFRA;BRAF;STAT3;KRAS;FOXO3;PLCG2;PRKCB;MAPK1;SRC	0.0073	hsa-miR-324-5p
hsa01523_Antifolate_resistance	10	31	1021	8019	TNF;ALOX12;DHFR;FPGS;ABCC5;DHFR2;SLC19A1;SLC46A1;ABCG2;MTHFR	0.0143	hsa-miR-324-5p
hsa04010_MAPK_signaling_pathway	62	295	1021	8019	TP53;TNF;IGF1;TGFB1;CACNA1E;KITLG;PPP3CA;CACNA2D2;ERBB2;NTRK2;RAP1A;MAP4K1;MRAS;TGFA;IRAK4;PAK1;MEF2C;BDNF;FLT1;MYD88;DDIT3;PTPN7;NR4A1;MAP2K5;PTPRR;MAP3K13;MAP4K4;PRKACB;AKT2;TAOK2;ATF2;GNA12;MAP2K7;PRKACA;MAP4K2;MAPK14;MAPK10;ANGPT4;TRADD;MAP3K3;MAP2K6;RPS6KA6;PDGFRA;RAPGEF2;STK4;BRAF;KRAS;CACNG2;EFNA5;NGFR;PRKCB;MAPK1;DUSP2;TRAF6;EFNA3;EFNA4;RAC1;MAPK8IP2;MAP3K20;MKNK2;PPM1A;CACNG8	0.0006	hsa-miR-324-5p
hsa04012_ErbB_signaling_pathway	20	85	1021	8019	NCK2;ERBB2;TGFA;PAK3;PAK1;GSK3B;NRG1;CAMK2B;AKT2;MAP2K7;MAPK10;BRAF;CAMK2A;KRAS;PLCG2;PRKCB;MAPK1;CBL;SRC;NRG4	0.0139	hsa-miR-324-5p
hsa04014_Ras_signaling_pathway	41	232	1021	8019	IGF1;GRIN2A;KITLG;NTRK2;RAP1A;ZAP70;RASA4;MRAS;TGFA;PAK3;PAK1;SYNGAP1;BDNF;ETS1;FLT1;PLCE1;BCL2L1;RASAL1;PRKACB;AKT2;GNG2;RAB5B;PLA2G2D;PRKACA;MAPK10;ANGPT4;PDGFRA;STK4;RIN1;RAPGEF5;KSR1;KRAS;EFNA5;NGFR;PLCG2;PRKCB;MAPK1;EFNA3;EFNA4;RAC1;GAB2	0.0388	hsa-miR-324-5p
hsa04015_Rap1_signaling_pathway	37	210	1021	8019	ITGB3;IGF1;DRD2;GRIN2A;KITLG;RAP1A;VAV3;MRAS;CTNND1;ITGAL;FLT1;PLCE1;AKT2;GNAI1;FARP2;MAPK14;CDH1;ANGPT4;EVL;MAP2K6;PDGFRA;LPAR1;RAPGEF2;BRAF;RAPGEF5;KRAS;EFNA5;ID1;NGFR;P2RY1;PRKCB;MAPK1;EFNA3;EFNA4;SRC;RAC1;GNAO1	0.0487	hsa-miR-324-5p
hsa04020_Calcium_signaling_pathway	37	193	1021	8019	LHCGR;PHKA2;PHKG2;ADRA1A;CACNA1E;CHRM2;GRIN2A;HRH1;HTR2C;OXTR;PPP3CA;PTAFR;ATP2B2;ERBB2;MYLK4;ITPR1;SLC8A1;ORAI2;VDAC3;GNAL;PLCE1;CAMK2B;PRKACB;TRDN;MCU;CYSLTR1;PRKACA;PDGFRA;CAMK2A;CD38;ITPR3;PLCG2;PLN;PRKCB;TNNC1;VDAC1;SLC8A2	0.019	hsa-miR-324-5p
hsa04022_cGMP-PKG_signaling_pathway	31	167	1021	8019	ADRA1A;GUCY1B1;PDE3A;PPP3CA;ATP2B2;PIK3R6;CREB5;MYLK4;KCNMA1;IRAG1;ITPR1;SLC8A1;MEF2A;MEF2C;VDAC3;NFATC2;PIK3R5;MEF2B;GTF2IRD1;AKT2;ATF2;GNAI1;MEF2D;GNA12;ATP1B1;ITPR3;PLN;MAPK1;VDAC1;IRS1;SLC8A2	0.0404	hsa-miR-324-5p
hsa04064_NF-kappa_B_signaling_pathway	25	104	1021	8019	ICAM1;TNF;CXCL12;EDA;ZAP70;BLNK;IRAK4;CFLAR;SYK;BIRC3;XIAP;MYD88;BCL2L1;EDA2R;CD40;TNFAIP3;RIPK1;TRADD;CSNK2A1;TNFSF14;PLCG2;PRKCB;TNFSF11;TRAF6;TRIM25	0.0053	hsa-miR-324-5p
hsa04071_Sphingolipid_signaling_pathway	25	119	1021	8019	SMPD1;TP53;TNF;SGMS2;ASAH2;PPP2R2C;AKT2;GNAI1;PPP2R5D;PPP2R2B;GNA12;PPP2R2D;BAX;MAPK14;MAPK10;TRADD;PPP2R1A;KRAS;FYN;CTSD;PRKCB;MAPK1;SGPL1;RAC1;GAB2	0.0204	hsa-miR-324-5p
hsa04072_Phospholipase_D_signaling_pathway	28	148	1021	8019	GRM4;GRM8;KITLG;PIK3R6;AGPAT2;ARF1;AGPAT3;MRAS;SYK;DNM3;PIK3R5;AKT2;GNA12;DGKA;PDGFRA;LPAR1;CYTH3;KRAS;FYN;AGPAT1;DGKD;PLCG2;MAPK1;DGKE;PLPP3;CYTH2;RHEB;GAB2	0.0414	hsa-miR-324-5p
hsa04115_p53_signaling_pathway	17	72	1021	8019	TP53;IGF1;STEAP3;RCHY1;BBC3;CCND3;RRM2B;BCL2L1;AIFM2;MDM4;SESN3;EI24;BAX;CCNG1;CCND2;RPRM;CCND1	0.0214	hsa-miR-324-5p
hsa04130_SNARE_interactions_in_vesicular_transport	11	33	1021	8019	STX16;STX3;BNIP1;STX6;VAMP1;VTI1A;STX7;VAMP2;SNAP29;STX17;STX1B	0.0086	hsa-miR-324-5p
hsa04137_Mitophagy	15	65	1021	8019	TP53;MRAS;MFN2;USP8;SQSTM1;RAB7B;TFEB;BCL2L1;SP1;BCL2L13;MAPK10;CSNK2A1;KRAS;FOXO3;SRC	0.0341	hsa-miR-324-5p
hsa04140_Autophagy	26	137	1021	8019	MRAS;ATG101;ITPR1;CFLAR;SQSTM1;RAB7B;BCL2L1;SH3GLB1;PRKACB;AKT2;PRKACA;CTSB;MAPK10;KRAS;CTSD;MAPK1;RAB1A;TRAF6;SNAP29;RAB8A;IRS1;RHEB;ATG4B;STX17;RAB33B;SMCR8	0.0465	hsa-miR-324-5p
hsa04261_Adrenergic_signaling_in_cardiomyocytes	30	149	1021	8019	KCNQ1;ADRA1A;ATP2B2;CACNA2D2;PIK3R6;CREB5;TPM3;SLC8A1;SCN4B;PIK3R5;PPP2R2C;CAMK2B;PRKACB;AKT2;ATF2;GNAI1;PPP2R5D;PPP2R2B;PPP2R2D;PRKACA;MAPK14;PPP2R1A;CAMK2A;CACNG2;ATP1B1;PLN;MAPK1;TNNC1;SLC8A2;CACNG8	0.0192	hsa-miR-324-5p
hsa04310_Wnt_signaling_pathway	33	160	1021	8019	TP53;PPP3CA;CACYBP;CCND3;NFATC2;TBL1X;PRICKLE1;GSK3B;TCF7L2;DAAM2;CCN4;CAMK2B;PRKACB;BTRC;PORCN;RSPO2;PRKACA;MAPK10;WNT9B;CSNK2A1;CAMK2A;CCND2;PRKCB;WNT2;SMAD4;RAC1;DKK2;VANGL2;SOST;RSPO3;CCND1;WNT7B;CSNK1A1L	0.0111	hsa-miR-324-5p
hsa04340_Hedgehog_signaling_pathway	12	50	1021	8019	GLI3;SPOPL;GSK3B;SUFU;PRKACB;CDON;BTRC;GPR161;PRKACA;CCND2;CCND1;CSNK1A1L	0.0437	hsa-miR-324-5p
hsa04350_TGF-beta_signaling_pathway	21	94	1021	8019	TNF;TGFB1;SMAD2;E2F5;SMAD9;RGMA;LEFTY2;GREM1;BMPR1B;NBL1;SP1;TGIF1;PPP2R1A;BMP7;BMP8B;ID1;MAPK1;SMAD4;NOG;INHBE;GDF7	0.0188	hsa-miR-324-5p
hsa04360_Axon_guidance	37	181	1021	8019	CXCL12;PPP3CA;ABLIM1;NCK2;EPHA6;PLXNA4;NTNG1;PAK3;PAK1;TRPC3;TRPC4;NFATC2;GSK3B;RGMA;DPYSL2;BMPR1B;CAMK2B;UNC5B;GNAI1;RGS3;EPHA5;SSH2;EPHA4;CAMK2A;KRAS;FYN;BMP7;EFNA5;PLCG2;MAPK1;SEMA5A;EPHB4;EFNA3;EFNA4;SRC;RAC1;GDF7	0.0086	hsa-miR-324-5p
hsa04371_Apelin_signaling_pathway	29	137	1021	8019	SMAD2;RPS6;PIK3R6;MYLK4;HDAC5;NRF1;MRAS;ITPR1;SLC8A1;MEF2A;MEF2C;PIK3R5;MEF2B;PRKACB;AKT2;GNG2;GNAI1;MEF2D;PRKACA;CDH1;KRAS;CCN2;ITPR3;MAPK1;APLNR;SMAD4;SLC8A2;UCP1;CCND1	0.0124	hsa-miR-324-5p
hsa04380_Osteoclast_differentiation	26	128	1021	8019	ITGB3;FCGR3A;TNF;TGFB1;PPP3CA;FHL2;SIRPA;BLNK;FOSB;SYK;NFATC2;SQSTM1;AKT2;MAP2K7;MAPK14;MAPK10;MAP2K6;FYN;STAT2;PLCG2;MAPK1;TEC;TNFSF11;TRAF6;RAC1;GAB2	0.0253	hsa-miR-324-5p
hsa04390_Hippo_signaling_pathway	35	157	1021	8019	NF2;TGFB1;SMAD2;FRMD6;BBC3;YAP1;YWHAZ;CCND3;GSK3B;TCF7L2;WWC1;BIRC3;DLG3;BMPR1B;PPP2R2C;MOB1B;MPP5;BTRC;RASSF6;PPP2R2B;PPP2R2D;MOB1A;CDH1;WNT9B;PPP2R1A;BMP7;BMP8B;CCND2;CCN2;ID1;WNT2;SMAD4;CCND1;WNT7B;GDF7	0.0034	hsa-miR-324-5p
hsa04514_Cell_adhesion_molecules_(CAMs)	29	147	1021	8019	ICAM1;ITGA6;IGSF11;CADM1;NTNG1;ITGAL;CLDN19;VCAN;PVR;NLGN4Y;NLGN3;CLDN2;MAG;CD86;CD28;CD40;CD274;CD226;CDH1;CDH3;CNTN2;F11R;NLGN1;ITGA9;NECTIN1;SDC4;CLDN6;TIGIT;NEGR1	0.0257	hsa-miR-324-5p
hsa04550_Signaling_pathways_regulating_pluripotency_of_stem_cells	27	142	1021	8019	IGF1;SMAD2;PCGF6;SMAD9;TCF3;GSK3B;ZFHX3;LEFTY2;RIF1;OTX1;BMPR1B;AKT2;LIF;NANOG;MAPK14;WNT9B;STAT3;KRAS;ESRRB;HOXB1;ID1;MAPK1;WNT2;HAND1;SMAD4;INHBE;WNT7B	0.0425	hsa-miR-324-5p
hsa04664_Fc_epsilon_RI_signaling_pathway	16	68	1021	8019	IL3;TNF;INPP5D;VAV3;SYK;AKT2;MAP2K7;MAPK14;MAPK10;MAP2K6;KRAS;FYN;PLCG2;MAPK1;RAC1;GAB2	0.0257	hsa-miR-324-5p
hsa04722_Neurotrophin_signaling_pathway	29	119	1021	8019	TP53;NTRK2;NTRK3;RAP1A;IRAK4;IRAK3;BDNF;GSK3B;SORT1;MAP2K5;CAMK2B;AKT2;BAX;MAP2K7;MAPK14;MAPK10;MAP3K3;RPS6KA6;KIDINS220;BRAF;CAMK2A;KRAS;FOXO3;NGFR;PLCG2;MAPK1;TRAF6;IRS1;RAC1	0.0024	hsa-miR-324-5p
hsa04725_Cholinergic_synapse	24	112	1021	8019	KCNQ1;CHRM2;CHRNA4;CHRNB2;PIK3R6;CREB5;ITPR1;PIK3R5;CAMK2B;PRKACB;AKT2;GNG2;GNAI1;PRKACA;CAMK2A;KRAS;FYN;KCNQ2;ITPR3;KCNJ6;PRKCB;MAPK1;GNAO1;KCNJ12	0.0189	hsa-miR-324-5p
hsa04728_Dopaminergic_synapse	28	132	1021	8019	DDC;DRD2;GRIA4;GRIN2A;PPP3CA;CREB5;ITPR1;GNAL;GSK3B;PPP2R2C;CAMK2B;PRKACB;AKT2;GNG2;ATF2;GNAI1;PPP2R5D;PPP2R2B;PPP2R2D;PRKACA;MAPK14;MAPK10;PPP2R1A;CAMK2A;ITPR3;KCNJ6;PRKCB;GNAO1	0.0135	hsa-miR-324-5p
hsa04730_Long-term_depression	15	60	1021	8019	IGF1;GUCY1B1;ITPR1;PPP1R17;CRHR1;GNAI1;GNA12;BRAF;PPP2R1A;KRAS;GNAZ;ITPR3;PRKCB;MAPK1;GNAO1	0.0201	hsa-miR-324-5p
hsa04917_Prolactin_signaling_pathway	16	70	1021	8019	LHCGR;PRLR;GSK3B;AKT2;ELF5;MAPK14;MAPK10;IRF1;STAT3;KRAS;FOXO3;CCND2;MAPK1;TNFSF11;SRC;CCND1	0.0313	hsa-miR-324-5p
hsa04928_Parathyroid_hormone_synthesis,_secretion_and_action	23	106	1021	8019	VDR;CREB5;RUNX2;ITPR1;PDE4A;MEF2A;MEF2C;PRKACB;SP1;ATF2;GNAI1;MEF2D;GNA12;RXRA;PRKACA;BRAF;ITPR3;MMP15;PRKCB;MAPK1;TNFSF11;MMP24;SOST	0.0189	hsa-miR-324-5p
hsa05169_Epstein-Barr_virus_infection	37	201	1021	8019	ICAM1;TP53;TNF;CD44;OAS1;NCOR2;ENTPD1;BLNK;IRAK4;ITGAL;SYK;EIF2AK2;CCND3;MYD88;MAVS;AKT2;CD40;TNFAIP3;BAX;MAP2K7;MAPK14;PSMD12;RIPK1;MAPK10;TRADD;MAP2K6;PSMD4;POLK;RBPJ;PSMC6;STAT3;STAT2;CCND2;PLCG2;TRAF6;RAC1;CCND1	0.0304	hsa-miR-324-5p
hsa05205_Proteoglycans_in_cancer	40	204	1021	8019	ITGB3;TP53;TNF;CD44;IGF1;TGFB1;SMAD2;ERBB2;RPS6;VAV3;MRAS;ITPR1;PAK1;PLCE1;NUDT16L1;CAV2;CAMK2B;PRKACB;AKT2;CD63;NANOG;EIF4B;PRKACA;MAPK14;WNT9B;BRAF;CAMK2A;STAT3;KRAS;ITPR3;PLCG2;PRKCB;MAPK1;SDC4;WNT2;CBL;SRC;RAC1;CCND1;WNT7B	0.0115	hsa-miR-324-5p
hsa05210_Colorectal_cancer	20	86	1021	8019	MLH1;MSH2;TP53;TGFB1;SMAD2;TGFA;BBC3;GSK3B;TCF7L2;AKT2;BAX;MAPK10;POLK;BRAF;KRAS;MSH3;MAPK1;SMAD4;RAC1;CCND1	0.0154	hsa-miR-324-5p
hsa05212_Pancreatic_cancer	17	76	1021	8019	TP53;TGFB1;SMAD2;ERBB2;TGFA;BCL2L1;AKT2;BAX;MAPK10;POLK;BRAF;STAT3;KRAS;MAPK1;SMAD4;RAC1;CCND1	0.0316	hsa-miR-324-5p
hsa05213_Endometrial_cancer	14	58	1021	8019	MLH1;TP53;ERBB2;GSK3B;TCF7L2;AKT2;BAX;CDH1;POLK;BRAF;KRAS;FOXO3;MAPK1;CCND1	0.0301	hsa-miR-324-5p
hsa05216_Thyroid_cancer	12	37	1021	8019	TP53;TPM3;TCF7L2;BAX;RXRA;CDH1;POLK;BRAF;KRAS;MAPK1;CCDC6;CCND1	0.0074	hsa-miR-324-5p
hsa05223_Non-small_cell_lung_cancer	17	66	1021	8019	TP53;ERBB2;TGFA;FHIT;AKT2;BAX;RXRA;POLK;STK4;BRAF;STAT3;KRAS;FOXO3;PLCG2;PRKCB;MAPK1;CCND1	0.0111	hsa-miR-324-5p
hsa05414_Dilated_cardiomyopathy_(DCM)	20	96	1021	8019	SGCA;ITGA6;ITGB3;SGCB;TNF;IGF1;TGFB1;ITGB6;CACNA2D2;TPM3;SLC8A1;DAG1;PRKACB;PRKACA;CACNG2;ITGA9;PLN;TNNC1;SLC8A2;CACNG8	0.0371	hsa-miR-324-5p
GO:0006468_protein_phosphorylation	46	467	802	15891	BTK;DYRK3;MYLK4;CSNK1A1;STK24;CDKL5;CCNI2;HIPK3;ACVR1C;MARK3;CCNJ;MAPK9;RPS6KC1;GLYCTK;NEK6;GSK3B;CCNT1;MAP3K13;PIM1;PDIK1L;PASK;AURKB;CAMKK2;ACVR2A;BUB1;MAP3K9;CDK2;CDK11B;CDK11A;RPS6KA5;BRD4;RPS6KA6;DYRK1A;DAPK2;HIPK1;PEAK1;CCND2;FRK;ULK1;BMPR1A;PLK1;HSPB8;LATS2;HUNK;CDK12;ALPK3	0.0001	hsa-miR-342-3p
GO:0046777_protein_autophosphorylation	21	172	802	15891	STK24;CDKL5;NEK6;GSK3B;FLT1;MAP3K13;PIM1;PASK;AURKB;CAMKK2;MAP3K9;TYRO3;DYRK1A;PDGFRA;DAPK2;PEAK1;ULK1;EIF2S1;GRK5;CDK12;MYLK2	0.0005	hsa-miR-342-3p
GO:0099560_synaptic_membrane_adhesion	7	23	802	15891	PCDH17;NTNG1;NRXN1;IL1RAP;IGSF9B;EFNA5;NTNG2	0.0005	hsa-miR-342-3p
GO:0050796_regulation_of_insulin_secretion	11	65	802	15891	HNF4A;ADRA2A;CACNA1C;CACNA1E;SLC16A1;CLOCK;RFX3;CARTPT;ENSA;KCNB1;PER2	0.001	hsa-miR-342-3p
GO:0034765_regulation_of_ion_transmembrane_transport	15	113	802	15891	CLCNKB;CACNA1E;CLCNKA;SCN3A;ASIC2;SCN8A;KCNJ15;KCNC3;KCND3;KCNJ6;KCNK6;KCNB1;KCNJ9;KCND2;HCN3	0.0014	hsa-miR-342-3p
GO:0006351_transcription,_DNA-templated	14	103	802	15891	AR;PAX2;THRB;MEF2A;NUP62;POLR1D;RFX3;ABLIM3;SKI;HIRA;E2F1;HOXC9;HOXA9;TCEANC2	0.0016	hsa-miR-342-3p
GO:0046676_negative_regulation_of_insulin_secretion	7	30	802	15891	ADRA2A;ACVR1C;REST;STXBP5L;VSNL1;GHSR;KCNB1	0.0017	hsa-miR-342-3p
GO:0070507_regulation_of_microtubule_cytoskeleton_organization	7	31	802	15891	PAFAH1B1;FAM107A;TRAF3IP1;CLASP1;GSK3B;EFNA5;MAP6D1	0.002	hsa-miR-342-3p
GO:0072332_intrinsic_apoptotic_signaling_pathway_by_p53_class_mediator	6	24	802	15891	ZNF385B;PMAIP1;E2F1;POU4F1;PERP;JMY	0.0027	hsa-miR-342-3p
GO:0033137_negative_regulation_of_peptidyl-serine_phosphorylation	6	26	802	15891	DMD;NCK2;PAQR3;PDE4D;NLRP2B;PPM1F	0.0038	hsa-miR-342-3p
GO:0007346_regulation_of_mitotic_cell_cycle	7	36	802	15891	PTCH1;TMEM8B;ASAH2;NEK6;RBL2;CKS1B;PLK1	0.0042	hsa-miR-342-3p
GO:0018105_peptidyl-serine_phosphorylation	17	156	802	15891	BCL2;DYRK3;CSNK1A1;HIPK3;MARK3;MAPK9;NEK6;GSK3B;MAP3K13;CDK2;STK32C;DYRK1A;HIPK1;ULK1;TNKS;PLK1;LATS2	0.0045	hsa-miR-342-3p
GO:0019228_neuronal_action_potential	6	29	802	15891	KCNA1;SCN5A;SCN3A;SCN8A;P2RX1;KCND2	0.0061	hsa-miR-342-3p
GO:0051893_regulation_of_focal_adhesion_assembly	5	20	802	15891	CORO1C;CLASP1;PEAK1;EFNA5;SLC9A1	0.0061	hsa-miR-342-3p
GO:2000300_regulation_of_synaptic_vesicle_exocytosis	8	50	802	15891	GSK3B;APBA1;FBXL20;RIMS4;CSPG5;STXBP5L;DGKI;P2RX1	0.0065	hsa-miR-342-3p
GO:0018107_peptidyl-threonine_phosphorylation	10	74	802	15891	BCL2;DYRK3;CSNK1A1;HIPK3;GSK3B;DYRK1A;HIPK1;ULK1;TNKS;MYLK2	0.0072	hsa-miR-342-3p
GO:0048255_mRNA_stabilization	5	21	802	15891	GDNF;SLC11A1;CIRBP;THRAP3;E2F1	0.0073	hsa-miR-342-3p
GO:0061003_positive_regulation_of_dendritic_spine_morphogenesis	5	21	802	15891	PAFAH1B1;ACTR2;LRP8;PAK3;BAIAP2	0.0073	hsa-miR-342-3p
GO:0045737_positive_regulation_of_cyclin-dependent_protein_serinethreonine_kinase_activity	6	31	802	15891	CCNT1;CCNT2;MAPRE3;ADAM17;CCND2;CKS1B	0.008	hsa-miR-342-3p
GO:2000134_negative_regulation_of_G1S_transition_of_mitotic_cell_cycle	9	64	802	15891	BCL2;GPNMB;ZNF655;FAM107A;KANK2;WEE1;MYO16;RBL2;CDKN2D	0.0084	hsa-miR-342-3p
GO:0000226_microtubule_cytoskeleton_organization	12	103	802	15891	PAFAH1B1;CDC14B;TACC1;MARK3;CLASP1;WEE1;EML4;ZPR1;MAP1B;CNTN2;GABARAP;MAP6D1	0.0098	hsa-miR-342-3p
GO:0045671_negative_regulation_of_osteoclast_differentiation	5	23	802	15891	UBASH3B;TLR3;TLR4;CARTPT;TOB2	0.0101	hsa-miR-342-3p
GO:0000079_regulation_of_cyclin-dependent_protein_serinethreonine_kinase_activity	8	56	802	15891	CCNL2;CCNI2;CCNJ;CCNT1;CCNT2;CCND2;CDKN2D;SFN	0.0116	hsa-miR-342-3p
GO:0061337_cardiac_conduction	7	45	802	15891	SCN5A;CACNA1C;CACNB4;MEF2A;KCND3;KCNK6;KCND2	0.012	hsa-miR-342-3p
GO:0016358_dendrite_development	6	35	802	15891	PAK3;SYNGAP1;BAIAP2;MAP1B;BMP7;STRN	0.0132	hsa-miR-342-3p
GO:0016575_histone_deacetylation	6	35	802	15891	SAP30L;SIN3A;MSL3;MTA3;HDAC4;HDAC1	0.0132	hsa-miR-342-3p
GO:0051301_cell_division	28	344	802	15891	DYRK3;SEH1L;CSNK1A1;CEP63;NSL1;MICAL3;TACC1;CLASP1;WEE1;NEK6;CCNT1;CCNT2;DIS3L2;BUB1;CDK2;CDCA3;MAPRE3;SENP5;NCAPD3;CCND2;CKS1B;TNKS;ENSA;LATS2;ARL8B;KLHL42;CDT1;CDCA5	0.0149	hsa-miR-342-3p
GO:1900740_positive_regulation_of_protein_insertion_into_mitochondrial_membrane_involved_in_apoptotic_signaling_pathway	5	26	802	15891	BCL2;TFDP2;PMAIP1;E2F1;SFN	0.0155	hsa-miR-342-3p
GO:0007269_neurotransmitter_secretion	7	48	802	15891	UNC13A;NRXN1;SYN3;APBA1;PTPRN2;DGKI;SYN2	0.0161	hsa-miR-342-3p
GO:0016567_protein_ubiquitination	34	441	802	15891	BARD1;TRIM72;UBE2K;ASB6;UBE2H;FBXO32;ENC1;KLHL3;SOCS2;CDCA3;RNF220;UBE2G1;PLK1;ARIH1;NEUROD2;RAB40B;FBXO25;FBXO3;SOCS7;PJA2;FEM1B;TRIM33;RLIM;SELENOS;KCMF1;FEM1C;HIF3A;SMURF2;RNF38;MARCHF9;RNF152;MARCHF3;KCTD13;SIAH3	0.0162	hsa-miR-342-3p
GO:0097352_autophagosome_maturation	5	27	802	15891	CHMP3;LAMP2;GABARAP;STX17;EPG5	0.0176	hsa-miR-342-3p
GO:0045454_cell_redox_homeostasis	9	76	802	15891	CYBA;DLD;NCF2;SLC11A1;TXNDC8;ERO1A;PDIA3;SELENOS;QSOX2	0.0214	hsa-miR-342-3p
GO:0031175_neuron_projection_development	12	117	802	15891	GDNF;GSK3B;STX3;CNTN1;PSD;CDH1;WDR5;ULK1;POU4F1;NPTXR;ADGRF1;GPRIN1	0.0225	hsa-miR-342-3p
GO:0048010_vascular_endothelial_growth_factor_receptor_signaling_pathway	8	64	802	15891	CYBA;NCF2;NCK2;ABI1;BAIAP2;FLT1;NRP2;NCKAP1	0.0225	hsa-miR-342-3p
GO:0007049_cell_cycle	21	249	802	15891	DYRK3;CSNK1A1;FAM107A;MICAL3;TET2;BLCAP;TXLNG;BANP;CCNT1;CCNT2;E2F3;PIM1;PSME3;ING1;CDCA3;SENP5;CCAR2;CKS1B;TUSC2;ARL8B;KLHL42	0.0228	hsa-miR-342-3p
GO:0000209_protein_polyubiquitination	20	234	802	15891	BCL2;MARCHF8;FBXL13;FBXL20;FBXO32;RNF41;RNF165;PSME3;FBXL4;RNF217;PSMD12;SASH1;UBE2G1;TNKS;ARIH1;FBXO22;FBXO21;RLIM;KLHL42;SMURF2	0.0229	hsa-miR-342-3p
GO:0007409_axonogenesis	9	78	802	15891	PAX2;BCL2;NTNG1;PAK3;BAIAP2;SLITRK4;MAP1B;POU4F1;NTNG2	0.0245	hsa-miR-342-3p
GO:0007389_pattern_specification_process	6	41	802	15891	ACVR1C;SYNGAP1;ASPH;ACVR2A;BMP5;BMPR1A	0.0247	hsa-miR-342-3p
GO:0030097_hemopoiesis	7	53	802	15891	RUNX1;CD34;ZNF160;TIPARP;PGM3;NOTCH2;CIAPIN1	0.025	hsa-miR-342-3p
GO:0070936_protein_K48-linked_ubiquitination	7	53	802	15891	RNF187;UBE2K;UBE2H;KLHL3;UBE2G1;TRIM38;RNF152	0.025	hsa-miR-342-3p
GO:1903507_negative_regulation_of_nucleic_acid-templated_transcription	7	53	802	15891	ZNF85;ZMYND8;NANOG;HOXC6;SOX3;NEUROD2;TOB2	0.025	hsa-miR-342-3p
GO:0019058_viral_life_cycle	5	30	802	15891	CHMP3;MVB12B;PCSK5;VTA1;VPS37C	0.0252	hsa-miR-342-3p
GO:0046513_ceramide_biosynthetic_process	5	30	802	15891	ASAH1;ASAH2;CERS5;CERS1;P2RX1	0.0252	hsa-miR-342-3p
GO:0035725_sodium_ion_transmembrane_transport	8	66	802	15891	SCN5A;SCN3A;ASIC2;SCN8A;SLC17A4;SLC24A4;SLC20A1;HCN3	0.026	hsa-miR-342-3p
GO:0072593_reactive_oxygen_species_metabolic_process	5	31	802	15891	PAX2;BCL2;PLA2R1;SESN1;PMAIP1	0.0282	hsa-miR-342-3p
GO:0006909_phagocytosis	7	55	802	15891	NCF2;SLC11A1;CDC42SE2;CORO1C;TLR4;TUSC2;TICAM2	0.0293	hsa-miR-342-3p
GO:0048705_skeletal_system_morphogenesis	5	32	802	15891	FMN1;TIPARP;HOXD8;ARID5B;HHIP	0.0313	hsa-miR-342-3p
GO:0060325_face_morphogenesis	5	32	802	15891	ASPH;TIPARP;ARID5B;PDGFRA;SKI	0.0313	hsa-miR-342-3p
GO:0071277_cellular_response_to_calcium_ion	9	83	802	15891	SCN5A;CARF;FOSB;MEF2A;SYT2;FUS;ECT2;GPLD1;NEUROD2	0.0335	hsa-miR-342-3p
GO:0022900_electron_transport_chain	8	70	802	15891	CYBA;GLDC;NCF2;P4HA2;ALDH4A1;ASPH;CIAPIN1;RDH16	0.0342	hsa-miR-342-3p
GO:0008285_negative_regulation_of_cell_proliferation	31	424	802	15891	AR;CYP1B1;HNF4A;SOD2;NCK2;GPNMB;ABI1;PTPRJ;KANK2;ASPH;NUP62;REST;MYO16;RNF41;DIS3L2;ING1;DLEC1;BMP5;SH3BP4;HDAC4;B4GALT1;GPLD1;TNFRSF9;INPPL1;CDKN2D;FRK;SKI;STRN;LDOC1;TOB2;IFNLR1	0.0366	hsa-miR-342-3p
GO:0007029_endoplasmic_reticulum_organization	5	34	802	15891	CERT1;LNPK;LMAN2;SEC61A1;SEC31B	0.0382	hsa-miR-342-3p
GO:0071407_cellular_response_to_organic_cyclic_compound	6	46	802	15891	CYBA;CYP1B1;PAK3;SLC16A1;TIPARP;STAT1	0.0383	hsa-miR-342-3p
GO:0000086_G2M_transition_of_mitotic_cell_cycle	12	128	802	15891	PAFAH1B1;CEP63;CLASP1;WEE1;FOXM1;CEP57;CEP41;CEP43;AJUBA;CDK2;ENSA;PLK1	0.0389	hsa-miR-342-3p
GO:0032436_positive_regulation_of_proteasomal_ubiquitin-dependent_protein_catabolic_process	8	72	802	15891	CSNK1A1;PRICKLE1;GSK3B;RNF217;ZFAND2A;PLK1;ARIH1;FBXO22	0.0389	hsa-miR-342-3p
GO:0000045_autophagosome_assembly	7	59	802	15891	ATG9B;TP53INP2;ULK1;GABARAP;ATG14;TRAPPC8;ATG2B	0.0393	hsa-miR-342-3p
GO:0016477_cell_migration	18	219	802	15891	ITGB2;NCK2;CORO1C;PAK3;NFATC2;FLT1;NTN4;FUT8;PEAK1;SDC2;SDC4;SLC9A1;NCKAP1;LIMD1;AVL9;ZRANB1;TNS3;KCTD13	0.0399	hsa-miR-342-3p
GO:0010508_positive_regulation_of_autophagy	6	47	802	15891	GSK3B;TP53INP2;SH3BP4;FOXO3;ULK1;RNF152	0.0415	hsa-miR-342-3p
GO:0048812_neuron_projection_morphogenesis	7	60	802	15891	STK24;GAS7;WEE1;SRGAP2;NYAP2;BMP7;NCKAP1	0.0421	hsa-miR-342-3p
GO:0006470_protein_dephosphorylation	13	146	802	15891	BCL2;CDC14B;PTPRJ;PPM1M;STYX;MTMR2;SSH2;PPP2R5E;PTPRN2;DUSP6;PTPN4;PPP1R3D;PPM1A	0.0449	hsa-miR-342-3p
GO:0051726_regulation_of_cell_cycle	11	118	802	15891	CDKL5;TXLNG;E2F3;FOXM1;CDK11B;CDK11A;PLK1;E2F1;GRK5;CDK12;PER2	0.048	hsa-miR-342-3p
GO:0043123_positive_regulation_of_I-kappaB_kinaseNF-kappaB_signaling	15	179	802	15891	CFLAR;NEK6;SLC44A2;NUP62;ECT2;SHISA5;AJUBA;CXXC5;BRD4;TLR3;TLR4;SLC20A1;TRIM38;PPM1A;TICAM2	0.0498	hsa-miR-342-3p
hsa04110_Cell_cycle	14	124	408	8019	CDC14B;WEE1;GSK3B;TFDP2;E2F3;BUB1;CDK2;RBL2;CCND2;CDKN2D;HDAC1;PLK1;E2F1;SFN	0.0079	hsa-miR-342-3p
hsa04115_p53_signaling_pathway	8	72	408	8019	BCL2;SESN1;SHISA5;CDK2;PMAIP1;CCND2;SFN;PERP	0.041	hsa-miR-342-3p
hsa04137_Mitophagy	8	65	408	8019	MFN2;MAPK9;USP15;ATG9B;FOXO3;ULK1;E2F1;GABARAP	0.0256	hsa-miR-342-3p
hsa04140_Autophagy	14	137	408	8019	BCL2;LAMP2;CFLAR;MAPK9;CAMKK2;ATG9B;TP53INP2;DAPK2;ULK1;EIF2S1;GABARAP;ATG14;STX17;ATG2B	0.0165	hsa-miR-342-3p
hsa04340_Hedgehog_signaling_pathway	8	50	408	8019	PTCH1;BCL2;CSNK1A1;GSK3B;CDON;CCND2;HHIP;SMURF2	0.0069	hsa-miR-342-3p
hsa04360_Axon_guidance	16	181	408	8019	PTCH1;CXCL12;NCK2;SRGAP3;NTNG1;PAK3;NFATC2;GSK3B;SRGAP2;SSH2;ABLIM3;NTN4;BMP7;EFNA5;NFATC3;NTNG2	0.0331	hsa-miR-342-3p
hsa04390_Hippo_signaling_pathway	17	157	408	8019	ITGB2;GSK3B;ACTG1;PPP2R2C;MOB1B;AJUBA;WNT2B;CDH1;BMP5;FZD2;BMP7;CCND2;BMPR1A;LIMD1;LATS2;NKD1;CRB2	0.0055	hsa-miR-342-3p
hsa04514_Cell_adhesion_molecules_(CAMs)	15	147	408	8019	ITGB2;CD34;NTNG1;CD99;NRXN1;NECTIN3;HLA-DQB1;CNTN1;CDH1;CNTN2;SDC2;SDC4;ICOS;NTNG2;TIGIT	0.0136	hsa-miR-342-3p
hsa05202_Transcriptional_misregulation_in_cancer	17	186	408	8019	RUNX1;NSD2;SIN3A;FLT1;AFF1;FUS;CCNT1;CCNT2;PTCRA;POLK;FUT8;CCND2;DUSP6;ELK4;HDAC1;PER2;HOXA9	0.0224	hsa-miR-342-3p
GO:0035556_intracellular_signal_transduction	16	375	285	15891	WNK3;IRAK4;NRG1;TNIK;DCDC2;MAP4K4;SOCS2;WSB2;PRKCD;MAPK10;MAPKAPK5;SRPK1;MAPKAPK2;SMAD4;PRKCH;ACOT11	0.0022	hsa-miR-376c-3p
GO:0001501_skeletal_system_development	8	135	285	15891	TRAPPC2;SHOX2;SUFU;BMP3;EN1;GJA5;BPNT2;ANKH	0.0043	hsa-miR-376c-3p
GO:0007059_chromosome_segregation	5	69	285	15891	NR3C1;SKA2;MIS12;CENPC;SRPK1	0.0103	hsa-miR-376c-3p
GO:0007265_Ras_protein_signal_transduction	5	72	285	15891	CDKN1A;ADRA2A;MAPKAPK5;SHC3;KSR2	0.0121	hsa-miR-376c-3p
GO:0030168_platelet_activation	6	102	285	15891	ADRA2A;ADRA2B;SYK;PRKCD;GP5;PRKCH	0.013	hsa-miR-376c-3p
GO:0006468_protein_phosphorylation	16	467	285	15891	ATM;WNK3;ACVR2B;SYK;TNIK;RSKR;MAP4K4;PRKCD;MAPK10;MYLK;NEK9;BRAF;SRPK1;MAPKAPK2;PRKCH;KSR2	0.0149	hsa-miR-376c-3p
GO:0006974_cellular_response_to_DNA_damage_stimulus	10	240	285	15891	ATM;CDKN1A;TP53BP1;NCOA6;RAD52;UBQLN4;SETD7;POLK;MAPKAPK2;RAD18	0.0152	hsa-miR-376c-3p
GO:0035264_multicellular_organism_growth	5	83	285	15891	ATM;RARG;RC3H2;EN1;KLF2	0.0205	hsa-miR-376c-3p
GO:0046718_viral_entry_into_host_cell	5	86	285	15891	SCARB1;XPR1;CD86;CLEC5A;GRK2	0.0234	hsa-miR-376c-3p
GO:0007507_heart_development	8	188	285	15891	ATM;CDKN1A;ACVR2B;SHOX2;PCSK5;BVES;NCOA6;GRK2	0.025	hsa-miR-376c-3p
GO:0000187_activation_of_MAPK_activity	6	120	285	15891	ADRA2B;GRM4;NRG1;MAPK10;MAPKAPK5;MAPKAPK2	0.0256	hsa-miR-376c-3p
GO:0000165_MAPK_cascade	10	263	285	15891	GDNF;RASGRF1;NRG1;TNIK;MAP4K4;PPM1L;BRAF;MAPKAPK5;MAPKAPK2;SHC3	0.0259	hsa-miR-376c-3p
GO:0018105_peptidyl-serine_phosphorylation	7	156	285	15891	ATM;SYK;PRKCD;MAPKAPK5;GRK2;MAPKAPK2;PRKCH	0.0273	hsa-miR-376c-3p
GO:0051301_cell_division	12	344	285	15891	NR3C1;BUB3;HEPACAM2;SKA2;SPART;MIS12;HAUS6;ZNRD2;EVI5;NEK9;SPICE1;CENPC	0.0278	hsa-miR-376c-3p
GO:0032147_activation_of_protein_kinase_activity	5	93	285	15891	ADRA2A;ACVR2B;TNIK;MAP4K4;PRKCD	0.0308	hsa-miR-376c-3p
GO:0009952_anteriorposterior_pattern_specification	5	97	285	15891	RARG;HES5;ACVR2B;PCSK5;HEYL	0.0357	hsa-miR-376c-3p
GO:0046777_protein_autophosphorylation	7	172	285	15891	ATM;IGF1R;WNK3;SYK;TNIK;MAPKAPK5;MAPKAPK2	0.0419	hsa-miR-376c-3p
hsa01522_Endocrine_resistance	7	98	143	8019	CDKN1A;IGF1R;ESR2;MAPK10;BRAF;SHC3;ADCY2	0.0029	hsa-miR-376c-3p
hsa04012_ErbB_signaling_pathway	5	85	143	8019	CDKN1A;NRG1;MAPK10;BRAF;SHC3	0.0226	hsa-miR-376c-3p
hsa04068_FoxO_signaling_pathway	10	131	143	8019	ATM;CDKN1A;SOD2;IGF1R;G6PC2;SETD7;MAPK10;BRAF;SMAD4;KLF2	0.0003	hsa-miR-376c-3p
hsa04141_Protein_processing_in_endoplasmic_reticulum	7	166	143	8019	SAR1B;UBE2G2;UBQLN4;MAPK10;UBQLN3;SKP1;ATF6	0.0364	hsa-miR-376c-3p
hsa04625_C-type_lectin_receptor_signaling_pathway	5	104	143	8019	SYK;PRKCD;MAPK10;STAT2;MAPKAPK2	0.0456	hsa-miR-376c-3p
hsa04722_Neurotrophin_signaling_pathway	6	119	143	8019	IRAK4;PRKCD;MAPK10;BRAF;MAPKAPK2;SHC3	0.025	hsa-miR-376c-3p
hsa04750_Inflammatory_mediator_regulation_of_TRP_channels	5	100	143	8019	PRKCD;MAPK10;P2RY2;PRKCH;ADCY2	0.0399	hsa-miR-376c-3p
hsa04914_Progesterone-mediated_oocyte_maturation	5	99	143	8019	IGF1R;CPEB3;MAPK10;BRAF;ADCY2	0.0385	hsa-miR-376c-3p
hsa05161_Hepatitis_B	7	162	143	8019	FAS;CDKN1A;IRAK4;MAPK10;BRAF;STAT2;SMAD4	0.0328	hsa-miR-376c-3p
hsa05210_Colorectal_cancer	5	86	143	8019	CDKN1A;MAPK10;POLK;BRAF;SMAD4	0.0235	hsa-miR-376c-3p
hsa05212_Pancreatic_cancer	5	76	143	8019	CDKN1A;MAPK10;POLK;BRAF;SMAD4	0.015	hsa-miR-376c-3p
hsa05214_Glioma	5	75	143	8019	CDKN1A;IGF1R;POLK;BRAF;SHC3	0.0143	hsa-miR-376c-3p
hsa05220_Chronic_myeloid_leukemia	5	76	143	8019	CDKN1A;POLK;BRAF;SMAD4;SHC3	0.015	hsa-miR-376c-3p
hsa05224_Breast_cancer	8	147	143	8019	CDKN1A;IGF1R;HES5;ESR2;POLK;BRAF;HEYL;SHC3	0.0071	hsa-miR-376c-3p
GO:0006468_protein_phosphorylation	30	467	465	15891	MYLK4;KALRN;LIMK2;ACVR1;ADAM10;HIPK2;PHKA1;TGFB2;CCND3;TLK1;CDK6;FGFR1;WNK1;DCLK1;BMPR1B;BUB1B;MAP4K4;SRPK2;MAPK8;MAPK10;JAK1;RPS6KA5;BRD4;STK17A;PIK3CA;STK38L;RNASEL;LRRK1;CCND1;PAN3	0.0002	hsa-miR-454-3p
GO:0000165_MAPK_cascade	20	263	465	15891	TEK;GRIN2B;MBP;PAQR3;ERBB4;MEF2A;MEF2C;GFRA1;FGFR1;PPP5C;MAP4K4;PSME3;PSMD12;PPM1L;JAK1;MAP2K6;PDGFRB;GRB2;SHC3;SPRED1	0.0003	hsa-miR-454-3p
GO:0006367_transcription_initiation_from_RNA_polymerase_II_promoter	14	161	465	15891	THRB;PGR;PPARA;RUNX2;ESR2;TCF4;MECP2;ESRRA;GTF2A2;RORB;TAF7;MAML3;CCND1;GTF2H5	0.0006	hsa-miR-454-3p
GO:0007169_transmembrane_receptor_protein_tyrosine_kinase_signaling_pathway	11	106	465	15891	TEK;NTRK2;NTRK3;ERBB4;FGFR1;CD8B;ROR2;PDGFRB;PTPRG;LCP2;SHC3	0.0006	hsa-miR-454-3p
GO:0015031_protein_transport	21	311	465	15891	EXOC7;EXOC1;APBA2;PDCD6IP;BBIP1;SNX10;VPS50;CALCRL;AAGAB;MON2;VTA1;WASHC4;FMN2;STXBP5L;EXOC6B;DENND1A;RABIF;TSG101;HOOK1;AP5M1;HOOK3	0.0008	hsa-miR-454-3p
GO:0014068_positive_regulation_of_phosphatidylinositol_3-kinase_signaling	9	87	465	15891	TEK;NTRK2;NTRK3;ERBB4;TGFB2;FGFR1;PDGFRB;DCN;PIK3CA	0.0018	hsa-miR-454-3p
GO:0070588_calcium_ion_transmembrane_transport	10	116	465	15891	CACNA1C;CACNB2;TRPM3;ASIC1;GPM6A;CATSPER2;TRPA1;TMC2;GRIN3A;TMC1	0.0035	hsa-miR-454-3p
GO:0018108_peptidyl-tyrosine_phosphorylation	10	120	465	15891	TEK;NTRK2;NTRK3;ERBB4;FGFR1;ROR2;JAK1;MAP2K6;PDGFRB;BAZ1B	0.0044	hsa-miR-454-3p
GO:0050796_regulation_of_insulin_secretion	7	65	465	15891	CACNA1C;CPT1A;SLC25A5;KCNC2;CLOCK;ENSA;KCNB1	0.0046	hsa-miR-454-3p
GO:0007399_nervous_system_development	18	297	465	15891	ATXN1;DCX;NTRK2;NTRK3;KALRN;ERBB4;APBA2;MEF2C;GFRA1;APAF1;FGFR1;DCLK1;DPYSL2;SEMA6A;RAPGEFL1;LSAMP;NDN;CRIM1	0.0049	hsa-miR-454-3p
GO:0045787_positive_regulation_of_cell_cycle	5	35	465	15891	TGFB2;PROX1;SRPK2;PGGT1B;CCND1	0.0055	hsa-miR-454-3p
GO:0007507_heart_development	13	188	465	15891	TEK;CACNA1C;PPARA;NTRK3;CACYBP;SH3PXD2B;ERBB4;ACVR1;MEF2A;MEF2C;TGFB2;CALCRL;TAB2	0.0057	hsa-miR-454-3p
GO:0006470_protein_dephosphorylation	11	146	465	15891	BCL2;PPP1R12A;PPP2R1B;PPP5C;PHLPP2;PPM1L;PPP2CA;PTPRG;FBXW11;DUSP2;PPM1A	0.0059	hsa-miR-454-3p
GO:0035176_social_behavior	6	52	465	15891	ATXN1;KALRN;MECP2;NLGN4X;EIF4EBP2;GNB1L	0.0062	hsa-miR-454-3p
GO:0009791_post-embryonic_development	7	70	465	15891	BCL2;RC3H2;MECP2;SLC4A10;IREB2;NDN;ALX4	0.0066	hsa-miR-454-3p
GO:0001764_neuron_migration	9	108	465	15891	DCX;NTRK2;NTRK3;MEF2C;FGFR1;DCLK1;GPM6A;ADGRL3;NDN	0.0067	hsa-miR-454-3p
GO:0007032_endosome_organization	5	38	465	15891	SNX10;RAB5B;WASHC4;HOOK1;HOOK3	0.0074	hsa-miR-454-3p
GO:0007420_brain_development	14	217	465	15891	ATXN1;EGR2;GRIN2B;ROBO2;SYNJ1;NFIB;DPYSL2;CASP2;PROX1;UFM1;ADGRL3;PTPRG;UNC5C;BPTF	0.0074	hsa-miR-454-3p
GO:0043408_regulation_of_MAPK_cascade	6	59	465	15891	NTRK2;NTRK3;TGFB2;BMP3;GRB2;SPRED1	0.0107	hsa-miR-454-3p
GO:0043547_positive_regulation_of_GTPase_activity	18	324	465	15891	LLGL2;KALRN;ADCYAP1;RIC1;MAPRE2;TBC1D24;MAP4K4;RIN2;ARHGAP20;TAGAP;DOCK10;STXBP5L;TBC1D30;SRGAP1;DENND1A;GNAQ;SFRP1;CCL14	0.011	hsa-miR-454-3p
GO:0008543_fibroblast_growth_factor_receptor_signaling_pathway	7	78	465	15891	TIAL1;FGFR1;CEP57;HNRNPH1;FLRT2;GRB2;SPRED1	0.0111	hsa-miR-454-3p
GO:0010468_regulation_of_gene_expression	10	140	465	15891	BCL2;APBA2;CDK6;MARF1;PROX1;SRPK2;MAPK8;MAPK10;PIK3CA;TRIM44	0.0116	hsa-miR-454-3p
GO:0007416_synapse_assembly	6	62	465	15891	ERBB4;MECP2;GPM6A;SLITRK1;ADGRL3;PCDHB16	0.0132	hsa-miR-454-3p
GO:0061337_cardiac_conduction	5	45	465	15891	KCNE1;CACNA1C;CACNB2;MEF2A;KCNK6	0.0139	hsa-miR-454-3p
GO:0051965_positive_regulation_of_synapse_assembly	6	63	465	15891	NTRK2;NTRK3;LINGO2;SLITRK1;ADGRL3;FLRT2	0.0141	hsa-miR-454-3p
GO:0035264_multicellular_organism_growth	7	83	465	15891	RC3H2;PDE4D;PLAG1;APBA2;SLC4A10;SLC1A2;SLITRK1	0.0148	hsa-miR-454-3p
GO:0042752_regulation_of_circadian_rhythm	6	65	465	15891	PPARA;CLOCK;PROX1;MAPK8;MAPK10;RORB	0.016	hsa-miR-454-3p
GO:0050852_T_cell_receptor_signaling_pathway	11	174	465	15891	THEMIS;RC3H2;PDE4D;WNK1;PSME3;TAB2;PSMD12;FBXW11;HLA-DPB1;LCP2;PIK3CA	0.0183	hsa-miR-454-3p
GO:0051301_cell_division	18	344	465	15891	RECQL5;LLGL2;NSL1;CCND3;LMLN;MAPRE2;CDK6;BUB1B;CCNT2;FIGN;TERF1;WASL;ENSA;TSG101;KLHL42;ANAPC1;ZNF830;CCND1	0.0184	hsa-miR-454-3p
GO:0010923_negative_regulation_of_phosphatase_activity	5	50	465	15891	WNK1;MARF1;GPATCH2;ARFGEF3;SPRED1	0.0203	hsa-miR-454-3p
GO:0030514_negative_regulation_of_BMP_signaling_pathway	5	50	465	15891	HIPK2;GREM1;SFRP1;PPM1A;SMURF2	0.0203	hsa-miR-454-3p
GO:0006887_exocytosis	7	90	465	15891	EXOC7;LLGL2;EXOC1;STXBP5L;EXOC6B;SYT16;VAMP3	0.0215	hsa-miR-454-3p
GO:0000278_mitotic_cell_cycle	9	134	465	15891	RECQL5;MYBL1;PPP1R12A;PPP5C;BUB1B;PBRM1;ENSA;VCPIP1;ZNF830	0.0224	hsa-miR-454-3p
GO:0006897_endocytosis	11	182	465	15891	CDC42;TMPRSS13;DPYSL2;SNX10;RIN2;RAB5B;DENND1A;WASL;ENPP1;MTMR9;WIPF2	0.0241	hsa-miR-454-3p
GO:0019233_sensory_perception_of_pain	5	53	465	15891	ADCYAP1;MECP2;PROK2;NDN;TRPA1	0.0249	hsa-miR-454-3p
GO:0048666_neuron_development	5	53	465	15891	MEF2C;TGFB2;WNK1;LIF;MAPK8	0.0249	hsa-miR-454-3p
GO:0007275_multicellular_organism_development	21	439	465	15891	THRB;GRIN2B;PPARA;MRAS;SPRY4;MBNL3;STRBP;MCL1;LIF;CATSPER2;EYA3;PTCD2;TRERF1;FMN2;PHC3;ARIH2;ROR2;HOXB1;DCAF7;HOOK1;KLF3	0.0268	hsa-miR-454-3p
GO:0000209_protein_polyubiquitination	13	234	465	15891	BCL2;RC3H2;PSME3;UBE3B;FBXL4;LMO7;PSMD12;ARIH2;FBXW11;ARIH1;RNF125;KLHL42;SMURF2	0.027	hsa-miR-454-3p
GO:0018107_peptidyl-threonine_phosphorylation	6	74	465	15891	BCL2;ACVR1;HIPK2;WNK1;MAPK8;TTBK2	0.0272	hsa-miR-454-3p
GO:0016525_negative_regulation_of_angiogenesis	8	119	465	15891	TEK;MECP2;TGFB2;SEMA6A;AGO1;DCN;VASH1;SPRED1	0.03	hsa-miR-454-3p
GO:0006631_fatty_acid_metabolic_process	5	56	465	15891	PPARA;BAAT;GGT1;LYPLA2;ACOT11	0.0302	hsa-miR-454-3p
GO:0007611_learning_or_memory	5	56	465	15891	EGR2;SLC11A2;GRIN2B;MEF2C;SHC3	0.0302	hsa-miR-454-3p
GO:0006879_cellular_iron_ion_homeostasis	5	57	465	15891	FXN;SLC11A2;TF;IREB2;CAND1	0.0321	hsa-miR-454-3p
GO:0071560_cellular_response_to_transforming_growth_factor_beta_stimulus	5	57	465	15891	MEF2C;APAF1;HDAC2;SFRP1;PPM1A	0.0321	hsa-miR-454-3p
GO:0090263_positive_regulation_of_canonical_Wnt_signaling_pathway	9	144	465	15891	RSPO1;WNK1;PSME3;PSMD12;ROR2;SFRP1;PPM1A;SMURF2;LRRK1	0.0326	hsa-miR-454-3p
GO:0007623_circadian_rhythm	6	78	465	15891	NTRK2;NTRK3;CPT1A;PROK2;CLOCK;PROX1	0.0334	hsa-miR-454-3p
GO:0051260_protein_homooligomerization	12	218	465	15891	KCTD21;CPT1A;GLRA3;KCTD1;APAF1;PDCD6IP;CEP57;KCNC2;SLC6A1;IKZF4;TERF1;KCNB1	0.0345	hsa-miR-454-3p
GO:0035556_intracellular_signal_transduction	18	375	465	15891	DCX;KALRN;TLK1;WNK1;DCLK1;MAP4K4;SRPK2;MAPK8;FMN2;MAPK10;JAK1;RPS6KA5;STK17A;LCP2;STK38L;MAST3;ACOT11;GNB1L	0.0367	hsa-miR-454-3p
GO:0030307_positive_regulation_of_cell_growth	6	80	465	15891	FXN;BCL2;CDC42;ADAM10;TGFB2;SFRP1	0.0369	hsa-miR-454-3p
GO:0007612_learning	5	60	465	15891	ATXN1;NTRK2;SYNJ1;NLGN4X;SLC6A1	0.0382	hsa-miR-454-3p
GO:0060041_retina_development_in_camera-type_eye	5	61	465	15891	DCX;NTRK2;TENT2;BMPR1B;RORB	0.0404	hsa-miR-454-3p
GO:0045669_positive_regulation_of_osteoblast_differentiation	5	62	465	15891	RUNX2;ACVR1;MEF2C;BMPR1B;MSX2	0.0427	hsa-miR-454-3p
GO:0030334_regulation_of_cell_migration	6	85	465	15891	ERBB4;AMOTL2;DOCK10;AMOTL1;UNC5C;TTBK2	0.0464	hsa-miR-454-3p
GO:0007411_axon_guidance	11	205	465	15891	ROBO2;GFRA1;DPYSL2;SEMA6A;RPS6KA5;FLRT2;GRB2;UNC5C;PIK3CA;LYPLA2;SHC3	0.0479	hsa-miR-454-3p
GO:0043161_proteasome-mediated_ubiquitin-dependent_protein_catabolic_process	10	180	465	15891	UBE2W;RFFL;PSME3;CLOCK;MARCHF6;PSMD12;PCNP;FBXW11;KLHL42;SMURF2	0.0479	hsa-miR-454-3p
GO:0030509_BMP_signaling_pathway	6	86	465	15891	RUNX2;ACVR1;BMPR1B;ROR2;GREM2;SMURF2	0.0485	hsa-miR-454-3p
GO:0018105_peptidyl-serine_phosphorylation	9	156	465	15891	BCL2;HIPK2;TLK1;WNK1;DCLK1;MAPK8;STK38L;MAST3;TTBK2	0.0486	hsa-miR-454-3p
hsa01521_EGFR_tyrosine_kinase_inhibitor_resistance	6	79	244	8019	BCL2;JAK1;PDGFRB;GRB2;PIK3CA;SHC3	0.0417	hsa-miR-454-3p
hsa01522_Endocrine_resistance	8	98	244	8019	BCL2;ESR2;MAPK8;MAPK10;GRB2;PIK3CA;SHC3;CCND1	0.0144	hsa-miR-454-3p
hsa04010_MAPK_signaling_pathway	23	295	244	8019	TEK;CACNA1C;CACNB2;IL1R1;NTRK2;CDC42;ERBB4;MRAS;RRAS2;MEF2C;TGFB2;FGFR1;PPP5C;MAP4K4;MAPK8;TAB2;MAPK10;RPS6KA5;MAP2K6;PDGFRB;GRB2;DUSP2;PPM1A	0.0001	hsa-miR-454-3p
hsa04014_Ras_signaling_pathway	15	232	244	8019	TEK;GRIN2B;NTRK2;CDC42;MRAS;RRAS2;FGFR1;GNG2;RAB5B;MAPK8;MAPK10;PDGFRB;GRB2;PIK3CA;SHC3	0.0084	hsa-miR-454-3p
hsa04024_cAMP_signaling_pathway	13	216	244	8019	CACNA1C;GRIN2B;PPARA;ADCYAP1;RRAS2;PDE4D;PDE4A;PPP1R12A;MAPK8;MAPK10;PIK3CA;HHIP;GRIN3A	0.0217	hsa-miR-454-3p
hsa04071_Sphingolipid_signaling_pathway	9	119	244	8019	BCL2;S1PR5;PPP2R1B;MAPK8;MAPK10;PPP2CA;GNAQ;S1PR2;PIK3CA	0.0151	hsa-miR-454-3p
hsa04110_Cell_cycle	8	124	244	8019	TGFB2;CCND3;CDK6;ORC4;BUB1B;HDAC2;ANAPC1;CCND1	0.0449	hsa-miR-454-3p
hsa04115_p53_signaling_pathway	6	72	244	8019	BCL2;CCND3;CDK6;APAF1;TP53AIP1;CCND1	0.0291	hsa-miR-454-3p
hsa04210_Apoptosis	9	136	244	8019	BCL2;PARP2;APAF1;TP53AIP1;MCL1;CASP2;MAPK8;MAPK10;PIK3CA	0.0307	hsa-miR-454-3p
hsa04218_Cellular_senescence	11	160	244	8019	MRAS;RRAS2;HIPK2;TGFB2;CCND3;CDK6;SLC25A5;MAP2K6;FBXW11;PIK3CA;CCND1	0.0145	hsa-miR-454-3p
hsa04310_Wnt_signaling_pathway	13	160	244	8019	CACYBP;RSPO1;CTBP2;TCF7;CCND3;DAAM1;MAPK8;WNT2B;MAPK10;ROR2;FBXW11;SFRP1;CCND1	0.0024	hsa-miR-454-3p
hsa04340_Hedgehog_signaling_pathway	6	50	244	8019	BCL2;MOSMO;FBXW11;HHIP;SMURF2;CCND1	0.0064	hsa-miR-454-3p
hsa04350_TGF-beta_signaling_pathway	9	94	244	8019	ACVR1;TGFB2;PPP2R1B;GREM1;BMPR1B;PPP2CA;DCN;GREM2;SMURF2	0.0039	hsa-miR-454-3p
hsa04371_Apelin_signaling_pathway	9	137	244	8019	MYLK4;MRAS;RRAS2;MEF2A;MEF2C;GNG2;GABARAPL1;GNAQ;CCND1	0.0319	hsa-miR-454-3p
hsa04380_Osteoclast_differentiation	10	128	244	8019	IL1R1;TGFB2;MAPK8;TAB2;MAPK10;JAK1;MAP2K6;GRB2;LCP2;PIK3CA	0.0089	hsa-miR-454-3p
hsa04390_Hippo_signaling_pathway	11	157	244	8019	LLGL2;TCF7;TGFB2;CCND3;PPP2R1B;BMPR1B;MOB1B;WNT2B;PPP2CA;FBXW11;CCND1	0.0129	hsa-miR-454-3p
hsa04510_Focal_adhesion	12	199	244	8019	BCL2;MYLK4;CDC42;CCND3;PPP1R12A;MAPK8;MAPK10;PDGFRB;GRB2;PIK3CA;SHC3;CCND1	0.0261	hsa-miR-454-3p
hsa04550_Signaling_pathways_regulating_pluripotency_of_stem_cells	10	142	244	8019	ACVR1;TCF7;FGFR1;BMPR1B;LIF;WNT2B;JAK1;GRB2;HOXB1;PIK3CA	0.0166	hsa-miR-454-3p
hsa04630_JAK-STAT_signaling_pathway	10	162	244	8019	BCL2;CCND3;MCL1;LIF;JAK1;PIAS2;PDGFRB;GRB2;PIK3CA;CCND1	0.0348	hsa-miR-454-3p
hsa04660_T_cell_receptor_signaling_pathway	8	104	244	8019	CDC42;CD8B;MAPK8;MAPK10;CD8B2;GRB2;LCP2;PIK3CA	0.0194	hsa-miR-454-3p
hsa04664_Fc_epsilon_RI_signaling_pathway	6	68	244	8019	MAPK8;MAPK10;MAP2K6;GRB2;LCP2;PIK3CA	0.0232	hsa-miR-454-3p
hsa04722_Neurotrophin_signaling_pathway	10	119	244	8019	BCL2;NTRK2;NTRK3;CDC42;MAPK8;MAPK10;RPS6KA5;GRB2;PIK3CA;SHC3	0.0057	hsa-miR-454-3p
hsa04728_Dopaminergic_synapse	10	132	244	8019	MAOA;CACNA1C;GRIN2B;PPP2R1B;GNG2;CLOCK;MAPK8;MAPK10;PPP2CA;GNAQ	0.0108	hsa-miR-454-3p
hsa04750_Inflammatory_mediator_regulation_of_TRP_channels	9	100	244	8019	IL1R1;ASIC1;MAPK8;MAPK10;MAP2K6;GNAQ;P2RY2;PIK3CA;TRPA1	0.0056	hsa-miR-454-3p
hsa04912_GnRH_signaling_pathway	7	93	244	8019	CACNA1C;CDC42;MAPK8;MAPK10;MAP2K6;GNAQ;GRB2	0.0304	hsa-miR-454-3p
hsa04917_Prolactin_signaling_pathway	7	70	244	8019	ESR2;MAPK8;MAPK10;GRB2;PIK3CA;SHC3;CCND1	0.0082	hsa-miR-454-3p
hsa04928_Parathyroid_hormone_synthesis,_secretion_and_action	9	106	244	8019	BCL2;RUNX2;PDE4D;PDE4A;MEF2A;MEF2C;FGFR1;GNAQ;MMP16	0.0079	hsa-miR-454-3p
hsa04933_AGE-RAGE_signaling_pathway_in_diabetic_complications	8	100	244	8019	BCL2;CDC42;TGFB2;F3;MAPK8;MAPK10;PIK3CA;CCND1	0.016	hsa-miR-454-3p
hsa04935_Growth_hormone_synthesis,_secretion_and_action	8	119	244	8019	CACNA1C;MAPK8;MAPK10;MAP2K6;GNAQ;GRB2;PIK3CA;SHC3	0.0372	hsa-miR-454-3p
hsa05014_Amyotrophic_lateral_sclerosis_(ALS)	5	57	244	8019	BCL2;GRIN2B;APAF1;SLC1A2;MAP2K6	0.0374	hsa-miR-454-3p
hsa05017_Spinocerebellar_ataxia	8	98	244	8019	ATXN1;GRIN2B;BEAN1;MAPK8;MAPK10;GNAQ;PIK3CA;GRIN3A	0.0144	hsa-miR-454-3p
hsa05132_Salmonella_infection	13	214	244	8019	BCL2;EXOC7;CDC42;TCF7;RAB5B;MAPK8;TAB2;MAPK10;MAP2K6;CYTH3;WASL;ACBD3;DYNLL2	0.0204	hsa-miR-454-3p
hsa05135_Yersinia_infection	9	120	244	8019	CDC42;MAPK8;TAB2;MAPK10;MAP2K6;WASL;LCP2;PIK3CA;WIPF2	0.0158	hsa-miR-454-3p
hsa05142_Chagas_disease_(American_trypanosomiasis)	7	102	244	8019	TGFB2;PPP2R1B;MAPK8;MAPK10;PPP2CA;GNAQ;PIK3CA	0.0451	hsa-miR-454-3p
hsa05145_Toxoplasmosis	8	112	244	8019	BCL2;TGFB2;MAPK8;TAB2;MAPK10;JAK1;MAP2K6;HLA-DPB1	0.0279	hsa-miR-454-3p
hsa05160_Hepatitis_C	11	155	244	8019	PPARA;CDK6;APAF1;PPP2R1B;PSME3;JAK1;PPP2CA;GRB2;PIK3CA;RNASEL;CCND1	0.0119	hsa-miR-454-3p
hsa05161_Hepatitis_B	11	162	244	8019	EGR2;BCL2;TGFB2;APAF1;MAPK8;TAB2;MAPK10;JAK1;MAP2K6;GRB2;PIK3CA	0.0157	hsa-miR-454-3p
hsa05162_Measles	10	138	244	8019	BCL2;CCND3;CDK6;APAF1;MAPK8;TAB2;MAPK10;JAK1;PIK3CA;CCND1	0.014	hsa-miR-454-3p
hsa05166_Human_T-cell_leukemia_virus_1_infection	15	219	244	8019	EGR2;IL1R1;TGFB2;CCND3;SLC25A5;BUB1B;MAPK8;MAPK10;JAK1;MSX2;HLA-DPB1;NFYB;PIK3CA;ANAPC1;CCND1	0.0052	hsa-miR-454-3p
hsa05169_Epstein-Barr_virus_infection	14	201	244	8019	BCL2;CCND3;CDK6;APAF1;MAPK8;TAB2;PSMD12;MAPK10;JAK1;MAP2K6;HDAC2;HLA-DPB1;PIK3CA;CCND1	0.0059	hsa-miR-454-3p
hsa05205_Proteoglycans_in_cancer	13	204	244	8019	CDC42;ERBB4;MRAS;HPSE;RRAS2;TGFB2;PPP1R12A;FGFR1;WNT2B;DCN;GRB2;PIK3CA;CCND1	0.0147	hsa-miR-454-3p
hsa05210_Colorectal_cancer	8	86	244	8019	BCL2;TCF7;TGFB2;MAPK8;MAPK10;GRB2;PIK3CA;CCND1	0.0073	hsa-miR-454-3p
hsa05212_Pancreatic_cancer	8	76	244	8019	CDC42;TGFB2;CDK6;MAPK8;MAPK10;JAK1;PIK3CA;CCND1	0.0037	hsa-miR-454-3p
hsa05214_Glioma	6	75	244	8019	CDK6;PDGFRB;GRB2;PIK3CA;SHC3;CCND1	0.0342	hsa-miR-454-3p
hsa05215_Prostate_cancer	7	97	244	8019	BCL2;TCF7;FGFR1;PDGFRB;GRB2;PIK3CA;CCND1	0.0365	hsa-miR-454-3p
hsa05220_Chronic_myeloid_leukemia	8	76	244	8019	CTBP2;TGFB2;CDK6;HDAC2;GRB2;PIK3CA;SHC3;CCND1	0.0037	hsa-miR-454-3p
hsa05224_Breast_cancer	10	147	244	8019	PGR;ESR2;TCF7;CDK6;FGFR1;WNT2B;GRB2;PIK3CA;SHC3;CCND1	0.0203	hsa-miR-454-3p
hsa05418_Fluid_shear_stress_and_atherosclerosis	10	139	244	8019	BCL2;IL1R1;ACVR1;MEF2A;MEF2C;BMPR1B;MAPK8;MAPK10;MAP2K6;PIK3CA	0.0146	hsa-miR-454-3p
GO:2000310_regulation_of_NMDA_receptor_activity	18	30	3096	15891	GRIA3;GRIA4;GRIN2A;GRIN2B;OPRM1;DLG1;ACTN2;DLG4;DLG2;RASGRF1;DLG3;NLGN3;CAPN1;LRRC7;PPARGC1A;PTK2B;MAPK8IP2;CNIH2	0.0003	hsa-miR-483-5p
GO:0000209_protein_polyubiquitination	71	234	3096	15891	ERCC8;UBE3A;BCL2;MARCHF8;FBXW7;UBE2V1;AREL1;SHPRH;TRIM32;FBXL19;RC3H2;PSMA4;RUSC1;UBE4B;TMEM129;TRIM2;MGRN1;AMFR;PSMA5;PSMB2;RNF14;UBE2E1;UBE2G2;UBE4A;RNF41;RNF213;RNF165;BTRC;CUL3;PSME3;PSMD5;UBE3B;FBXL4;RNF217;RC3H1;PSMD12;ARIH2;PSMF1;PSMC1;NPEPPS;BFAR;TPP2;FBXO30;WSB1;RNF144A;ZNF738;FBXL22;CBFB;FBXW11;THOP1;UBE2D2;TNKS;PRKN;TRAF6;LNPEP;ARIH1;SKP1;FBXO22;FBXW8;RBX1;RNF115;FBXO21;IRF2BP1;RLIM;FB…	0.0011	hsa-miR-483-5p
GO:0072659_protein_localization_to_plasma_membrane	47	138	3096	15891	CACNB2;ZFYVE27;WNK3;ANXA2;DPP10;NFASC;TTC7B;STXBP1;KCNIP4;SCN3B;SKAP1;DLG1;ACTN2;PIP5K1A;FCHO2;ANK3;TNIK;RAB11A;CLASP2;RDX;EPB41L3;PRKG2;TTC7A;SLMAP;RAB15;CDH1;RAB3C;GAK;ZDHHC23;FAM126B;EFR3A;EPHA2;F11R;ANKRD9;RAPGEF2;FAM126A;ZDHHC22;EMP2;ATP1B1;P2RY1;FCER1G;RAB3D;KCNB1;EXOC5;RAB10;PACS1;GPR158	0.0011	hsa-miR-483-5p
GO:0007411_axon_guidance	62	205	3096	15891	SHH;ANOS1;CXCL12;NCAM1;NFASC;SEMA3B;ENAH;CRMP1;LGR6;SH3KBP1;GRB7;NIBAN2;SCN1B;CYFIP2;LRTM2;MAPK3;FRS2;EPHA6;CRPPA;NRXN3;VAX1;NRXN1;BDNF;GFRA1;ROBO1;GFRA2;APBB2;PTK2;PIK3R1;CHL1;DPYSL5;WNT5A;OTX2;DSCAM;SLIT3;EPHA7;CSF1R;SEMA6A;BOC;RPS6KA5;TNR;EPHA2;DVL1;PTPN11;DAB1;KIF5A;EFNB2;EFNA2;EFNB3;UNC5C;NRP2;CDK5R1;EPHB1;FOXD1;POU4F2;EFNA3;FEZ1;SMAD4;SPTBN2;NR4A3;UNC5A;DOK6	0.0023	hsa-miR-483-5p
GO:0007269_neurotransmitter_secretion	21	48	3096	15891	PPT1;GRM4;STXBP1;UNC13A;CASK;NRXN1;SYN3;APBA1;RIMS1;PPFIA4;SNPH;DGKI;VAMP2;DVL1;PDZD11;NRXN2;SLC18A3;SYN2;SYN1;HRH3;LIN7C	0.0026	hsa-miR-483-5p
GO:0009749_response_to_glucose	27	69	3096	15891	GIPR;KHK;PKLR;HNF4A;HNF1B;TGFB1;SMAD2;SREBF1;PFKFB2;GLUL;SIDT2;ACVR1C;SLC8A1;PPARD;SLC30A8;RHOA;VAMP2;EIF2B1;GPLD1;APOA2;NEUROD1;THBS1;PTK2B;NDUFA9;SARM1;SESN2;GJD3	0.0026	hsa-miR-483-5p
GO:0030534_adult_behavior	15	30	3096	15891	GABRG2;SEPTIN5;NRXN3;NRXN1;NLGN3;PAX5;NLGN4X;NCSTN;NRXN2;SHANK2;SPTBN2;NR4A3;CNTNAP2;SHANK1;ZFHX2	0.0039	hsa-miR-483-5p
GO:0045773_positive_regulation_of_axon_extension	16	34	3096	15891	PAFAH1B1;ZFYVE27;DISC1;DBNL;CDKL5;MAPT;SHTN1;ISLR2;SEMA7A;LIMK1;RAB11A;MAP3K13;MAP1B;DBN1;GDI1;POU4F2	0.0047	hsa-miR-483-5p
GO:0006306_DNA_methylation	12	22	3096	15891	ATRX;EHMT1;CTCF;ATF7IP;BAZ2A;GATAD2A;HEMK1;DNMT3A;MTA2;PPM1D;FOS;KMT2E	0.0057	hsa-miR-483-5p
GO:0030878_thyroid_gland_development	12	22	3096	15891	SHH;THRB;MAPK3;SMAD3;NKX2-5;THRA;HOXB3;RAF1;HOXA3;MAP2K1;PAX8;SIX1	0.0057	hsa-miR-483-5p
GO:0098609_cell-cell_adhesion	46	149	3096	15891	PSEN1;CD44;BCL2;ANXA2;TTYH1;FAT3;PDLIM5;CYFIP2;FNDC3A;CTNND1;DLG1;DLG4;DLG2;BAIAP2;DLG3;CDH13;CDSN;CDH19;CBLL1;NPHP4;CD24;STXBP6;CDH11;THY1;CDH1;CDH3;CDH7;VMP1;TRIM29;LRRC7;CDH26;VEZT;CDH6;CELSR3;CDH5;DSC3;TACSTD2;DSC1;DSC2;S100A11;SRPX2;RAB10;CRNN;SYNJ2BP;PDLIM1;PKHD1	0.0057	hsa-miR-483-5p
GO:0046854_phosphatidylinositol_phosphorylation	20	50	3096	15891	IP6K2;IP6K1;TTC7B;PIK3R3;PIP5K1A;PIP4K2C;PIKFYVE;PI4KB;PIK3R1;PIK3CG;BPNT1;TTC7A;FAM126B;EFR3A;PIP4K2A;FAM126A;PIP4K2B;PIK3R2;SMG1;PI4K2A	0.0071	hsa-miR-483-5p
GO:0065003_protein-containing_complex_assembly	37	116	3096	15891	FANCC;MITF;HFE;FGA;PICALM;MAGI1;MAPK3;WIPF1;REPS2;DMTN;SLC7A7;SLC7A9;DLG4;SLC9A3R2;LPXN;APBA1;EPB41;IL1RAP;RIMS1;PARD3;NCKAP1L;KMT2A;NFS1;OCLN;TEAD2;OTX2;MAX;MPP6;VAMP2;PPARGC1A;PPP2R1A;KPNA3;PTK2B;EPRS1;HES1;SHANK1;TEAD1	0.008	hsa-miR-483-5p
GO:0001816_cytokine_production	13	27	3096	15891	CD4;PTAFR;PLA2R1;MAF;NFAT5;FOXP3;NFATC2;NFATC4;NFATC1;PIK3CG;CD226;ITK;NFATC2IP	0.0089	hsa-miR-483-5p
GO:0048870_cell_motility	13	27	3096	15891	ELMO1;PLD1;CLRN1;PTK2;IGSF8;PHACTR1;EPHA2;LRATD1;MAP2K1;FSCN1;RAC1;SRPX2;BRK1	0.0089	hsa-miR-483-5p
GO:0048167_regulation_of_synaptic_plasticity	19	48	3096	15891	PSEN1;GRIN2A;GRIN2B;RIMS2;MAPT;SYNGAP1;AGER;BAIAP2;RASGRF1;JPH4;RIMS1;RIMS4;FGF14;RAPGEF2;LZTS1;YWHAH;EIF4EBP2;PTK2B;YWHAG	0.0093	hsa-miR-483-5p
GO:0007612_learning	22	60	3096	15891	INSR;ATXN1;NTRK2;NRXN3;DLG4;SLC8A3;NRXN1;ATXN1L;STRA6;JPH4;NLGN4Y;NLGN3;NLGN4X;FOSL1;TLR2;ATAD1;SHANK2;VDAC1;GMFB;PRKN;CNTNAP2;UBA6	0.0108	hsa-miR-483-5p
GO:0030097_hemopoiesis	20	53	3096	15891	KIT;CSF1;RUNX1;PICALM;CUL4A;ZBTB16;RUNX3;LCK;ASH2L;GFI1;CD164;ASXL1;NKX2-5;TIPARP;NOTCH2;CSF1R;TTC7A;L3MBTL1;SGPL1;FUT10	0.0116	hsa-miR-483-5p
GO:0038083_peptidyl-tyrosine_autophosphorylation	14	32	3096	15891	BTK;INSR;MAPK3;FGR;LCK;SLA;LYN;ABL2;PTK2;DDR1;FRK;KDR;PTK2B;ITK	0.0126	hsa-miR-483-5p
GO:0046835_carbohydrate_phosphorylation	11	22	3096	15891	GALK1;GCK;KHK;PFKFB2;PFKFB3;PFKFB4;NAGK;XYLB;TKFC;HK3;FCSK	0.0127	hsa-miR-483-5p
GO:2000300_regulation_of_synaptic_vesicle_exocytosis	19	50	3096	15891	DRD2;SEPTIN5;RIMS2;CASK;NCS1;APBA2;APBA1;RIMS1;RIMS4;BACE1;ADCY1;STXBP5L;DGKI;CALM3;DVL1;P2RX1;P2RY1;PFN2;SYN1	0.0129	hsa-miR-483-5p
GO:0007399_nervous_system_development	78	297	3096	15891	GJB1;MTR;PPT1;ATXN1;DCX;CHRM3;NTRK2;NTRK3;CRMP1;KALRN;RBFOX2;SCN3B;ERBB4;TRAPPC6B;UNC119B;DLG4;APBA2;DPF1;ARHGAP26;ATXN1L;BDNF;GFRA1;ROBO1;TIMM8A;NRG1;APBA1;SHOX2;GFRA2;NAV1;FGFR1;MARK4;NOTCH2;PCSK2;NBL1;PRPS1;LIMK1;IGSF8;CNTFR;DPYSL5;PPP2R5D;DSCAM;MEF2D;MOBP;NRN1;DPF3;BPNT1;LRCH4;NUMBL;SDHA;SEMA6A;MYT1L;FGF11;FABP7;FGF14;DPF2;ST8SIA2;FGF2;EP300;FGF12;KCNQ2;EFNB3;SLC7A5;SEMA5A;GMFB;ACTL6A;FEZ1;FO…	0.0138	hsa-miR-483-5p
GO:0048013_ephrin_receptor_signaling_pathway	28	85	3096	15891	PSEN1;GRIN2B;ITSN1;DNM1;SDCBP;NTRK3;KALRN;CHN1;AP2M1;CDC42;VAV3;EPHA6;LYN;PTK2;EPHA7;NCSTN;RHOA;EPHA2;PTPN11;EFNB2;EFNA2;EFNB3;CDK5R1;EPHB1;EFNA3;CRK;RAC1;ANKS1A	0.0138	hsa-miR-483-5p
GO:0000165_MAPK_cascade	70	263	3096	15891	FGFR2;KIT;MEN1;CSF2RB;NCAM1;TGFB1;FGF1;GRIN2B;MBP;MAPK3;FRS2;ERBB4;DLG1;TGFA;PSMA4;ACTN2;DLG4;MARK3;SYNGAP1;RASGRP3;DLG2;GFRA1;RASGRF1;RASGRP4;NRG1;TNIK;GFRA2;DLG3;FGFR1;RASAL1;PTK2;PSMA5;PSMB2;STRADB;MAP3K13;ZFP36L1;ARAF;CUL3;PSME3;PSMD5;MAP3K9;MAP3K4;PEA15;PSMD12;DUSP9;PSMF1;PSMC1;MAP2K6;LRRC7;TAOK3;PDGFRA;SETX;RAPGEF2;BRAF;RAF1;PABPN1;FGF2;CALM1;EREG;NRAS;PDGFB;MAP2K1;PTK2B;POU4F2;RASAL2;FRS3;…	0.0149	hsa-miR-483-5p
GO:0030111_regulation_of_Wnt_signaling_pathway	12	26	3096	15891	ESR1;HNF1B;RUNX1;DACT1;FOXP3;MDFIC;DACT2;SNX3;PPP2R1A;CBFB;VANGL2;SENP2	0.0149	hsa-miR-483-5p
GO:0007030_Golgi_organization	35	114	3096	15891	CSNK1A1;GOLGA6A;CDC42;BCAS3;KIFC3;ATL2;GOLGA6D;TMED5;ARL1;NSFL1C;CIT;CLASP2;RAB2A;GOLGB1;GOLGA8O;GORASP1;SURF4;GOLGA8M;GOLGA8R;RAB30;TMED4;GAK;TRIP11;VMP1;MYO18A;DYM;HTT;FBXW8;HOOK1;TMED9;STX17;PI4K2A;GOLGA6B;TICAM2;GOLPH3	0.0151	hsa-miR-483-5p
GO:0007169_transmembrane_receptor_protein_tyrosine_kinase_signaling_pathway	33	106	3096	15891	FGFR2;INSR;KIT;CD4;CSF1;NTRK2;NTRK3;ERBB4;FGR;LCK;EPHA6;LYN;BDNF;MPZL1;RASGRP4;FLT1;GFRA2;FGFR1;DDR1;MTSS1;EPHA7;CSF1R;SH2B3;TRADD;EPHA2;PDGFRA;PILRB;FRK;KDR;EPHB1;LCP2;PTPRT;CLNK	0.0153	hsa-miR-483-5p
GO:0045821_positive_regulation_of_glycolytic_process	11	23	3096	15891	PSEN1;INSR;IGF1;PFKFB2;PFKFB3;ZBTB20;ARNT;ENTPD5;PFKFB4;PRKAA1;PRKAA2	0.0161	hsa-miR-483-5p
GO:0035176_social_behavior	19	52	3096	15891	ATXN1;SEPTIN5;KALRN;NRXN3;MECP2;DLG4;NRXN1;ATXN1L;NLGN4Y;NLGN3;NLGN4X;DVL1;NRXN2;SHANK2;EIF4EBP2;MAPK8IP2;CNTNAP2;SHANK1;PTCHD1	0.0175	hsa-miR-483-5p
GO:0002576_platelet_degranulation	37	124	3096	15891	F5;F8;SERPINA1;HRG;FGA;IGF1;TGFB1;KNG1;STXBP1;ACTN2;LYN;LAMP2;STXBP2;ALDOA;TEX264;SYTL4;APLP2;CD109;SCG3;LEFTY2;CYRIB;TAGLN2;TUBA4A;GTPBP2;SPARC;SRGN;AHSG;PF4;CALM1;PDGFB;PLEK;SELP;THBS1;TIMP1;MANF;A1BG;NHLRC2	0.0179	hsa-miR-483-5p
GO:0048208_COPII_vesicle_coating	22	64	3096	15891	F5;F8;SERPINA1;GOSR2;SAR1B;SEC31A;TRAPPC6B;TGFA;CTSC;PPP6C;ANKRD28;CUL3;PDCD6;TRAPPC3;GORASP1;BET1;TRAPPC4;PREB;TRAPPC10;SEC22B;SEC24C;CNIH2	0.0188	hsa-miR-483-5p
GO:0006661_phosphatidylinositol_biosynthetic_process	25	76	3096	15891	OCRL;MTMR12;INPP4B;PIK3R3;INPP4A;PIP5K1A;PIK3R5;PIP4K2C;PITPNM3;PIKFYVE;SYNJ2;PI4KB;PIK3R1;MTMR2;CDS1;PIK3CG;PITPNM2;PIP4K2A;FGF2;ARF3;PIP4K2B;PIK3R2;PI4K2A;PLEKHA3;PLEKHA2	0.0194	hsa-miR-483-5p
GO:0009967_positive_regulation_of_signal_transduction	22	65	3096	15891	CHN1;GRB7;CHN2;SLA;SKAP1;VAV3;GRIP2;RUSC1;SH3BP2;LASP1;ARHGAP6;SH2B3;GRAP2;CDKN2AIP;MPP7;STAM;SHB;ARHGAP1;SARM1;LDLRAP1;PAG1;CLNK	0.0214	hsa-miR-483-5p
GO:0002042_cell_migration_involved_in_sprouting_angiogenesis	10	21	3096	15891	PIK3R3;ADTRP;ROBO1;GREM1;MIA3;FGF2;EFNB2;GPLD1;KDR;MMRN2	0.0217	hsa-miR-483-5p
GO:0050771_negative_regulation_of_axonogenesis	10	21	3096	15891	PSEN1;SYNGAP1;ARHGDIA;PTK2;THY1;RHOA;DAB1;EFNB3;GDI1;TRAK2	0.0217	hsa-miR-483-5p
GO:1904886_beta-catenin_destruction_complex_disassembly	10	21	3096	15891	CSNK1A1;CAV1;DVL1;FZD2;FZD1;DVL3;WNT1;FRAT1;FRAT2;AMER1	0.0217	hsa-miR-483-5p
GO:2000311_regulation_of_AMPA_receptor_activity	10	21	3096	15891	GSG1L;SHISA9;SHISA6;CACNG2;SHANK2;CACNG3;MAPK8IP2;CACNG4;SHANK1;CNIH2	0.0217	hsa-miR-483-5p
GO:0016575_histone_deacetylation	14	35	3096	15891	SIRT3;BRMS1;MIER1;SAP30L;HDAC11;TBL1X;SIN3A;HDAC9;BAZ2A;TBL1XR1;MTA2;MIER2;HDAC2;BRMS1L	0.022	hsa-miR-483-5p
GO:0015914_phospholipid_transport	12	28	3096	15891	OSBPL8;SCP2;PCTP;OSBPL10;PITPNB;PITPNM2;ABCG8;NPC2;STARD7;PITPNA;TRIAP1;PRELID2	0.0225	hsa-miR-483-5p
GO:0048015_phosphatidylinositol-mediated_signaling	18	50	3096	15891	IGF1;NPR3;PTAFR;NCS1;FGFR1;PI4KB;PIK3R1;RPS6KB1;PIK3CG;PLCB2;CSF1R;PITPNM2;RHOA;CA8;PDGFRA;KCNH1;PIK3R2;OGT	0.0226	hsa-miR-483-5p
GO:0030168_platelet_activation	31	102	3096	15891	CD40LG;COL3A1;F8;HRG;PDPN;DGKK;MAPK3;LCK;VAV3;GP6;LYN;YWHAZ;PIK3R5;PIK3R1;PDPK1;PIK3CG;GNA12;DGKI;PTPN11;RAF1;PF4;DGKD;GNA11;P2RX1;P2RY1;F2RL3;ARRB1;FCER1G;PRKCE;LCP2;MPIG6B	0.0234	hsa-miR-483-5p
GO:0051225_spindle_assembly	15	39	3096	15891	RCC1;HAUS2;MAPRE2;NEK6;HAUS4;NEK2;HAUS6;GOLGA8O;GOLGA8R;TUBGCP3;TUBB;TNKS;HAUS5;GOLGA6B;KASH5	0.0234	hsa-miR-483-5p
GO:0007416_synapse_assembly	21	62	3096	15891	DRD2;FARP1;DBNL;ERBB4;MECP2;SPOCK2;NRXN1;BDNF;NRG1;NLGN3;DSCAM;CDH1;MAP1B;NRXN2;SHANK2;CRKL;POU4F1;SPTBN2;CLSTN3;SHANK1;ADGRF1	0.024	hsa-miR-483-5p
GO:0035556_intracellular_signal_transduction	93	375	3096	15891	PSEN1;BTK;DCX;WNK3;SMAD2;SDCBP;ASB11;DGKK;SH3BP5;KALRN;CHN1;GPR155;CHN2;MAPK3;CARHSP1;UNC13A;PPP1R1C;TGFA;SNRK;LYN;MCF2L;MARK3;MAPK9;IRAK3;ASB14;CD209;PPP1R17;STMN1;NRG1;TNIK;TRAF3IP2;APBB2;PIKFYVE;ZBTB33;RALGPS1;TGFBR3;MARK4;RGS6;AKT3;CIT;MAK;PPP1R1B;TREM1;PDPK1;RPS6KB1;PRKAR1A;WSB2;NFATC1;RGS7;DEPTOR;TLK2;SH2B3;MAP3K4;STAC;MAP4K2;FER;SIK1B;NRBP1;DGKI;PRKAR2A;RPS6KA5;SH3BP5L;CAMK4;DVL1;WSB1;RAPG…	0.0251	hsa-miR-483-5p
GO:0060291_long-term_synaptic_potentiation	17	47	3096	15891	GRIN2A;GRIN2B;NTRK2;MECP2;SLC8A3;NFATC4;NLGN3;SYT12;STX3;CRHR2;MPP2;TNR;VAMP2;SHANK2;PTK2B;SHANK1;LRRTM1	0.0254	hsa-miR-483-5p
GO:0120163_negative_regulation_of_cold-induced_thermogenesis	17	47	3096	15891	NPR3;IP6K1;ARNTL;PCTP;TLE3;LAMA4;NR1H3;ACOT13;DOCK7;ARRDC3;MAP2K6;LGR4;RBPJ;NOVA2;TLR4;LNPEP;ACOT11	0.0254	hsa-miR-483-5p
GO:0007507_heart_development	51	188	3096	15891	COL3A1;SHH;TGFB1;CACNA1C;NTRK3;PDLIM5;SYPL2;ERBB4;IFT74;SALL1;RBM20;NFATC4;STRA6;SHOX2;EDNRA;CITED2;PPARD;TFDP2;PCSK5;MBD1;HDAC9;ZFP36L1;NKX3-1;SRI;AKAP13;CALCRL;MICAL2;ZDHHC16;SPARC;RIPPLY3;RBP4;MTERF4;DVL1;POU6F1;PTPN11;RAF1;EP300;FGF12;GRK2;GNA11;PDGFB;MAP2K1;SOX4;MBD2;POU4F2;HAND1;POU4F1;HEXIM1;ALPK3;PDLIM1;SENP2	0.0255	hsa-miR-483-5p
GO:0006366_transcription_by_RNA_polymerase_II	69	268	3096	15891	ERCC6;ESR1;PDX1;POU1F1;ERCC2;RREB1;TAF5L;RUNX3;MAF;GLIS3;POLR2J3;NFAT5;FOSB;ELF3;DEK;TAF12;NFATC4;RBMX;POU6F2;KLF11;THRA;KMT2A;CCNH;CTDP1;BMPR2;MBD1;ELOC;POU2F2;MEIS2;CCNT1;TAF1C;ZBTB7B;TBPL1;DDX21;SOX5;SUPT3H;NFIX;MAX;USF1;NFATC1;PAX5;NCAPG2;PKNOX1;FOSL1;KLF13;MED20;RNMT;USF2;TRIP11;DVL1;TRIM29;CBFB;POLR2J;AHR;GTF2F1;ARRB1;HAND1;FOS;NKX6-1;POLR2I;TAF10;TCEA1;HSF2BP;RTF1;YBX2;HIF3A;ZNF768;TAF3;GT…	0.0265	hsa-miR-483-5p
GO:0018108_peptidyl-tyrosine_phosphorylation	35	120	3096	15891	BTK;FGFR2;INSR;KIT;NTRK2;NTRK3;ERBB4;FGR;LCK;EPHA6;LYN;EIF2AK2;ABL2;WEE1;FLT1;FGFR1;PTK2;IL12RB2;MAP2K4;ABI2;EPHA7;CSF1R;CLK2;FER;EPHA2;MAP2K6;PDGFRA;BAZ1B;PEAK1;KDR;PDGFB;MAP2K1;PTK2B;EPHB1;STYK1	0.0265	hsa-miR-483-5p
GO:0007264_small_GTPase_mediated_signal_transduction	26	83	3096	15891	ITSN1;RAP1B;KRIT1;VAV3;ABR;RRAD;PLD1;RASGRP3;ARHGAP32;RASGRF1;RASGRP4;RERG;RALGPS1;RAB42;RIN2;DOCK7;RALGPS2;RGL1;RAPGEF2;DAB1;RABIF;ARHGAP1;ARL3;DOCK3;RASGRF2;ARHGAP31	0.0271	hsa-miR-483-5p
GO:0018230_peptidyl-L-cysteine_S-palmitoylation	10	22	3096	15891	ZDHHC9;ZDHHC19;ZDHHC3;ZDHHC7;ZDHHC23;ZDHHC24;ZDHHC21;ZDHHC2;ZDHHC22;ZDHHC18	0.0271	hsa-miR-483-5p
GO:0071277_cellular_response_to_calcium_ion	26	83	3096	15891	CARF;DMTN;FOSB;SYT2;FUS;SYT12;RASAL1;CAMK2D;SYT6;WNT5A;ADCY1;NCSTN;SYT5;SYT17;CPNE5;BRAF;PRKAA1;GPLD1;KCNH1;FOS;PPIF;PRKAA2;SLC25A24;CLIC4;ACER1;LCE1D	0.0271	hsa-miR-483-5p
GO:0001954_positive_regulation_of_cell-matrix_adhesion	11	26	3096	15891	CSF1;DISC1;SKAP1;CDK6;DAG1;CDH13;CCL28;EMP2;PTK2B;FERMT1;PLEKHA2	0.0301	hsa-miR-483-5p
GO:1900740_positive_regulation_of_protein_insertion_into_mitochondrial_membrane_involved_in_apoptotic_signaling_pathway	11	26	3096	15891	BCL2;TP63;TP73;YWHAZ;TFDP2;PPP3CC;YWHAH;E2F1;TFDP1;YWHAG;NMT1	0.0301	hsa-miR-483-5p
GO:2000463_positive_regulation_of_excitatory_postsynaptic_potential	11	26	3096	15891	RIMS2;RGS4;DLG4;NRXN1;BAIAP2;NLGN3;RIMS1;DVL1;SHANK2;PTK2B;SHANK1	0.0301	hsa-miR-483-5p
GO:0048010_vascular_endothelial_growth_factor_receptor_signaling_pathway	21	64	3096	15891	CYFIP2;ELMO1;CDC42;VAV3;PXN;BAIAP2;FLT1;NCKAP1L;PTK2;WASF2;PIK3R1;RHOA;KDR;MAPK11;SHB;NRP2;PTK2B;PIK3R2;CRK;RAC1;BRK1	0.0307	hsa-miR-483-5p
GO:0050919_negative_chemotaxis	14	37	3096	15891	SEMA3B;LGR6;LRTM2;SEMA4D;SEMA7A;SEMA3E;SEMA6D;SEMA4G;SLIT3;EPHA7;SEMA6A;RHOA;NRP2;SEMA5A	0.0308	hsa-miR-483-5p
GO:0032024_positive_regulation_of_insulin_secretion	15	41	3096	15891	GCK;GIPR;SIRT3;PFKFB2;GLUL;GHRL;PPARD;SLC30A8;MCU;GLUD1;RBP4;CD38;SOX4;PRKCE;NKX6-1	0.032	hsa-miR-483-5p
GO:0034332_adherens_junction_organization	15	41	3096	15891	NUMB;CTNND1;CADM3;PVR;CDH13;NECTIN3;CDH19;NUMBL;CDH11;CDH1;CDH3;CDH7;CDH26;CDH6;CDH5	0.032	hsa-miR-483-5p
GO:0051260_protein_homooligomerization	57	218	3096	15891	GCH1;KCNA1;CRYAA;CALHM1;TMCC1;KCTD21;GLUL;SEPTIN4;GLRA3;CCDC88C;KCNC1;ZBTB1;SMARCAD1;KCTD15;DERL1;ATL2;VSTM5;ANXA6;PDCD6IP;RAD51;RBMX;IDE;KCTD7;FUS;CAV1;PEX11B;MICU1;DPYSL3;RNF213;KCNC2;STOM;MFF;MPP2;KCTD17;RAD52;SCUBE3;TMEM120A;IKZF4;DGKD;B4GALT1;KCND3;ELAVL1;IGHMBP2;KCNA3;P2RX1;FCER1G;KCNB1;KCNA10;TAF10;ATP5IF1;KCNS2;TNFAIP1;LY6G6C;COLEC12;EHD4;PRTG;KCTD13	0.0325	hsa-miR-483-5p
GO:0046676_negative_regulation_of_insulin_secretion	12	30	3096	15891	DRD2;SREBF1;ACVR1C;SYTL4;GHRL;REST;CHGA;STXBP5L;PTPN11;PRKN;KCNB1;ENHO	0.0326	hsa-miR-483-5p
GO:0060071_Wnt_signaling_pathway,_planar_cell_polarity_pathway	27	89	3096	15891	AP2M1;CDC42;PSMA4;PRICKLE1;PSMA5;PSMB2;WNT5A;PSME3;PSMD5;DAAM1;CLTC;RHOA;PSMD12;PSMF1;PSMC1;DVL1;PRICKLE2;CELSR3;FZD2;FZD1;DVL3;WNT1;GPC6;RAC1;FZD3;VANGL2;SMURF2	0.033	hsa-miR-483-5p
GO:0006091_generation_of_precursor_metabolites_and_energy	17	49	3096	15891	ADRB3;FECH;GIPR;PDX1;PHKG2;NRF1;ACO2;THTPA;CROT;PPARD;RUNX1T1;DLST;XYLB;VGF;GNPDA1;ATP5IF1;DHTKD1	0.0336	hsa-miR-483-5p
GO:0032880_regulation_of_protein_localization	17	49	3096	15891	PICALM;FBXW7;TRIM17;WDPCP;TMEM231;MMD2;USP8;TRIM22;B9D1;NKX3-1;STX6;SWAP70;AAK1;CELSR3;TPR;SIX1;VPS4A	0.0336	hsa-miR-483-5p
GO:0010468_regulation_of_gene_expression	39	140	3096	15891	CDK4;G6PC;SHH;HRG;IGF1;BCL2;CAVIN4;ZNF451;SIRPA;MAPK3;TP73;APBA2;MAPK9;ATXN7L3B;CDK6;APBA1;AFF2;COQ7;REST;POGZ;ZNF513;SORT1;MAK;ZFP36L1;PTPRC;DNM1L;MAP3K4;ZNF827;CDH1;CILK1;AHR;ATP1B1;MAPK11;MAPK13;TAF10;SART3;TRIM44;DHH;SHC4	0.0341	hsa-miR-483-5p
GO:0051865_protein_autoubiquitination	21	65	3096	15891	ERCC8;UBE3A;TRIM13;TRIM17;UBE4B;RNF185;AMFR;RNF41;RNF213;TRIM68;RNF220;BFAR;RNF157;KLHL24;UBE2D2;PRKN;TRAF6;RNF11;RNF115;RAD18;SH3RF1	0.0346	hsa-miR-483-5p
GO:0019933_cAMP-mediated_signaling	11	27	3096	15891	RAPGEF3;RIMS2;PDE4D;ADCYAP1R1;ADCY1;RAPGEF2;AHR;GLP1R;EIF4EBP2;ADCY2;HTR5A	0.0363	hsa-miR-483-5p
GO:0048041_focal_adhesion_assembly	11	27	3096	15891	BCL2;SORBS1;ACTN2;PIP5K1A;RCC2;CORO2B;PDPK1;ARHGAP6;THY1;PEAK1;PTK2B	0.0363	hsa-miR-483-5p
GO:0016311_dephosphorylation	26	86	3096	15891	DUSP13;PFKFB2;NT5DC3;DUSP28;G6PC2;INPP4B;PTPRB;THTPA;INPP4A;PHOSPHO1;PFKFB3;NUDT16;APTX;THNSL2;PTPRC;BPNT1;DUSP18;PFKFB4;ACP6;NTPCR;CILP;DUSP8;HDDC2;PDXP;TIGAR;PPM1A	0.037	hsa-miR-483-5p
GO:0000187_activation_of_MAPK_activity	34	120	3096	15891	INSR;KIT;IGF1;FGF1;GRM4;NTRK3;UBE2V1;MAPK3;FRS2;TGFA;IKBKG;PROK2;TP73;GHRL;NRG1;WNT5A;PTPRC;MAP2K4;PEA15;DUSP9;PTPN11;MAP2K6;PRKAA1;FGF2;PDE6G;MAPK11;MAP2K1;THBS1;TLR4;ARRB1;TRAF6;CRKL;GNG3;TAB3	0.0382	hsa-miR-483-5p
GO:0003333_amino_acid_transmembrane_transport	13	35	3096	15891	PDPN;SLC38A1;SLC7A7;SLC7A9;SLC6A6;SLC38A4;SLC6A15;SLC36A4;SLC38A2;SLC36A1;SLC38A7;SLC7A5;SLC38A5	0.0404	hsa-miR-483-5p
GO:0018345_protein_palmitoylation	10	24	3096	15891	ZDHHC9;GLUL;ZDHHC3;ZDHHC7;ZDHHC16;ZDHHC23;ZDHHC21;ZDHHC2;ZDHHC22;ZDHHC18	0.0405	hsa-miR-483-5p
GO:0043010_camera-type_eye_development	15	43	3096	15891	SHH;MITF;GPD2;CACNA1C;WDPCP;TMEM231;VAX1;STRA6;RAB3GAP1;B9D1;PKNOX1;RXRA;SHROOM2;MTERF4;RAX	0.0427	hsa-miR-483-5p
GO:0060348_bone_development	15	43	3096	15891	FGFR2;PHEX;NSD2;SPNS2;PLS3;BBX;TULP3;CCN4;PRPSAP2;AKAP13;SPARC;DYM;WNT1;TTC9;AMER1	0.0427	hsa-miR-483-5p
GO:0017157_regulation_of_exocytosis	11	28	3096	15891	SEPTIN5;SEPTIN4;HAP1;RIMS2;RAB15;STXBP5L;RAB3C;VAMP2;RAB3D;RAB21;RAB10	0.0434	hsa-miR-483-5p
GO:0007015_actin_filament_organization	27	92	3096	15891	TPM1;BCL2;ERMN;SH3KBP1;CDC42;TPM3;DLG1;ALDOA;TPM4;SORBS2;CLRN1;XIRP1;HIP1;RHOH;RHOA;SHROOM2;TMSB15B;CORO6;DBN1;EMP2;RND2;DIAPH2;BRK1;RHOJ;SHROOM4;SHROOM3;KASH5	0.0441	hsa-miR-483-5p
GO:0032869_cellular_response_to_insulin_stimulus	27	92	3096	15891	CDK4;GCK;INSR;PKLR;APRT;CEACAM1;SORBS1;SLC2A4;CFLAR;HDAC9;PIK3R1;ZFP36L1;PDPK1;RPS6KB1;USF1;FER;VAMP2;STAT1;GPLD1;FOXO1;EPRS1;POU4F2;PIK3R2;RAB31;YWHAG;RAB10;SYAP1	0.0441	hsa-miR-483-5p
GO:0014066_regulation_of_phosphatidylinositol_3-kinase_signaling	9	21	3096	15891	CEACAM1;MAPK3;DIPK2A;PIP5K1A;PIP4K2C;ENTPD5;PIP4K2A;PIP4K2B;PPP2R5B	0.045	hsa-miR-483-5p
GO:0042098_T_cell_proliferation	9	21	3096	15891	RC3H2;CCND3;PTPRC;PIK3CG;NCSTN;RC3H1;TNFSF14;MSN;MALT1	0.045	hsa-miR-483-5p
GO:0070584_mitochondrion_morphogenesis	9	21	3096	15891	OPA3;PID1;CERT1;BCL2L1;SSBP1;MFF;DNM1L;PANK2;FEZ1	0.045	hsa-miR-483-5p
GO:0001975_response_to_amphetamine	12	32	3096	15891	DRD2;GRIN2A;PDE1B;ASIC1;RGS4;HDAC9;PPP1R1B;TRDMT1;CALM3;HDAC2;CNR2;RANBP2	0.0455	hsa-miR-483-5p
GO:0045815_positive_regulation_of_gene_expression,_epigenetic	12	32	3096	15891	ERCC6;POLR1F;SF3B1;MYO1C;DEK;POLR1B;SPHK2;TAF1C;DDX21;EP300;BAZ1B;SMARCA5	0.0455	hsa-miR-483-5p
GO:0048701_embryonic_cranial_skeleton_morphogenesis	12	32	3096	15891	FGFR2;SMAD2;SMAD3;SLC39A1;PAX5;TBX15;PDGFRA;MMP16;SIX1;PRRX1;EIF4A3;SLC39A3	0.0455	hsa-miR-483-5p
GO:0030177_positive_regulation_of_Wnt_signaling_pathway	13	36	3096	15891	FGFR2;SHH;DISC1;LGR6;RSPO4;DIXDC1;RSPO1;DACT1;SALL1;CCN4;TLR2;CSNK2A1;MBD2	0.0471	hsa-miR-483-5p
GO:0060412_ventricular_septum_morphogenesis	13	36	3096	15891	NOS3;ROBO1;NKX2-5;CITED2;TGFBR3;BMPR2;SLIT3;RBPJ;SOX4;GJA5;SMAD4;HES1;HEY2	0.0471	hsa-miR-483-5p
GO:0008652_cellular_amino_acid_biosynthetic_process	10	25	3096	15891	PAH;GLUL;KYAT1;GPT2;GLS;PYCR2;PYCR1;RIMKLB;GLUD1;GADL1	0.0486	hsa-miR-483-5p
GO:0008360_regulation_of_cell_shape	39	145	3096	15891	KIT;TPM1;PALM2AKAP2;PDPN;BRWD1;ERMN;SH3KBP1;CDC42;FGR;DLG1;DMTN;ALDOA;SEMA4D;BAIAP2;ITGA7;EPB41;SEMA3E;PTK2;RDX;CDC42EP3;CFAP410;RHOH;EPB41L3;GNA12;CSF1R;RHOA;PRPF40A;FMNL3;KDR;MSN;P2RY1;PTK2B;CRK;RND2;ZMPSTE24;MYO10;RHOJ;SHROOM3;BRWD3	0.0495	hsa-miR-483-5p
hsa00230_Purine_metabolism	36	130	1575	8019	PKLR;PDE6A;APRT;IMPDH1;PDE4C;PDE1B;PDE1A;AK6;PDE4B;PRPS2;PDE11A;PDE5A;PDE4D;FHIT;NUDT16;AK2;AK3;PRPS1;PDE7A;ENTPD3;NUDT9;ENTPD5;ADCY1;ADA2;HDDC3;NME6;ADCY3;NUDT5;NTPCR;PDE6G;GMPS;GUCY2C;GMPR;ADCY6;PDE7B;ADCY2	0.0474	hsa-miR-483-5p
hsa01521_EGFR_tyrosine_kinase_inhibitor_resistance	24	79	1575	8019	FGFR2;IL6R;IGF1;BCL2;MAPK3;TGFA;PIK3R3;NRG1;BCL2L1;AKT3;PIK3R1;ARAF;RPS6KB1;EIF4E2;PDGFRA;BRAF;RAF1;FGF2;KDR;NRAS;PDGFB;MAP2K1;PIK3R2;SHC4	0.0454	hsa-miR-483-5p
hsa01522_Endocrine_resistance	31	98	1575	8019	CDK4;ESR1;NOTCH3;IGF1;BCL2;MAPK3;ESR2;PIK3R3;MAPK9;PTK2;NOTCH2;AKT3;PIK3R1;E2F3;ARAF;RPS6KB1;ADCY1;ADCY3;BRAF;RAF1;NRAS;MAPK11;MAPK13;MAP2K1;ABCB11;PIK3R2;E2F1;FOS;ADCY6;ADCY2;SHC4	0.0173	hsa-miR-483-5p
hsa04010_MAPK_signaling_pathway	85	295	1575	8019	FGFR2;INSR;KIT;IGF1;TGFB1;CACNA1C;CACNA1E;CACNB2;CACNB4;CSF1;FGF1;CACNA2D2;NTRK2;RAP1B;CDC42;PTPN5;MAPK3;MAPK8IP3;ERBB4;MRAS;TGFA;IKBKG;RRAS2;ELK1;MAPT;MAPK9;RASGRP3;BDNF;STMN1;RASGRF1;RASGRP4;FLT1;IL1RAP;FGFR1;AKT3;MAP3K13;PPP3CC;ARAF;MAX;NFATC1;MAP2K4;GNA12;CSF1R;MAP3K4;MAP4K2;DUSP9;RPS6KA5;ANGPT4;TRADD;EPHA2;MAP2K6;RPS6KA6;TAOK3;PDGFRA;RAPGEF2;BRAF;RAF1;FGF2;CACNG2;EFNA2;EREG;KDR;NRAS;PDGFB;MA…	0.0019	hsa-miR-483-5p
hsa04014_Ras_signaling_pathway	69	232	1575	8019	FGFR2;INSR;KIT;IGF1;CSF1;FGF1;GRIN2A;GRIN2B;NTRK2;RAP1B;CDC42;MAPK3;MRAS;GNG4;TGFA;IKBKG;RRAS2;ELK1;PIK3R3;SYNGAP1;PLD1;MAPK9;ABL2;RASGRP3;BDNF;RASGRF1;RASGRP4;FLT1;FGFR1;BCL2L1;RASAL1;GNGT2;AKT3;RASSF1;PIK3R1;RAB5B;SHOC2;PLA2G2D;CSF1R;REL;RGL1;RHOA;ANGPT4;EPHA2;CALM3;PTPN11;PDGFRA;RAF1;FGF2;RIN1;CALM1;EFNA2;KDR;NRAS;PDGFB;MAP2K1;GNG11;RASAL2;EFNA3;PIK3R2;RAC1;RASGRF2;GNG3;EXOC2;GNG12;GNB4;KSR2;S…	0.0025	hsa-miR-483-5p
hsa04015_Rap1_signaling_pathway	66	210	1575	8019	FGFR2;INSR;KIT;IGF1;CSF1;DRD2;FGF1;GRIN2A;GRIN2B;ENAH;RAP1B;KRIT1;MAGI1;CDC42;MAPK3;SKAP1;VAV3;MRAS;CTNND1;RAPGEF3;PIK3R3;RASGRP3;LPAR5;FLT1;FGFR1;PARD3;AKT3;PIK3R1;ADCY1;PLCB2;CSF1R;RHOA;CDH1;ADCY3;ANGPT4;EPHA2;CALM3;MAP2K6;PDGFRA;RAPGEF2;BRAF;RAF1;FGF2;CALM1;EFNA2;KDR;NRAS;P2RY1;PDGFB;PFN2;MAPK11;MAPK13;MAP2K1;THBS1;F2RL3;EFNA3;PIK3R2;CRK;CRKL;LCP2;PRKD3;GNAI3;RAC1;TLN2;ADCY6;ADCY2	0.001	hsa-miR-483-5p
hsa04022_cGMP-PKG_signaling_pathway	51	167	1575	8019	ADRB3;INSR;NOS3;AGTR1;ATP1A2;CACNA1C;KNG1;OPRD1;ATP2B2;ATP2B4;MYLK4;KCNMA1;MAPK3;PDE5A;IRAG1;SLC8A1;SLC8A3;NFATC2;NFATC4;PIK3R5;EDNRA;AKT3;PPP3CC;ATP1A3;MEF2D;NFATC1;ADCY1;PIK3CG;GNA12;PRKG2;PLCB2;MYLK3;RHOA;ADCY3;MYLK;CALM3;RAF1;CALM1;ATP1B1;FXYD2;GNA11;PPP1CB;MAP2K1;VDAC1;PRKCE;PPIF;BORCS8-MEF2B;GNAI3;ADCY6;ADCY2;NPPC	0.0054	hsa-miR-483-5p
hsa04024_cAMP_signaling_pathway	56	216	1575	8019	GIPR;HTR1A;ATP1A2;CACNA1C;DRD2;GRIA3;GRIA4;GRIN2A;GRIN2B;PDE4C;ATP2B2;ATP2B4;RAP1B;PDE4B;MAPK3;SST;VAV3;RAPGEF3;RRAS2;PDE4D;PIK3R3;ADCYAP1R1;PTGER3;PLD1;GHRL;MAPK9;BDNF;EDNRA;AKT3;CAMK2D;PPP1R1B;PIK3R1;ATP1A3;NFATC1;ADCY1;EDN2;RHOA;ADCY3;CAMK4;CALM3;BRAF;RAF1;EP300;CALM1;ATP1B1;FXYD2;GLP1R;PPP1CB;MAP2K1;PIK3R2;FOS;GNAI3;RAC1;ADCY6;ADCY2;GPR119	0.0434	hsa-miR-483-5p
hsa04062_Chemokine_signaling_pathway	51	189	1575	8019	CXCL12;RAP1B;ELMO1;CDC42;MAPK3;FGR;VAV3;PXN;GNG4;IKBKG;LYN;PIK3R3;PIK3R5;PARD3;GNGT2;PTK2;AKT3;PIK3R1;CCR9;ADCY1;PIK3CG;PLCB2;CCL28;RHOA;ADCY3;BRAF;RAF1;PF4;STAT1;STAT2;GRK2;NRAS;MAP2K1;XCL2;ARRB1;PTK2B;GNG11;CCL16;PIK3R2;CRK;CRKL;GRK5;ITK;GNAI3;RAC1;GNG3;ADCY6;GNG12;ADCY2;GNB4;SHC4	0.0314	hsa-miR-483-5p
hsa04071_Sphingolipid_signaling_pathway	37	119	1575	8019	NOS3;BCL2;KNG1;OPRD1;MAPK3;PIK3R3;PLD1;MAPK9;SGMS2;PPP2R1B;PPP2R5A;SPHK2;AKT3;PIK3R1;PDPK1;PPP2R5D;PPP2R2B;GNA12;PLCB2;RHOA;TRADD;RAF1;PPP2R1A;NRAS;MAPK11;MAPK13;MAP2K1;SGPL1;FCER1G;ABCC1;PIK3R2;PRKCE;PPP2R5B;GNAI3;RAC1;CERS4;ACER1	0.0125	hsa-miR-483-5p
hsa04072_Phospholipase_D_signaling_pathway	44	148	1575	8019	INSR;KIT;AGTR1;GRM4;GRM7;PTGFR;DNM1;DGKK;MAPK3;MRAS;RAPGEF3;RRAS2;PIK3R3;PLD1;PIP5K1A;PIK3R5;LPAR5;SPHK2;AKT3;PIK3R1;ADCY1;PIK3CG;GNA12;PLCB2;RHOA;ADCY3;DGKI;PTPN11;PDGFRA;RAF1;AGPAT1;DGKD;NRAS;PDGFB;MAP2K1;PTK2B;FCER1G;CYTH2;PIK3R2;ADCY6;AGPAT4;ADCY2;SHC4;PLA2G4F	0.013	hsa-miR-483-5p
hsa04130_SNARE_interactions_in_vesicular_transport	13	33	1575	8019	GOSR1;GOSR2;BET1L;STX3;STX6;VAMP1;BET1;VAMP2;STX18;STX11;SNAP23;SEC22B;STX17	0.0309	hsa-miR-483-5p
hsa04213_Longevity_regulating_pathway	20	62	1575	8019	INSR;IGF1;SOD2;PIK3R3;AKT3;PIK3R1;CLPB;RPS6KB1;ADCY1;ADCY3;PRKAA1;HDAC2;FOXO1;NRAS;EIF4EBP2;PIK3R2;PRKAB2;PRKAA2;ADCY6;ADCY2	0.0418	hsa-miR-483-5p
hsa04218_Cellular_senescence	43	160	1575	8019	CDK4;TGFB1;SMAD2;CHEK2;NBN;MAPK3;MRAS;RRAS2;PIK3R3;LIN54;CCND3;NFATC2;NFATC4;SMAD3;CDK6;TRAF3IP2;CAPN1;AKT3;PIK3R1;E2F3;PPP3CC;ZFP36L1;BTRC;MCU;NFATC1;CDK2;CALM3;MAP2K6;RAF1;CALM1;HUS1;FBXW11;FOXO1;NRAS;PPP1CB;MAPK11;MAPK13;MAP2K1;VDAC1;PIK3R2;E2F1;RAD50;GADD45B	0.0465	hsa-miR-483-5p
hsa04261_Adrenergic_signaling_in_cardiomyocytes	48	149	1575	8019	KCNE1;TPM1;BCL2;AGTR1;ATP1A2;CACNA1C;CACNB2;CACNB4;ATP2B2;ATP2B4;CACNA2D2;SCN1B;MAPK3;TPM3;RAPGEF3;SLC8A1;SLC8A3;SCN4B;PIK3R5;TPM4;PPP2R1B;PPP2R5A;AKT3;CAMK2D;ATP1A3;PPP2R5D;PPP2R2B;ADCY1;PIK3CG;PLCB2;ADCY3;RPS6KA5;CALM3;PPP2R1A;CALM1;CACNG2;ATP1B1;FXYD2;PPP1CB;MAPK11;MAPK13;SCN7A;PPP2R5B;GNAI3;CACNG3;CACNG4;ADCY6;ADCY2	0.003	hsa-miR-483-5p
hsa04310_Wnt_signaling_pathway	50	160	1575	8019	PSEN1;CTNNBIP1;CTBP1;LGR6;CSNK1A1;RSPO4;RSPO1;TCF7;MAPK9;CCND3;NFATC2;NFATC4;TBL1X;PRICKLE1;SMAD3;PPARD;CCN4;ZNRF3;CAMK2D;PPP3CC;WNT5A;BTRC;DAAM1;NFATC1;PLCB2;WNT2B;FOSL1;RNF43;RHOA;TBL1XR1;DVL1;LGR4;CSNK2A1;EP300;PRICKLE2;FBXW11;FZD2;FZD1;DVL3;SMAD4;WNT1;FRAT1;RAC1;SKP1;FRAT2;RBX1;FZD3;VANGL2;SENP2;NOTUM	0.0041	hsa-miR-483-5p
hsa04330_Notch_signaling_pathway	19	53	1575	8019	PSEN1;ATXN1;NOTCH3;NUMB;CTBP1;LFNG;ATXN1L;NOTCH2;DTX3;NUMBL;NCSTN;DTX4;DVL1;EP300;RBPJ;HDAC2;DVL3;HES1;HEY2	0.0218	hsa-miR-483-5p
hsa04340_Hedgehog_signaling_pathway	17	50	1575	8019	SHH;BCL2;SPOP;CSNK1A1;MGRN1;PTCH2;SUFU;CDON;BTRC;CUL3;GPR161;BOC;FBXW11;GRK2;ARRB1;DHH;SMURF2	0.041	hsa-miR-483-5p
hsa04350_TGF-beta_signaling_pathway	31	94	1575	8019	TGFB1;SMAD2;MAPK3;ZFYVE16;ACVR1C;SMAD9;SMAD3;RGMA;LEFTY2;PPP2R1B;GREM1;TGIF2;BMPR1B;BMPR2;NBL1;MICOS10-NBL1;RPS6KB1;CHRD;RHOA;EP300;PPP2R1A;ID4;BMP8B;THBS1;SMAD4;INHBC;SKP1;TFDP1;RBX1;LEFTY1;SMURF2	0.0111	hsa-miR-483-5p
hsa04360_Axon_guidance	55	181	1575	8019	SHH;CXCL12;ABLIM1;SEMA3B;ENAH;CDC42;MAPK3;EPHA6;PIK3R3;ABLIM2;TRPC4;NFATC2;NFATC4;SEMA4D;ROBO1;SEMA7A;RGMA;SRGAP2;SEMA3E;PARD3;SEMA6D;PTK2;BMPR1B;SEMA4G;BMPR2;LIMK1;CAMK2D;PIK3R1;CFL2;PPP3CC;DPYSL5;WNT5A;SLIT3;EPHA7;SEMA6A;BOC;MYL12A;RHOA;EPHA2;PTPN11;RAF1;EFNB2;EFNA2;EFNB3;NRAS;UNC5C;SEMA5A;EPHB1;EFNA3;PIK3R2;GNAI3;RAC1;FZD3;SSH3;UNC5A	0.0044	hsa-miR-483-5p
hsa04370_VEGF_signaling_pathway	20	59	1575	8019	NOS3;CDC42;MAPK3;PXN;PIK3R3;NFATC2;PTK2;SPHK2;AKT3;PIK3R1;PPP3CC;RAF1;KDR;NRAS;MAPK11;MAPK13;MAP2K1;PIK3R2;RAC1;PLA2G4F	0.0291	hsa-miR-483-5p
hsa04371_Apelin_signaling_pathway	52	137	1575	8019	NOTCH3;NOS3;NOS1;AGTR1;SMAD2;MYLK4;MAPK3;NRF1;MRAS;GNG4;RRAS2;SLC8A1;SLC8A3;PIK3R5;SMAD3;PLIN1;GNGT2;SPHK2;AKT3;MEF2D;RPS6KB1;ADCY1;PIK3CG;PLCB2;MYLK3;BECN1;CDH1;ADCY3;MYLK;CAMK4;CALM3;PPARGC1A;RAF1;PRKAA1;GABARAPL1;CALM1;NRAS;MAP2K1;GNG11;SMAD4;PRKAB2;PRKCE;BORCS8-MEF2B;PRKAA2;GNAI3;GABARAP;GNG3;ADCY6;APLN;GNG12;ADCY2;GNB4	0.0001	hsa-miR-483-5p
hsa04380_Osteoclast_differentiation	37	128	1575	8019	BTK;MITF;CTSK;FCGR3B;TGFB1;CSF1;FHL2;SIRPA;MAPK3;LCK;LILRB5;IKBKG;FOSB;PIK3R3;MAPK9;NFATC2;CALCR;AKT3;PIK3R1;PPP3CC;LILRA1;NFATC1;CSF1R;FOSL1;CAMK4;MAP2K6;STAT1;STAT2;MAPK11;MAPK13;MAP2K1;TRAF6;PIK3R2;FOS;FOSL2;LCP2;RAC1	0.0287	hsa-miR-483-5p
hsa04520_Adherens_junction	22	71	1575	8019	INSR;SORBS1;CDC42;MAPK3;CTNND1;PTPRB;TCF7;BAIAP2;SMAD3;SSX2IP;FGFR1;PARD3;WASF2;NECTIN3;FER;RHOA;CDH1;PTPRF;CSNK2A1;EP300;SMAD4;RAC1	0.0463	hsa-miR-483-5p
hsa04550_Signaling_pathways_regulating_pluripotency_of_stem_cells	46	142	1575	8019	FGFR2;IGF1;SMAD2;MAPK3;ACVR1C;PIK3R3;SMAD9;LIFR;SMARCAD1;TCF7;SMAD3;LEFTY2;FGFR1;REST;BMPR1B;BMPR2;AKT3;PIK3R1;WNT5A;LIF;WNT2B;KAT6A;PCGF3;DUSP9;DVL1;RAF1;FGF2;FZD2;ID4;HOXB1;NRAS;MAPK11;MAPK13;MAP2K1;FZD1;DVL3;HAND1;PIK3R2;SMAD4;WNT1;HOXA1;INHBC;FZD3;LEFTY1;LHX5;PCGF1	0.0033	hsa-miR-483-5p
hsa04611_Platelet_activation	38	124	1575	8019	BTK;COL3A1;FGA;NOS3;PTGS1;RAP1B;MYLK4;MAPK3;GP6;LYN;PIK3R3;PIK3R5;AKT3;PIK3R1;ADCY1;PIK3CG;PRKG2;PLCB2;MYL12A;MYLK3;RHOA;ADCY3;MYLK;P2RX1;P2RY1;PPP1CB;MAPK11;MAPK13;SNAP23;F2RL3;FCER1G;PIK3R2;LCP2;GNAI3;TLN2;ADCY6;ADCY2;PLA2G4F	0.0137	hsa-miR-483-5p
hsa04660_T_cell_receptor_signaling_pathway	30	104	1575	8019	CD40LG;CDK4;CD4;CDC42;MAPK3;LCK;VAV3;DLG1;IKBKG;PIK3R3;MAPK9;NFATC2;AKT3;PIK3R1;PPP3CC;PDPK1;PTPRC;NFATC1;GRAP2;RHOA;RAF1;NRAS;MAPK11;MAPK13;MAP2K1;PIK3R2;FOS;ITK;LCP2;MALT1	0.0456	hsa-miR-483-5p
hsa04710_Circadian_rhythm	14	31	1575	8019	ARNTL;CRY2;BTRC;CLOCK;PRKAA1;RORB;FBXW11;PER1;RORA;BHLHE40;PRKAB2;PRKAA2;SKP1;RBX1	0.011	hsa-miR-483-5p
hsa04713_Circadian_entrainment	29	97	1575	8019	NOS1;CACNA1C;GRIA3;GRIA4;GRIN2A;GRIN2B;KCNJ5;MAPK3;GNG4;ADCYAP1R1;NOS1AP;GNGT2;CAMK2D;ADCY1;PRKG2;PLCB2;ADCY3;RPS6KA5;CALM3;CALM1;PER1;GNG11;FOS;GNAI3;GNG3;ADCY6;GNG12;ADCY2;GNB4	0.0353	hsa-miR-483-5p
hsa04720_Long-term_potentiation	21	67	1575	8019	CACNA1C;GRIN2A;GRIN2B;RAP1B;MAPK3;RAPGEF3;CAMK2D;PPP3CC;ARAF;ADCY1;PLCB2;CAMK4;CALM3;RPS6KA6;BRAF;RAF1;EP300;CALM1;NRAS;PPP1CB;MAP2K1	0.0466	hsa-miR-483-5p
hsa04722_Neurotrophin_signaling_pathway	40	119	1575	8019	PSEN1;BCL2;NTRK2;NTRK3;RAP1B;CDC42;MAPK3;FRS2;PIK3R3;TP73;MAPK9;IRAK3;BDNF;ARHGDIB;ARHGDIA;SORT1;AKT3;CAMK2D;PIK3R1;PDPK1;SH2B3;RHOA;RPS6KA5;CAMK4;CALM3;PTPN11;RPS6KA6;BRAF;RAF1;CALM1;NRAS;MAPK11;MAPK13;MAP2K1;TRAF6;PIK3R2;CRK;CRKL;RAC1;SHC4	0.0035	hsa-miR-483-5p
hsa04725_Cholinergic_synapse	33	112	1575	8019	BCL2;CACNA1C;CHRM3;MAPK3;GNG4;PIK3R3;PIK3R5;GNGT2;KCNQ3;AKT3;CAMK2D;PIK3R1;ADCY1;PIK3CG;PLCB2;ADCY3;CAMK4;KCNQ2;GNA11;NRAS;MAP2K1;SLC18A3;GNG11;KCNQ4;PIK3R2;FOS;GNAI3;GNG3;ADCY6;GNG12;ADCY2;KCNJ12;GNB4	0.0305	hsa-miR-483-5p
hsa04727_GABAergic_synapse	27	89	1575	8019	CACNA1C;GABRA2;GABRA4;GABRB3;GABRG2;GLUL;SLC38A1;HAP1;GNG4;GNGT2;GLS;GABRG3;ADCY1;SLC38A2;SLC6A11;ADCY3;GABARAPL1;GNG11;GNAI3;GABARAP;GNG3;TRAK2;ADCY6;GNG12;ADCY2;GNB4;SLC38A5	0.0361	hsa-miR-483-5p
hsa04728_Dopaminergic_synapse	39	132	1575	8019	CACNA1C;DRD2;GRIA3;GRIA4;GRIN2A;GRIN2B;KCNJ5;ARNTL;GNG4;MAPK9;SLC18A1;LRTOMT;SCN1A;PPP2R1B;GNGT2;PPP2R5A;AKT3;CAMK2D;PPP1R1B;PPP3CC;CLOCK;PPP2R5D;PPP2R2B;PLCB2;CALM3;KIF5A;PPP2R1A;CALM1;PPP1CB;MAPK11;MAPK13;ARRB1;GNG11;FOS;PPP2R5B;GNAI3;GNG3;GNG12;GNB4	0.0197	hsa-miR-483-5p
hsa04730_Long-term_depression	20	60	1575	8019	IGF1;NOS1;GRIA3;MAPK3;LYN;PPP1R17;PPP2R1B;ARAF;GNA12;PRKG2;PLCB2;GRID2;BRAF;RAF1;PPP2R1A;GNA11;NRAS;MAP2K1;GNAI3;PLA2G4F	0.033	hsa-miR-483-5p
hsa04810_Regulation_of_actin_cytoskeleton	59	213	1575	8019	FGFR2;CXCL12;CHRM3;FGF1;KNG1;ENAH;MYLK4;CYFIP2;CDC42;MAPK3;DIAPH3;VAV3;PXN;MRAS;RRAS2;PIK3R3;PIP5K1A;LPAR5;BAIAP2;ITGA7;PIP4K2C;SPATA13;FGFR1;PIKFYVE;NCKAP1L;PTK2;WASF2;LIMK1;PIK3R1;CFL2;ARAF;RDX;GNA12;ABI2;MYL12A;MYLK3;RHOA;MYLK;PIP4K2A;PDGFRA;BRAF;RAF1;ITGB5;FGF2;MSN;NRAS;PDGFB;PFN2;PPP1CB;MAP2K1;PIP4K2B;PIK3R2;CRK;CRKL;DIAPH2;RAC1;SSH3;BRK1;GNG12	0.0152	hsa-miR-483-5p
hsa04910_Insulin_signaling_pathway	40	139	1575	8019	G6PC;GCK;INSR;PHKG2;PKLR;SREBF1;SORBS1;MAPK3;SLC2A4;G6PC2;ELK1;PIK3R3;MAPK9;AKT3;PIK3R1;ARAF;PDPK1;RPS6KB1;PRKAR1A;EIF4E2;PRKAR2A;PTPRF;CALM3;PPARGC1A;BRAF;RAF1;PRKAA1;CALM1;FOXO1;HK3;NRAS;PPP1CB;MAP2K1;PIK3R2;CRK;CRKL;PPP1R3C;PRKAB2;PRKAA2;SHC4	0.0251	hsa-miR-483-5p
hsa04921_Oxytocin_signaling_pathway	43	153	1575	8019	NOS3;CACNA1C;CACNB2;CACNB4;KCNJ5;CACNA2D2;MYLK4;MAPK3;ELK1;NFATC2;NFATC4;PIK3R5;CAMK2D;PPP3CC;NFATC1;ADCY1;PIK3CG;PLCB2;MYLK3;RHOA;ADCY3;MYLK;CAMK4;CALM3;CAMK1D;RAF1;PRKAA1;CALM1;CACNG2;CD38;NRAS;PPP1CB;MAP2K1;FOS;PRKAB2;PRKAA2;GNAI3;CACNG3;CACNG4;ADCY6;ADCY2;KCNJ12;PLA2G4F	0.0279	hsa-miR-483-5p
hsa04926_Relaxin_signaling_pathway	36	129	1575	8019	COL3A1;COL4A4;NOS3;NOS1;TGFB1;SMAD2;MAPK3;GNG4;PIK3R3;MAPK9;GNGT2;AKT3;PIK3R1;INSL3;MAP2K4;ADCY1;PLCB2;COL4A1;ADCY3;RAF1;NRAS;MAPK11;MAPK13;MAP2K1;ARRB1;GNG11;PIK3R2;FOS;INSL5;GNAI3;GNG3;ADCY6;GNG12;ADCY2;GNB4;SHC4	0.0439	hsa-miR-483-5p
hsa04933_AGE-RAGE_signaling_pathway_in_diabetic_complications	30	100	1575	8019	CDK4;COL3A1;COL4A4;THBD;NOS3;BCL2;TGFB1;AGTR1;SMAD2;CDC42;MAPK3;PIK3R3;MAPK9;AGER;SMAD3;AKT3;PIK3R1;NFATC1;PLCB2;COL4A1;STAT1;FOXO1;NRAS;MAPK11;MAPK13;PIK3R2;SMAD4;PRKCE;RAC1;PLCD3	0.0317	hsa-miR-483-5p
hsa05032_Morphine_addiction	29	91	1575	8019	GABRA2;GABRA4;GABRB3;GABRG2;KCNJ5;OPRM1;PDE4C;PDE1B;PDE1A;PDE4B;PDE11A;GNG4;PDE4D;GNGT2;PDE7A;GABRG3;ADCY1;ADCY3;GRK2;ARRB1;GNG11;GRK5;GNAI3;GNG3;ADCY6;GNG12;PDE7B;ADCY2;GNB4	0.0193	hsa-miR-483-5p
hsa05135_Yersinia_infection	36	120	1575	8019	CDC42;MAPK3;LCK;WIPF1;VAV3;PXN;IKBKG;PIK3R3;MAPK9;GIT2;PIP5K1A;NFATC2;BAIAP2;PTK2;WASF2;LIMK1;AKT3;PIK3R1;NFATC1;MAP2K4;RHOA;MAP2K6;RPS6KA6;MAPK11;MAPK13;MAP2K1;TLR4;PTK2B;TRAF6;PIK3R2;CRK;CRKL;FOS;LCP2;RAC1;WIPF2	0.0204	hsa-miR-483-5p
hsa05170_Human_immunodeficiency_virus_1_infection	57	212	1575	8019	TAP2;TAP1;CD4;BCL2;CUL4A;AP1S3;MAPK3;TNFRSF1B;PXN;GNG4;IKBKG;PIK3R3;MAPK9;NFATC2;NFATC4;WEE1;BAK1;BCL2L1;GNGT2;PTK2;LIMK1;ELOC;AKT3;PIK3R1;CFL2;PPP3CC;BTRC;RPS6KB1;NFATC1;TLR2;TRADD;CALM3;MAP2K6;RAF1;CALM1;SAMHD1;FBXW11;GNA11;NRAS;MAPK11;MAPK13;MAP2K1;TLR4;PTK2B;GNG11;TRAF6;PIK3R2;CRK;CRKL;FOS;GNAI3;RAC1;SKP1;GNG3;RBX1;GNG12;GNB4	0.0257	hsa-miR-483-5p
hsa05200_Pathways_in_cancer	135	531	1575	8019	CDK4;COL4A4;ESR1;FGFR2;SHH;KIT;MITF;CSF2RB;NOTCH3;IL6R;CXCL12;IGF1;BCL2;TGFB1;AGTR1;CSF3R;FGF1;GSTM2;KNG1;NQO1;RARB;RUNX1;SMAD2;CTBP1;ZBTB16;CDC42;MAPK3;ESR2;TPM3;GSTT2B;GNG4;TGFA;IKBKG;LAMA4;ELK1;PIK3R3;PTGER3;PLD1;TCF7;MAPK9;CCND3;RASGRP3;LPAR5;EML4;SMAD3;CDK6;RASGRP4;RAD51;EDNRA;PTCH2;PPARD;FGFR1;SUFU;BAK1;BCL2L1;ARNT;RUNX1T1;GNGT2;PTK2;NOTCH2;ELOC;AKT3;RASSF1;CAMK2D;PIK3R1;E2F3;WNT5A;ARAF;NKX…	0.0066	hsa-miR-483-5p
hsa05210_Colorectal_cancer	26	86	1575	8019	BCL2;TGFB1;SMAD2;MAPK3;TGFA;PIK3R3;TCF7;MAPK9;SMAD3;BAK1;AKT3;PIK3R1;ARAF;RPS6KB1;RHOA;POLK;BRAF;RAF1;EREG;NRAS;MAP2K1;PIK3R2;FOS;SMAD4;RAC1;GADD45B	0.0403	hsa-miR-483-5p
hsa05211_Renal_cell_carcinoma	23	69	1575	8019	TGFB1;RAP1B;CDC42;MAPK3;TGFA;PIK3R3;ARNT;ELOC;AKT3;PIK3R1;ARAF;PTPN11;BRAF;RAF1;EP300;NRAS;PDGFB;MAP2K1;PIK3R2;CRK;CRKL;RAC1;RBX1	0.0235	hsa-miR-483-5p
hsa05212_Pancreatic_cancer	30	76	1575	8019	CDK4;TGFB1;SMAD2;CDC42;MAPK3;TGFA;IKBKG;PIK3R3;PLD1;MAPK9;SMAD3;CDK6;RAD51;BAK1;BCL2L1;AKT3;PIK3R1;E2F3;ARAF;RPS6KB1;POLK;BRAF;RAF1;STAT1;MAP2K1;PIK3R2;E2F1;SMAD4;RAC1;GADD45B	0.0016	hsa-miR-483-5p
hsa05214_Glioma	27	75	1575	8019	CDK4;IGF1;MAPK3;TGFA;PIK3R3;CDK6;BAK1;AKT3;CAMK2D;PIK3R1;E2F3;ARAF;CAMK4;CALM3;POLK;PDGFRA;CAMK1D;BRAF;RAF1;CALM1;NRAS;PDGFB;MAP2K1;PIK3R2;E2F1;GADD45B;SHC4	0.007	hsa-miR-483-5p
hsa05218_Melanoma	25	72	1575	8019	CDK4;MITF;IGF1;FGF1;MAPK3;PIK3R3;CDK6;FGFR1;BAK1;AKT3;PIK3R1;E2F3;ARAF;CDH1;POLK;PDGFRA;BRAF;RAF1;FGF2;NRAS;PDGFB;MAP2K1;PIK3R2;E2F1;GADD45B	0.013	hsa-miR-483-5p
hsa05220_Chronic_myeloid_leukemia	29	76	1575	8019	CDK4;TGFB1;RUNX1;CTBP1;MAPK3;IKBKG;PIK3R3;SMAD3;CDK6;BAK1;BCL2L1;AKT3;PIK3R1;E2F3;ARAF;PTPN11;POLK;BRAF;RAF1;HDAC2;NRAS;MAP2K1;PIK3R2;CRK;CRKL;E2F1;SMAD4;GADD45B;SHC4	0.0028	hsa-miR-483-5p
hsa05223_Non-small_cell_lung_cancer	24	66	1575	8019	CDK4;RARB;MAPK3;TGFA;PIK3R3;EML4;CDK6;FHIT;BAK1;AKT3;RASSF1;PIK3R1;E2F3;ARAF;PDPK1;RXRA;POLK;BRAF;RAF1;NRAS;MAP2K1;PIK3R2;E2F1;GADD45B	0.0096	hsa-miR-483-5p
hsa05224_Breast_cancer	43	147	1575	8019	CDK4;ESR1;KIT;NOTCH3;IGF1;FGF1;CSNK1A1;MAPK3;ESR2;PIK3R3;TCF7;CDK6;FGFR1;BAK1;NOTCH2;AKT3;PIK3R1;E2F3;WNT5A;ARAF;RPS6KB1;WNT2B;DVL1;POLK;BRAF;RAF1;FGF2;FZD2;NRAS;MAP2K1;FZD1;DVL3;PIK3R2;E2F1;FOS;WNT1;FRAT1;HES1;FRAT2;HEY2;GADD45B;FZD3;SHC4	0.0171	hsa-miR-483-5p
hsa05225_Hepatocellular_carcinoma	48	168	1575	8019	CDK4;TGFB1;GSTM2;NQO1;SMAD2;CSNK1A1;MAPK3;GSTT2B;TGFA;ELK1;PIK3R3;TCF7;DPF1;SMAD3;CDK6;BAK1;BCL2L1;AKT3;PIK3R1;E2F3;WNT5A;ARAF;RPS6KB1;DPF3;WNT2B;GSTA1;DVL1;POLK;ARID2;BRAF;RAF1;FZD2;NRAS;MAP2K1;FZD1;ACTL6A;DVL3;PIK3R2;E2F1;SMAD4;WNT1;FRAT1;ARID1A;FRAT2;GADD45B;ACTL6B;FZD3;SHC4	0.0172	hsa-miR-483-5p
hsa05226_Gastric_cancer	43	149	1575	8019	FGFR2;SHH;BCL2;TGFB1;FGF1;RARB;SMAD2;CSNK1A1;MAPK3;PIK3R3;TCF7;SMAD3;REG4;BAK1;AKT3;PIK3R1;E2F3;WNT5A;ARAF;RPS6KB1;CDK2;WNT2B;RXRA;CDH1;DVL1;POLK;BRAF;RAF1;FGF2;FZD2;NRAS;MAP2K1;FZD1;DVL3;PIK3R2;E2F1;SMAD4;WNT1;FRAT1;FRAT2;GADD45B;FZD3;SHC4	0.0203	hsa-miR-483-5p
hsa05230_Central_carbon_metabolism_in_cancer	24	69	1575	8019	FGFR2;GCK;KIT;PFKM;G6PD;NTRK3;SIRT3;MAPK3;PIK3R3;SLC1A5;FGFR1;AKT3;PIK3R1;GLS;IDH1;PGAM1;PDGFRA;RAF1;HK3;NRAS;MAP2K1;SLC7A5;PIK3R2;TIGAR	0.0145	hsa-miR-483-5p
hsa05235_PD-L1_expression_and_PD-1_checkpoint_pathway_in_cancer	30	89	1575	8019	CD4;MAPK3;LCK;IKBKG;PIK3R3;NFATC2;EML4;AKT3;PIK3R1;PPP3CC;CD274;RPS6KB1;NFATC1;BATF2;TLR2;PTPN11;MAP2K6;RAF1;CSNK2A1;STAT1;NRAS;MAPK11;MAPK13;MAP2K1;TLR4;TRAF6;PIK3R2;FOS;TLR9;TICAM2	0.0098	hsa-miR-483-5p
a Identifier of the GO term or KEGG pathway
b Number of gene tagets of the miRNA provided by the user in the query that match the genes in a GO term or KEGG pathway
c Number of genes belonging to a GO term or KEGG pathway
d Number of genes targeted by the specified miRNA
e Total number of genes in the ontology
f List of gene targets of the miRNA provided by the user in the query that match the genes in a GO term or KEGG pathway
g Significance of the enrichment of a GO term or KEGG pathway
h MicroRNA provided by the user in the query form.
