# Supplementary material for: Exosomal MicroRNAs as Potential Biomarkers of Hepatic Injury and Kidney Disease in Glycogen Storage Disease Type Ia Patients
Source: Int J Mol Sci. 2021 Dec 28;23(1):328. doi: 10.3390/ijms23010328 (PMC8745197; doi:10.3390/ijms23010328)
Supplement: Supplementary file 1 [file ijms-23-00328-s001.zip › ijms-1493201-supplementary/Table S2.xlsx]

## Sheet: Metabolism
Table S2 - Selection of enriched GO terms and KEGG pathways involved in metabolism
Namea	Hitsb	Pop Hitsc	List Totald	Pop Totale	Genesf	Pvalueg	MicroRNAh
GO:0005977_glycogen_metabolic_process	8	28	2071	15891	PHKG2;GSK3B;IL6ST;PPP1R3B;PPP1CC;STK40;PPP1CB;PPP1R1A	0.0495	hsa-miR-103a-3p
hsa04071_Sphingolipid_signaling_pathway	25	119	1012	8019	PTEN;SMPD1;TNF;OPRD1;PIK3R3;PLD1;MAPK9;SGMS2;ASAH2;PPP2R5A;PIK3R1;PDPK1;PPP2R2B;MAPK8;PPP2R5E;GNA13;CERS3;MAPK10;PPP2CA;FYN;NRAS;MAP2K1;ABCC1;GNAI3;RAC1	0.0187	hsa-miR-103a-3p
hsa04072_Phospholipase_D_signaling_pathway	31	148	1012	8019	GNAS;CXCR1;AGTR1;AVPR1A;GRM7;KITLG;PIK3R6;DGKK;AGPAT3;RAPGEF3;PIK3R3;SHC1;PLD1;SYK;PIP5K1A;PIK3R5;LPAR5;PIP5K1C;ADCY5;PIK3R1;GNA13;DGKI;PDGFRB;FYN;GAB1;NRAS;PLCG1;MAP2K1;CYTH2;RALA;PDGFC	0.0102	hsa-miR-103a-3p
hsa04071_Sphingolipid_signaling_pathway	23	119	848	8019	OPRD1;ASAH1;MAPK9;ASAH2;PPP2R5C;PPP2R2B;PPP2R5E;GNA13;PLCB2;PPP2R2D;S1PR1;SGPP2;ROCK2;SPTLC3;PPP2CA;KRAS;GNAQ;PRKCA;MAPK1;PRKCE;ROCK1;PIK3CA;PPP2R5B	0.0092	hsa-miR-122-5p
hsa04072_Phospholipase_D_signaling_pathway	5	148	101	8019	TSC1;DNM3;DGKD;GAB1;PDGFA	0.0464	hsa-miR-126-3p
GO:0006629_lipid_metabolic_process	28	127	2238	15891	CD36;TM6SF2;SREBF1;LRP8;SC5D;ALDH3B2;UGT2B7;NR1H3;EPHX3;PPARD;ACOX1;CYP3A4;MGST2;NR1H4;PLTP;FAR2;ZNF202;GDE1;GDPD5;PLCXD1;APOF;CPNE3;CRK;CRKL;PLCL1;APOL2;ENPP6;JAZF1	0.0255	hsa-miR-145-5p
GO:0015721_bile_acid_and_bile_salt_transport	11	26	2238	15891	SLC10A2;CEACAM1;ABCC3;SLCO2B1;NR1H4;AKR1C1;ATP8B1;AKR1C4;ABCB11;SLCO1A2;STARD5	0.004	hsa-miR-145-5p
GO:0046326_positive_regulation_of_glucose_import	11	38	2238	15891	INSR;RAP1A;SORBS1;MEF2A;ADIPOQ;TERT;SLC1A2;PIK3R1;AKT2;MAPK14;C1QTNF2	0.0343	hsa-miR-145-5p
hsa04071_Sphingolipid_signaling_pathway	27	119	1134	8019	SMPD1;TP53;OPRD1;PLCB3;ACER2;MAPK9;RELA;GNAI2;PPP2R2A;PPP2R3A;AKT3;PIK3R1;AKT2;PIK3CB;PDPK1;PPP2R5E;CERS1;BAX;MAPK14;PRKCG;MAPK10;DEGS1;RAF1;PPP2CA;MAPK1;S1PR2;GNAI3	0.0226	hsa-miR-145-5p
hsa04072_Phospholipase_D_signaling_pathway	35	148	1031	8019	INSR;TSC1;TSC2;GRM2;DGKK;AKT1;DGKG;MRAS;PIK3R3;SHC1;PIP5K1A;PIK3R5;DGKH;PLA2G4E;AKT3;PIK3R1;PLCB2;ADCY3;DGKI;RAF1;PDGFRB;CYTH3;RALB;FYN;AGPAT1;DGKD;AGT;ARF6;NRAS;PRKCA;RALA;ADCY6;SHC3;AGPAT4;PLA2G4F	0.0017	hsa-miR-150-5p
hsa04923_Regulation_of_lipolysis_in_adipocytes	14	55	1031	8019	INSR;ADRB1;MGLL;AKT1;PRKG1;PIK3R3;PLAAT3;GNAI2;AKT3;PIK3R1;PRKACA;ADCY3;PRKACG;ADCY6	0.0229	hsa-miR-150-5p
GO:0006629_lipid_metabolic_process	11	127	654	15891	TPP1;PAFAH2;SREBF1;MID1IP1;TTC39B;MGST2;RUBCNL;ACSL4;WNT10B;LRP2;JAZF1	0.0222	hsa-miR-16-5p
hsa04923_Regulation_of_lipolysis_in_adipocytes	7	55	408	8019	PIK3R3;ADCY5;AKT3;AKT2;ABHD5;IRS2;GNAI3	0.0308	hsa-miR-191-5p
GO:0009749_response_to_glucose	11	69	1002	15891	COL4A3;HNF4A;SMAD2;PFKFB2;GLUL;ACVR2B;FKBP1B;THBS1;ENSA;TXN2;SELENOT	0.0077	hsa-miR-195-5p
GO:0071333_cellular_response_to_glucose_stimulus	9	65	1002	15891	CASR;IGF1R;WDR35;NOX4;TWNK;ZBTB20;GCLC;KCNB1;LIN28A	0.0312	hsa-miR-195-5p
hsa04072_Phospholipase_D_signaling_pathway	8	148	126	8019	MS4A2;AVPR1B;ARF1;SYK;CYTH3;AGPAT1;PIK3CA;PDGFC	0.0037	hsa-miR-19a-3p
GO:0071333_cellular_response_to_glucose_stimulus	13	65	1787	15891	CYP7A1;IGF1R;OPRK1;RAP1A;XBP1;NOX4;TWNK;ZBTB20;ZNF236;GATA4;OPA1;FOXO3;PIK3CA	0.0492	hsa-miR-221-3p
GO:0071392_cellular_response_to_estradiol_stimulus	9	36	1787	15891	ESR1;IL10;SSTR3;CFLAR;NCOA3;BCL2L2;BCL2L11;EGFR;SFRP1	0.0343	hsa-miR-221-3p
GO:0071397_cellular_response_to_cholesterol	6	20	1787	15891	CYP7A1;LRP8;DAG1;GPLD1;INHBA;LRP6	0.0419	hsa-miR-221-3p
hsa04071_Sphingolipid_signaling_pathway	5	119	97	8019	SGMS2;PPP2R5C;MAPK8;SGPL1;ROCK1	0.0186	hsa-miR-26b-5p
GO:0008203_cholesterol_metabolic_process	11	69	1310	15891	GBA;LDLR;VLDLR;ERLIN1;APOL1;OSBPL5;CYP7B1;NFE2L1;MBTPS2;APOBR;CLN8	0.0405	hsa-miR-27b-3p
GO:0009749_response_to_glucose	12	69	1310	15891	COL4A3;LPL;SMAD2;PFKFB2;ACVR1C;TXNIP;VAMP2;CASP3;TXN2;SARM1;SELENOT;ILDR2	0.0198	hsa-miR-27b-3p
hsa04071_Sphingolipid_signaling_pathway	17	119	657	8019	SGMS2;ASAH2;PPP2R5A;AKT3;PPP2R2C;CERS6;PDPK1;PPP2R2B;GNA12;MAPK10;S1PR1;GNAQ;PRKCA;MAPK1;SGPL1;GAB2;ACER1	0.0299	hsa-miR-27b-3p
GO:0071407_cellular_response_to_organic_cyclic_compound	6	46	802	15891	CYBA;CYP1B1;PAK3;SLC16A1;TIPARP;STAT1	0.0383	hsa-miR-342-3p
GO:0006631_fatty_acid_metabolic_process	5	56	465	15891	PPARA;BAAT;GGT1;LYPLA2;ACOT11	0.0302	hsa-miR-454-3p
hsa04071_Sphingolipid_signaling_pathway	9	119	244	8019	BCL2;S1PR5;PPP2R1B;MAPK8;MAPK10;PPP2CA;GNAQ;S1PR2;PIK3CA	0.0151	hsa-miR-454-3p
GO:0009749_response_to_glucose	27	69	3096	15891	GIPR;KHK;PKLR;HNF4A;HNF1B;TGFB1;SMAD2;SREBF1;PFKFB2;GLUL;SIDT2;ACVR1C;SLC8A1;PPARD;SLC30A8;RHOA;VAMP2;EIF2B1;GPLD1;APOA2;NEUROD1;THBS1;PTK2B;NDUFA9;SARM1;SESN2;GJD3	0.0026	hsa-miR-483-5p
GO:0045821_positive_regulation_of_glycolytic_process	11	23	3096	15891	PSEN1;INSR;IGF1;PFKFB2;PFKFB3;ZBTB20;ARNT;ENTPD5;PFKFB4;PRKAA1;PRKAA2	0.0161	hsa-miR-483-5p
hsa04071_Sphingolipid_signaling_pathway	37	119	1575	8019	NOS3;BCL2;KNG1;OPRD1;MAPK3;PIK3R3;PLD1;MAPK9;SGMS2;PPP2R1B;PPP2R5A;SPHK2;AKT3;PIK3R1;PDPK1;PPP2R5D;PPP2R2B;GNA12;PLCB2;RHOA;TRADD;RAF1;PPP2R1A;NRAS;MAPK11;MAPK13;MAP2K1;SGPL1;FCER1G;ABCC1;PIK3R2;PRKCE;PPP2R5B;GNAI3;RAC1;CERS4;ACER1	0.0125	hsa-miR-483-5p
hsa04072_Phospholipase_D_signaling_pathway	44	148	1575	8019	INSR;KIT;AGTR1;GRM4;GRM7;PTGFR;DNM1;DGKK;MAPK3;MRAS;RAPGEF3;RRAS2;PIK3R3;PLD1;PIP5K1A;PIK3R5;LPAR5;SPHK2;AKT3;PIK3R1;ADCY1;PIK3CG;GNA12;PLCB2;RHOA;ADCY3;DGKI;PTPN11;PDGFRA;RAF1;AGPAT1;DGKD;NRAS;PDGFB;MAP2K1;PTK2B;FCER1G;CYTH2;PIK3R2;ADCY6;AGPAT4;ADCY2;SHC4;PLA2G4F	0.013	hsa-miR-483-5p
GO:0009749_response_to_glucose	15	69	1971	15891	GJA1;HNF4A;TGFB1;SMAD2;SLC8A1;LDHA;TCF7L2;TXNIP;VAMP2;CCN2;EIF2B5;ENSA;NDUFA9;SELENOT;ILDR2	0.0414	hsa-miR-324-5p
GO:0042593_glucose_homeostasis	22	110	1971	15891	HNF4A;POMC;RPS6;OAS1;TCF7L2;PDK2;CCN4;MCU;KLF7;SESN3;STXBP5L;STAT3;ADIPOR2;FOXO3;NGFR;SOX4;IRS1;MTNR1B;BACE2;SELENOT;ERO1B;MLXIPL	0.033	hsa-miR-324-5p
GO:0045821_positive_regulation_of_glycolytic_process	7	23	1971	15891	IGF1;PFKFB3;ZBTB20;GPD1;ESRRB;MLXIPL;PRXL2C	0.0416	hsa-miR-324-5p
GO:0046326_positive_regulation_of_glucose_import	10	38	1971	15891	IGF1;RAP1A;MEF2A;AKT2;ARPP19;CREBL2;MAPK14;ADIPOR2;IRS1;RHOQ	0.0347	hsa-miR-324-5p
GO:1904659_glucose_transmembrane_transport	7	24	1971	15891	SLC5A1;SLC5A10;SLC2A14;PPBP;SLC2A3;SLC5A3;MFSD4B	0.0487	hsa-miR-324-5p
hsa04071_Sphingolipid_signaling_pathway	25	119	1021	8019	SMPD1;TP53;TNF;SGMS2;ASAH2;PPP2R2C;AKT2;GNAI1;PPP2R5D;PPP2R2B;GNA12;PPP2R2D;BAX;MAPK14;MAPK10;TRADD;PPP2R1A;KRAS;FYN;CTSD;PRKCB;MAPK1;SGPL1;RAC1;GAB2	0.0204	hsa-miR-324-5p
hsa04072_Phospholipase_D_signaling_pathway	28	148	1021	8019	GRM4;GRM8;KITLG;PIK3R6;AGPAT2;ARF1;AGPAT3;MRAS;SYK;DNM3;PIK3R5;AKT2;GNA12;DGKA;PDGFRA;LPAR1;CYTH3;KRAS;FYN;AGPAT1;DGKD;PLCG2;MAPK1;DGKE;PLPP3;CYTH2;RHEB;GAB2	0.0414	hsa-miR-324-5p
a Identifier of the GO term or KEGG pathway
b Number of gene tagets of the miRNA provided by the user in the query that match the genes in a GO term or KEGG pathway
c Number of genes belonging to a GO term or KEGG pathway
d Number of genes targeted by the specified miRNA
e Total number of genes in the ontology
f List of gene targets of the miRNA provided by the user in the query that match the genes in a GO term or KEGG pathway
g Significance of the enrichment of a GO term or KEGG pathway
h MicroRNA provided by the user in the query form.

## Sheet: Insulin
Table S2 - Selection of enriched GO terms and KEGG pathways involved in insulin
Namea	Hitsb	Pop Hitsc	List Totald	Pop Totale	Genesf	Pvalueg	MicroRNAh
hsa04910_Insulin_signaling_pathway	29	139	1134	8019	HK1;INSR;PHKG2;INPP5J;SREBF1;SORBS1;MAPK9;GSK3B;PPP1R3B;AKT3;PIK3R1;PRKACB;AKT2;PIK3CB;PDPK1;PRKAR1A;PPP1R3E;PRKACA;MAPK10;BRAF;RAF1;SOCS3;PPP1CB;MAPK1;CBL;CRK;CRKL;PRKAA2;PRKAB1	0.0423	hsa-miR-145-5p
hsa04911_Insulin_secretion	23	86	1134	8019	KCNJ11;ATP1A1;ATP1A2;CACNA1C;CHRM3;PLCB3;ATP1A4;KCNMA1;RIMS2;RAPGEF4;ADCYAP1R1;ATP1B4;KCNN3;CAMK2G;CAMK2D;PRKACB;PRKACA;PRKCG;CREB1;ATP1B1;GLP1R;KCNMB1;ADCY2	0.0075	hsa-miR-145-5p
hsa04931_Insulin_resistance	25	108	1134	8019	CD36;INSR;SREBF1;RPS6KA1;NR1H3;MAPK9;RELA;GSK3B;PPARGC1B;PPP1R3B;AKT3;PIK3R1;AKT2;PIK3CB;PDPK1;PPP1R3E;MAPK10;CREB1;SOCS3;PPP1CB;PRKAA2;PRKAB1;MLXIP;MLX;CRTC2	0.0227	hsa-miR-145-5p
hsa04910_Insulin_signaling_pathway	29	139	1031	8019	INSR;PHKB;PHKG2;TSC1;TSC2;AKT1;SORBS1;SLC2A4;PIK3R3;SHC1;GSK3B;PPP1R3B;AKT3;PIK3R1;RPS6KB1;EIF4E2;MAPK8;PRKACA;MAPK10;CBLB;PTPRF;BRAF;RAF1;CALM1;NRAS;PPP1R3A;PRKACG;PRKAB2;SHC3	0.0161	hsa-miR-150-5p
hsa04931_Insulin_resistance	22	108	1031	8019	INSR;AKT1;SLC2A4;PIK3R3;CPT1B;GSK3B;PPARGC1B;PPP1R3B;AKT3;PIK3R1;RPS6KB1;MAPK8;MAPK10;CREB1;PTPRF;AGT;PPP1R3A;PRKCB;RPS6KA3;SLC27A4;PRKAB2;MLX	0.0391	hsa-miR-150-5p
GO:0050796_regulation_of_insulin_secretion	7	65	654	15891	GCK;G6PC2;CNR1;STX1A;ARL2;CLOCK;SYT9	0.0241	hsa-miR-16-5p
hsa04910_Insulin_signaling_pathway	14	139	336	8019	GCK;PHKG2;SREBF1;EXOC7;SORBS1;G6PC2;SOCS2;PTPN1;KRAS;FOXO1;PYGB;PRKAA2;SOS2;PRKAG3	0.0041	hsa-miR-16-5p
hsa04931_Insulin_resistance	9	108	336	8019	SREBF1;G6PC2;CREB3L2;PTPN1;FOXO1;PYGB;RPS6KA3;PRKAA2;PRKAG3	0.0488	hsa-miR-16-5p
GO:0030073_insulin_secretion	6	33	797	15891	HNF1A;SMAD2;ACVR2B;CAMK2G;PCLO;ILDR2	0.0101	hsa-miR-191-5p
hsa04911_Insulin_secretion	10	86	408	8019	CHRM3;CREB5;KCNMA1;ADCY5;CAMK2G;PRKCG;SNAP25;KCNN4;PRKCB;PCLO	0.0189	hsa-miR-191-5p
hsa04931_Insulin_resistance	7	108	223	8019	RPS6KA2;PDPK1;MAPK8;CREB1;IRS2;IRS1;CREB3	0.0391	hsa-miR-203a-3p
GO:0046628_positive_regulation_of_insulin_receptor_signaling_pathway	7	22	1787	15891	SORBS1;GKAP1;SIRT1;ZBTB7B;OPA1;SRC;NUCKS1	0.023	hsa-miR-221-3p
GO:0032868_response_to_insulin	11	66	1310	15891	TSC1;OTC;GCNT1;ACVR1C;TNFSF10;MAX;SESN3;VGF;IRS1;MC4R;MEAK7	0.0317	hsa-miR-27b-3p
GO:0046676_negative_regulation_of_insulin_secretion	7	30	802	15891	ADRA2A;ACVR1C;REST;STXBP5L;VSNL1;GHSR;KCNB1	0.0017	hsa-miR-342-3p
GO:0050796_regulation_of_insulin_secretion	11	65	802	15891	HNF4A;ADRA2A;CACNA1C;CACNA1E;SLC16A1;CLOCK;RFX3;CARTPT;ENSA;KCNB1;PER2	0.001	hsa-miR-342-3p
GO:0050796_regulation_of_insulin_secretion	7	65	465	15891	CACNA1C;CPT1A;SLC25A5;KCNC2;CLOCK;ENSA;KCNB1	0.0046	hsa-miR-454-3p
GO:0032024_positive_regulation_of_insulin_secretion	15	41	3096	15891	GCK;GIPR;SIRT3;PFKFB2;GLUL;GHRL;PPARD;SLC30A8;MCU;GLUD1;RBP4;CD38;SOX4;PRKCE;NKX6-1	0.032	hsa-miR-483-5p
GO:0032869_cellular_response_to_insulin_stimulus	27	92	3096	15891	CDK4;GCK;INSR;PKLR;APRT;CEACAM1;SORBS1;SLC2A4;CFLAR;HDAC9;PIK3R1;ZFP36L1;PDPK1;RPS6KB1;USF1;FER;VAMP2;STAT1;GPLD1;FOXO1;EPRS1;POU4F2;PIK3R2;RAB31;YWHAG;RAB10;SYAP1	0.0441	hsa-miR-483-5p
GO:0046676_negative_regulation_of_insulin_secretion	12	30	3096	15891	DRD2;SREBF1;ACVR1C;SYTL4;GHRL;REST;CHGA;STXBP5L;PTPN11;PRKN;KCNB1;ENHO	0.0326	hsa-miR-483-5p
hsa04910_Insulin_signaling_pathway	40	139	1575	8019	G6PC;GCK;INSR;PHKG2;PKLR;SREBF1;SORBS1;MAPK3;SLC2A4;G6PC2;ELK1;PIK3R3;MAPK9;AKT3;PIK3R1;ARAF;PDPK1;RPS6KB1;PRKAR1A;EIF4E2;PRKAR2A;PTPRF;CALM3;PPARGC1A;BRAF;RAF1;PRKAA1;CALM1;FOXO1;HK3;NRAS;PPP1CB;MAP2K1;PIK3R2;CRK;CRKL;PPP1R3C;PRKAB2;PRKAA2;SHC4	0.0251	hsa-miR-483-5p
a Identifier of the GO term or KEGG pathway
b Number of gene tagets of the miRNA provided by the user in the query that match the genes in a GO term or KEGG pathway
c Number of genes belonging to a GO term or KEGG pathway
d Number of genes targeted by the specified miRNA
e Total number of genes in the ontology
f List of gene targets of the miRNA provided by the user in the query that match the genes in a GO term or KEGG pathway
g Significance of the enrichment of a GO term or KEGG pathway
h MicroRNA provided by the user in the query form.

## Sheet: Wnt signaling
Table S2 - Selection of enriched GO terms and KEGG pathways involved in Wnt signaling pathway
Namea	Hitsb	Pop Hitsc	List Totald	Pop Totale	Genesf	Pvalueg	MicroRNAh
GO:0016055_Wnt_signaling_pathway	39	185	2071	15891	MET;HMGXB4;CTNNBIP1;UBA52;RSPO1;CYLD;CTNND1;CTNNB1;TMEM170B;TLE3;AMER3;LDB1;GSK3B;TNIK;XIAP;CHD8;BRD7;DDX3X;CCNE1;HBP1;CUL3;ARL6;AXL;NDRG2;MARK1;WNT2B;SNX3;RNF43;TMEM88;PRKAA1;SPIN1;SKP1;FAM53B;USP34;MESD;WNT16;WNT3;WNT4;CCND1	0.0062	hsa-miR-103a-3p
GO:0016055_Wnt_signaling_pathway	28	185	1608	15891	APC;PKD1;DRD2;GRK6;VPS26A;RSPO1;KREMEN1;TMEM170B;TLE3;CALCOCO1;TNIK;WNT5A;VPS29;MARK1;CTNND2;WNT2B;FBXW4;ZBED3;CSNK2A1;CUL1;WNT10B;WNT1;SKP1;FAM53B;RTF1;UBC;TNKS2;AMER1	0.036	hsa-miR-122-5p
GO:0016055_Wnt_signaling_pathway	41	185	2238	15891	DRD2;HMGXB4;RYK;RSPO4;VPS26A;MARK2;MCC;TLE3;LDB1;GSK3B;ZBTB33;DAAM2;TAX1BP3;CCN4;MST1R;WNT5A;CUL3;PORCN;NDRG2;CD24;RNF43;CSNK1G1;TYRO3;APC2;CSNK2A1;CSNK1D;CELSR2;CSNK2A2;STRN;WNT9A;GRK5;PRKAA2;FAM53B;RTF1;WNT16;CXXC4;WNT10A;TNKS2;CCND1;OTULIN;DRAXIN	0.0079	hsa-miR-145-5p
hsa04310_Wnt_signaling_pathway	42	160	1134	8019	TP53;PLCB3;RYK;RSPO4;MAPK9;NFATC2;GSK3B;PPARD;DAAM2;CAMK2G;CCN4;CAMK2D;PRKACB;WNT5A;LGR5;PORCN;LRP5;PRKACA;RNF43;PRKCG;MAPK10;RUVBL1;TBL1XR1;APC2;CSNK2A1;PRICKLE2;CCND2;CSNK2A2;SFRP1;WNT9A;FZD7;DVL2;SMAD4;FRAT1;FRAT2;WNT16;NLK;CXXC4;WNT10A;FZD8;CCND1;PPP3R2	0.0006	hsa-miR-145-5p
hsa04310_Wnt_signaling_pathway	34	160	1031	8019	TP53;PPP3R1;SIAH1;CTNNBIP1;RSPO1;CREBBP;CTNNB1;TBL1X;GSK3B;CCN4;WNT5A;BTRC;MAPK8;PLCB2;FOSL1;PRKACA;MAPK10;MYC;CSNK2A1;PRICKLE2;PRKACG;PRKCA;PRKCB;FZD7;SMAD4;WNT1;FRAT1;WNT6;SKP1;FRAT2;VANGL2;SENP2;WNT5B;CCND1	0.008	hsa-miR-150-5p
GO:0016055_Wnt_signaling_pathway	20	185	1002	15891	RSPO1;CYLD;TMEM131L;GSK3B;TNIK;CCNE1;RSPO2;WNT8A;WNT9B;CSNK2A1;FBXW11;WNT10B;TNKS;FZD4;ZRANB1;GID8;CXXC4;RSPO3;AMER2;APCDD1	0.0213	hsa-miR-195-5p
GO:0090263_positive_regulation_of_canonical_Wnt_signaling_pathway	16	144	1002	15891	NRARP;NLE1;RSPO1;SMAD3;PSMB2;KANK1;RSPO2;GPRC5B;TBL1XR1;PSMF1;PSMD7;WNT10B;TNKS;FRAT1;GID8;RSPO3	0.0298	hsa-miR-195-5p
hsa04310_Wnt_signaling_pathway	23	160	494	8019	SIAH1;RSPO1;ROR1;CTBP2;PRICKLE1;SMAD3;GSK3B;CAMK2G;RSPO2;WNT8A;MAPK10;WNT9B;TBL1XR1;DVL1;CSNK2A1;CAMK2A;FBXW11;CCND2;WNT10B;FRAT1;FZD4;CXXC4;RSPO3	0.0005	hsa-miR-195-5p
GO:0060071_Wnt_signaling_pathway,_planar_cell_polarity_pathway	5	89	238	15891	CDC42;PRICKLE1;PSMB2;TIAM1;GPC6	0.0135	hsa-miR-19a-3p
GO:0007223_Wnt_signaling_pathway,_calcium_modulating_pathway	11	37	1787	15891	TNRC6B;MOV10;PPP3CB;TNRC6C;AGO2;GNG2;WNT5A;AGO1;CALM1;FZD5;AGO3	0.0075	hsa-miR-221-3p
GO:0016055_Wnt_signaling_pathway	36	185	1787	15891	PKD2;HMGXB4;CTNNBIP1;DKK3;CSNK1G3;RSPO1;KREMEN1;CYLD;GSK3B;XIAP;CHD8;DDX3X;TRABD2B;DAAM2;CCN4;ZNRF3;WNT5A;CUL3;ARL6;CCNY;RSPO2;AMOTL1;TLE1;WNT9B;ZBED3;CSNK1D;LRP4;LRP6;DKK2;RTF1;SENP2;TNKS2;RSPO3;NKD1;AMER1;APCDD1	0.0031	hsa-miR-221-3p
GO:0090090_negative_regulation_of_canonical_Wnt_signaling_pathway	30	175	1787	15891	DKK3;KREMEN1;CYLD;PSMA4;MAD2L2;GSK3B;WWTR1;CHD8;FUZ;ZNRF3;WNT5A;CUL3;PSMD11;PSME1;JADE1;NPHP4;TLE1;MAPK14;PSMC6;FOXO3;LRP4;LRP6;PSMB7;PTPRO;SFRP1;SNAI2;LIMD1;DKK2;NKD1;AMER1	0.0262	hsa-miR-221-3p
GO:0090263_positive_regulation_of_canonical_Wnt_signaling_pathway	29	144	1787	15891	CSNK1G3;RSPO1;PRDM15;PSMA4;SMAD3;SULF2;XIAP;DDX3X;DAAM2;PSMD11;PSME1;RSPO2;GPRC5B;ZBED3;EGFR;CSNK1D;PSMC6;CSNK1E;PSMB7;SFRP1;SEMA5A;SRC;FRAT1;DKK2;PPM1A;ZBED2;TNKS2;RSPO3;AMER1	0.0049	hsa-miR-221-3p
hsa04310_Wnt_signaling_pathway	32	160	941	8019	CTNNBIP1;RSPO1;TCF7;MAPK9;NFATC4;PPP3CB;SMAD3;GSK3B;CHD8;VANGL1;DAAM2;CCN4;ZNRF3;PRKACB;WNT5A;RSPO2;TPTEP2-CSNK1E;FOSL1;WNT9B;ROCK2;CSNK1E;LRP6;PRKCB;SFRP1;FZD5;NFATC3;FRAT1;RAC1;DKK2;SENP2;RSPO3;NKD1	0.0065	hsa-miR-221-3p
GO:0016055_Wnt_signaling_pathway	25	185	1310	15891	HMGXB4;RSPO1;MARK2;TMEM170B;TLE3;CHD8;RNF146;WNT5A;CCNY;C12orf43;WNT2B;AMOTL1;TYRO3;PRKAA1;CSNK2A1;AXIN2;SPIN1;RTF1;PIAS4;VPS35;CXXC4;RSPO3;CCND1;AMER2;DRAXIN	0.0187	hsa-miR-27b-3p
GO:0090263_positive_regulation_of_canonical_Wnt_signaling_pathway	19	144	1310	15891	CAPRIN2;ILK;RSPO1;JRK;YAP1;CTDNEP1;SULF2;PSMA5;RNF146;PSMD9;RUVBL1;AXIN2;FGF9;FGF10;GPC5;FRAT1;VPS35;LRRK1;RSPO3	0.0434	hsa-miR-27b-3p
GO:0090263_positive_regulation_of_canonical_Wnt_signaling_pathway	9	144	465	15891	RSPO1;WNK1;PSME3;PSMD12;ROR2;SFRP1;PPM1A;SMURF2;LRRK1	0.0326	hsa-miR-454-3p
hsa04310_Wnt_signaling_pathway	13	160	244	8019	CACYBP;RSPO1;CTBP2;TCF7;CCND3;DAAM1;MAPK8;WNT2B;MAPK10;ROR2;FBXW11;SFRP1;CCND1	0.0024	hsa-miR-454-3p
GO:0060071_Wnt_signaling_pathway,_planar_cell_polarity_pathway	27	89	3096	15891	AP2M1;CDC42;PSMA4;PRICKLE1;PSMA5;PSMB2;WNT5A;PSME3;PSMD5;DAAM1;CLTC;RHOA;PSMD12;PSMF1;PSMC1;DVL1;PRICKLE2;CELSR3;FZD2;FZD1;DVL3;WNT1;GPC6;RAC1;FZD3;VANGL2;SMURF2	0.033	hsa-miR-483-5p
hsa04310_Wnt_signaling_pathway	50	160	1575	8019	PSEN1;CTNNBIP1;CTBP1;LGR6;CSNK1A1;RSPO4;RSPO1;TCF7;MAPK9;CCND3;NFATC2;NFATC4;TBL1X;PRICKLE1;SMAD3;PPARD;CCN4;ZNRF3;CAMK2D;PPP3CC;WNT5A;BTRC;DAAM1;NFATC1;PLCB2;WNT2B;FOSL1;RNF43;RHOA;TBL1XR1;DVL1;LGR4;CSNK2A1;EP300;PRICKLE2;FBXW11;FZD2;FZD1;DVL3;SMAD4;WNT1;FRAT1;RAC1;SKP1;FRAT2;RBX1;FZD3;VANGL2;SENP2;NOTUM	0.0041	hsa-miR-483-5p
GO:0016055_Wnt_signaling_pathway	36	185	1971	15891	DRD2;HMGXB4;GRK6;DKK3;CTNND1;TLE3;GSK3B;XIAP;SHISA6;RNF138;DDX3X;DDIT3;DAAM2;CCN4;NXN;BTRC;PORCN;RSPO2;C12orf43;CDK14;WWOX;WNT9B;CSNK2A1;PLCG2;WNT2;DKK2;FAM53B;GID8;CDC73;SOST;ADGRA2;RSPO3;CCND1;WNT7B;CSNK1A1L;AMER2	0.0119	hsa-miR-324-5p
GO:0090090_negative_regulation_of_canonical_Wnt_signaling_pathway	31	175	1971	15891	GLI3;MDK;DKK3;CTNND1;TLE3;MAD2L2;PRICKLE1;GSK3B;TCF7L2;NKX2-5;SHISA6;GREM1;PTPRU;DDIT3;PSMA5;PSMD9;PSME1;HECW1;JADE1;MAPK14;PSMD12;PSMD4;STK4;PSMC6;FOXO3;PTPRO;NOG;DKK2;SOST;CSNK1A1L;AMER2	0.0477	hsa-miR-324-5p
GO:0090263_positive_regulation_of_canonical_Wnt_signaling_pathway	28	144	1971	15891	EDA;JRK;USP8;YAP1;TBL1X;CTDNEP1;SCEL;XIAP;DDX3X;PSMA5;DAAM2;KANK1;PSMD9;PSME1;RSPO2;PSMD12;CDH3;PSMD4;PSMC6;SOX4;SEMA5A;SRC;DKK2;FAM53B;GID8;PPM1A;ADGRA2;RSPO3	0.0241	hsa-miR-324-5p
hsa04310_Wnt_signaling_pathway	33	160	1021	8019	TP53;PPP3CA;CACYBP;CCND3;NFATC2;TBL1X;PRICKLE1;GSK3B;TCF7L2;DAAM2;CCN4;CAMK2B;PRKACB;BTRC;PORCN;RSPO2;PRKACA;MAPK10;WNT9B;CSNK2A1;CAMK2A;CCND2;PRKCB;WNT2;SMAD4;RAC1;DKK2;VANGL2;SOST;RSPO3;CCND1;WNT7B;CSNK1A1L	0.0111	hsa-miR-324-5p
a Identifier of the GO term or KEGG pathway
b Number of gene tagets of the miRNA provided by the user in the query that match the genes in a GO term or KEGG pathway
c Number of genes belonging to a GO term or KEGG pathway
d Number of genes targeted by the specified miRNA
e Total number of genes in the ontology
f List of gene targets of the miRNA provided by the user in the query that match the genes in a GO term or KEGG pathway
g Significance of the enrichment of a GO term or KEGG pathway
h MicroRNA provided by the user in the query form.

## Sheet: Hypoxia
Table S2 - Selection of enriched GO terms and KEGG pathways involved in hypoxia
Namea	Hitsb	Pop Hitsc	List Totald	Pop Totale	Genesf	Pvalueg	MicroRNAh
GO:0045429_positive_regulation_of_nitric_oxide_biosynthetic_process	9	43	1608	15891	INSR;IL1B;DDAH1;SMAD3;JAK2;CLU;TLR4;KLF2;CLEC7A	0.0463	hsa-miR-122-5p
GO:0045766_positive_regulation_of_angiogenesis	24	150	1608	15891	IL1B;PTGIS;TGFBR2;ANGPT2;DDAH1;FLT1;AGO2;CX3CR1;PGF;ADM2;WNT5A;PDCD6;HMGA2;C3AR1;MTDH;STAT3;CDH5;ITGB1;PRKCA;TLR3;FGF18;BRCA1;HYAL1;CCBE1	0.0304	hsa-miR-122-5p
GO:0045766_positive_regulation_of_angiogenesis	36	150	2238	15891	ACVRL1;ENG;CXCL8;HGF;PTGIS;RUNX1;PIK3R6;TBXA2R;RAPGEF3;HIPK2;SIRT1;ETS1;FLT1;CX3CR1;F3;TERT;VEGFB;CD40;SP1;TIE1;WNT5A;PDPK1;NR2E1;ADAM12;ZNF304;CMA1;C3AR1;JUP;FGF2;BTG1;C5AR1;KDR;RHOB;APLNR;RAMP2;AGGF1	0.0043	hsa-miR-145-5p
GO:0045454_cell_redox_homeostasis	10	76	1002	15891	GSR;GLRX;GCLC;DNAJC10;DNAJC16;NME9;TXNL1;TXN2;SELENOT;QSOX2	0.0316	hsa-miR-195-5p
GO:0034599_cellular_response_to_oxidative_stress	14	92	1310	15891	GSR;MSRB3;PRKRA;NOX4;TXNRD2;RAD52;NFE2L1;PRKAA1;FOXO3;GPX5;FOXO1;ETV5;ABL1;SLC7A11	0.0311	hsa-miR-27b-3p
GO:0045454_cell_redox_homeostasis	9	76	802	15891	CYBA;DLD;NCF2;SLC11A1;TXNDC8;ERO1A;PDIA3;SELENOS;QSOX2	0.0214	hsa-miR-342-3p
a Identifier of the GO term or KEGG pathway
b Number of gene tagets of the miRNA provided by the user in the query that match the genes in a GO term or KEGG pathway
c Number of genes belonging to a GO term or KEGG pathway
d Number of genes targeted by the specified miRNA
e Total number of genes in the ontology
f List of gene targets of the miRNA provided by the user in the query that match the genes in a GO term or KEGG pathway
g Significance of the enrichment of a GO term or KEGG pathway
h MicroRNA provided by the user in the query form.

## Sheet: Cytokines & interleukins
Table S2 - Selection of enriched GO terms and KEGG pathways involved in cytokines and interleukins
Namea	Hitsb	Pop Hitsc	List Totald	Pop Totale	Genesf	Pvalueg	MicroRNAh
GO:0001816_cytokine_production	8	27	2071	15891	LIPA;MAF;IRAK4;NFATC2;NFATC1;CD226;NFATC3;ITK	0.0427	hsa-miR-103a-3p
GO:0032733_positive_regulation_of_interleukin-10_production	8	25	2071	15891	HGF;INAVA;CD28;NOD2;TNFSF4;HMGB1;TLR4;TIGIT	0.0309	hsa-miR-103a-3p
GO:0032733_positive_regulation_of_interleukin-10_production	8	25	2238	15891	HGF;TNFSF4;TLR4;IL23A;SASH3;TSLP;IL20RB;TIGIT	0.044	hsa-miR-145-5p
GO:0050727_regulation_of_inflammatory_response	17	67	2238	15891	ESR1;FOXP1;LYN;RELA;NR1D2;SEMA7A;SETD6;MYD88;TBC1D23;WNT5A;RICTOR;TNFSF4;CMA1;ADAMTS12;IL1RL2;MAS1;SHPK	0.027	hsa-miR-145-5p
GO:0090200_positive_regulation_of_release_of_cytochrome_c_from_mitochondria	9	30	2238	15891	TP53;BMF;PLAUR;BCL2L11;BAX;PMAIP1;HRK;MMP9;PPIF	0.045	hsa-miR-145-5p
GO:0071345_cellular_response_to_cytokine_stimulus	8	55	1002	15891	PID1;PTPN18;SMAD3;DPYSL3;PTPN11;FOXF1;POU4F1;TBK1	0.0327	hsa-miR-195-5p
GO:0001816_cytokine_production	10	27	1787	15891	LIPA;PTAFR;MAF;NFAT5;NFATC4;PIK3CG;KAT2A;NFATC3;BATF;NFATC2IP	0.003	hsa-miR-221-3p
GO:0001816_cytokine_production	6	27	1310	15891	PLA2R1;MAF;IRAK4;NFATC2;NFATC4;PIK3CG	0.0366	hsa-miR-27b-3p
GO:0001816_cytokine_production	13	27	3096	15891	CD4;PTAFR;PLA2R1;MAF;NFAT5;FOXP3;NFATC2;NFATC4;NFATC1;PIK3CG;CD226;ITK;NFATC2IP	0.0089	hsa-miR-483-5p
a Identifier of the GO term or KEGG pathway
b Number of gene tagets of the miRNA provided by the user in the query that match the genes in a GO term or KEGG pathway
c Number of genes belonging to a GO term or KEGG pathway
d Number of genes targeted by the specified miRNA
e Total number of genes in the ontology
f List of gene targets of the miRNA provided by the user in the query that match the genes in a GO term or KEGG pathway
g Significance of the enrichment of a GO term or KEGG pathway
h MicroRNA provided by the user in the query form.

## Sheet: Autophagy 
Table S2 - Selection of enriched GO terms and KEGG pathways involved in autophagy
Namea	Hitsb	Pop Hitsc	List Totald	Pop Totale	Genesf	Pvalueg	MicroRNAh
hsa04137_Mitophagy	15	65	1012	8019	MITF;OPTN;RHOT1;MAPK9;USP15;CALCOCO2;BCL2L13;MAPK8;MAPK10;GABARAPL1;FOXO3;NRAS;BNIP3;PRKN;RAB7A	0.0321	hsa-miR-103a-3p
GO:0010506_regulation_of_autophagy	13	67	1608	15891	ATM;CISD2;NUPR1;ABL2;USP10;DAPK1;HMGB1;ULK1;USP13;ROCK1;RRAGD;SOGA1;RAB39B	0.0307	hsa-miR-122-5p
GO:0010508_positive_regulation_of_autophagy	11	47	1608	15891	TRIM22;SH3GLB1;DAPK1;TMEM59;HMGB1;MTDH;MID2;FOXO3;DCN;ULK1;ROCK1	0.0157	hsa-miR-122-5p
GO:0016236_macroautophagy	22	94	2238	15891	VPS37D;TBC1D5;ATG16L1;VPS36;VTA1;MVB12A;PIK3C3;CSNK2A1;GABARAPL1;CSNK2A2;ULK1;PRKN;SRC;PRKAA2;PRKAB1;GABARAP;ATG4B;TOMM20;TOMM22;MTMR3;DYNLL2;CHMP4B	0.0268	hsa-miR-145-5p
hsa04137_Mitophagy	16	65	1134	8019	TP53;USP8;MAPK9;RELA;SP1;CALCOCO2;MAPK10;CSNK2A1;GABARAPL1;FOXO3;CSNK2A2;ULK1;PRKN;RAB7A;SRC;GABARAP	0.0398	hsa-miR-145-5p
hsa04137_Mitophagy	18	65	1031	8019	TP53;MRAS;USP8;SQSTM1;TBC1D17;PGAM5;SP1;BCL2L13;MAPK8;MAPK10;BNIP3L;CSNK2A1;FOXO3;NRAS;RAB7A;SRC;PINK1;MFN1	0.0054	hsa-miR-150-5p
GO:0010507_negative_regulation_of_autophagy	6	50	654	15891	BCL2;DAPL1;NUPR1;TBC1D14;RRAGA;MTMR9	0.0232	hsa-miR-16-5p
GO:0010507_negative_regulation_of_autophagy	15	50	1787	15891	IL10;LEPR;BMF;AKT1;NUPR1;RUBCN;MCL1;PTK2;TLK2;GATA4;GOLGA2;WASHC1;FOXK2;RRAGA;MTMR9	0.0018	hsa-miR-221-3p
GO:0016236_macroautophagy	18	94	1787	15891	CLN3;CHMP3;TOMM6;ATG7;SQSTM1;ATG16L1;AMBRA1;YOD1;VTA1;PIK3C3;STAM;GABARAPL1;SRC;ATG14;ILRUN;VPS25;MAP1LC3A;DYNLL2	0.033	hsa-miR-221-3p
GO:0010506_regulation_of_autophagy	8	67	711	15891	ULK3;MAPT;ULK2;HMGB1;ROCK1;DRAM1;RRAGD;WDR24	0.0152	hsa-miR-26a-5p
GO:0010508_positive_regulation_of_autophagy	7	47	711	15891	SH3GLB1;HMGB1;FLCN;MID2;FOXO3;ROCK1;PIM2	0.0082	hsa-miR-26a-5p
GO:0016241_regulation_of_macroautophagy	8	71	711	15891	VPS26A;ATP6V1G2;SH3GLB1;MAPK8;ATP6V1C1;PRKAB1;ATP6V1D;RRAGD	0.0203	hsa-miR-26a-5p
GO:0010507_negative_regulation_of_autophagy	9	50	1310	15891	ADRA1A;BMF;NUPR1;RUBCN;MCL1;ZKSCAN3;TLK2;WASHC1;KLHL22	0.0341	hsa-miR-27b-3p
GO:0000045_autophagosome_assembly	7	59	802	15891	ATG9B;TP53INP2;ULK1;GABARAP;ATG14;TRAPPC8;ATG2B	0.0393	hsa-miR-342-3p
GO:0010508_positive_regulation_of_autophagy	6	47	802	15891	GSK3B;TP53INP2;SH3BP4;FOXO3;ULK1;RNF152	0.0415	hsa-miR-342-3p
hsa04137_Mitophagy	8	65	408	8019	MFN2;MAPK9;USP15;ATG9B;FOXO3;ULK1;E2F1;GABARAP	0.0256	hsa-miR-342-3p
hsa04137_Mitophagy	15	65	1021	8019	TP53;MRAS;MFN2;USP8;SQSTM1;RAB7B;TFEB;BCL2L1;SP1;BCL2L13;MAPK10;CSNK2A1;KRAS;FOXO3;SRC	0.0341	hsa-miR-324-5p
a Identifier of the GO term or KEGG pathway
b Number of gene tagets of the miRNA provided by the user in the query that match the genes in a GO term or KEGG pathway
c Number of genes belonging to a GO term or KEGG pathway
d Number of genes targeted by the specified miRNA
e Total number of genes in the ontology
f List of gene targets of the miRNA provided by the user in the query that match the genes in a GO term or KEGG pathway
g Significance of the enrichment of a GO term or KEGG pathway
h MicroRNA provided by the user in the query form.

## Sheet: Mitochondria & calcium
Table S2 - Selection of enriched GO terms and KEGG pathways involved in mitochondria and calcium
Namea	Hitsb	Pop Hitsc	List Totald	Pop Totale	Genesf	Pvalueg	MicroRNAh
GO:0051881_regulation_of_mitochondrial_membrane_potential	8	28	2071	15891	OPRD1;BCO2;SLC25A36;SPART;PRELID1;PANK2;PRKN;MUL1	0.0495	hsa-miR-103a-3p
GO:0070509_calcium_ion_import	6	23	1608	15891	CACNA1C;CACNB2;MCUR1;SLC8A1;ATP2A1;SLC30A1	0.0455	hsa-miR-122-5p
GO:1903955_positive_regulation_of_protein_targeting_to_mitochondrion	8	31	1608	15891	ATG13;SH3GLB1;UBE2L3;UBE2D3;ARIH2;NPEPPS;FZD5;HSPA1L	0.0237	hsa-miR-122-5p
GO:0051924_regulation_of_calcium_ion_transport	5	28	862	15891	BCL2;OPRD1;CXCR4;IL16;CAMK2G	0.0259	hsa-miR-146b
GO:0051924_regulation_of_calcium_ion_transport	5	28	1002	15891	CASR;BCL2;ANK2;EPB41;CAMK2G	0.0438	hsa-miR-195-5p
GO:0051928_positive_regulation_of_calcium_ion_transport	5	29	1002	15891	CACNB2;ATP2B1;ANK2;CAMK2A;CCL4	0.049	hsa-miR-195-5p
GO:0070588_calcium_ion_transmembrane_transport	12	116	711	15891	PKD2;CACNA1B;CACNA1C;CACNB2;CHRNA7;ORAI2;TRPC4;TRPV3;MCOLN2;CACNG2;P2RX7;TRPV1	0.0095	hsa-miR-26a-5p
GO:0071277_cellular_response_to_calcium_ion	9	83	802	15891	SCN5A;CARF;FOSB;MEF2A;SYT2;FUS;ECT2;GPLD1;NEUROD2	0.0335	hsa-miR-342-3p
GO:0070588_calcium_ion_transmembrane_transport	10	116	465	15891	CACNA1C;CACNB2;TRPM3;ASIC1;GPM6A;CATSPER2;TRPA1;TMC2;GRIN3A;TMC1	0.0035	hsa-miR-454-3p
GO:0071277_cellular_response_to_calcium_ion	26	83	3096	15891	CARF;DMTN;FOSB;SYT2;FUS;SYT12;RASAL1;CAMK2D;SYT6;WNT5A;ADCY1;NCSTN;SYT5;SYT17;CPNE5;BRAF;PRKAA1;GPLD1;KCNH1;FOS;PPIF;PRKAA2;SLC25A24;CLIC4;ACER1;LCE1D	0.0271	hsa-miR-483-5p
a Identifier of the GO term or KEGG pathway
b Number of gene tagets of the miRNA provided by the user in the query that match the genes in a GO term or KEGG pathway
c Number of genes belonging to a GO term or KEGG pathway
d Number of genes targeted by the specified miRNA
e Total number of genes in the ontology
f List of gene targets of the miRNA provided by the user in the query that match the genes in a GO term or KEGG pathway
g Significance of the enrichment of a GO term or KEGG pathway
h MicroRNA provided by the user in the query form.

## Sheet: Tumor development
Table S2 - Selection of enriched GO terms and KEGG pathways involved in tumor development
Namea	Hitsb	Pop Hitsc	List Totald	Pop Totale	Genesf	Pvalueg	MicroRNAh
GO:0032008_positive_regulation_of_TOR_signaling	5	33	711	15891	HTR6;FLCN;RRAGD;LIN28A;WDR24	0.0225	hsa-miR-26a-5p
GO:0060395_SMAD_protein_signal_transduction	8	56	1002	15891	HNF4A;SMAD2;TGFB2;SMAD3;RBM14;NUP93;LNPEP;ATOH8	0.0355	hsa-miR-195-5p
GO:0060395_SMAD_protein_signal_transduction	12	56	1787	15891	SMAD5;SMAD2;SMAD3;MAGI2;INHBA;SKI;LNPEP;GDF11;SUB1;BMP10;INHBE;ATOH8	0.0393	hsa-miR-221-3p
GO:0060395_SMAD_protein_signal_transduction	5	56	203	15891	SKI;GDF10;SMAD4;LNPEP;ATOH8	0.0011	hsa-miR-26b-5p
GO:0060395_SMAD_protein_signal_transduction	13	56	1971	15891	HNF4A;TGFB1;SMAD2;BTBD11;SMAD9;LEFTY2;BMP7;BMP8B;SMAD4;GDF11;SUB1;INHBE;GDF7	0.0377	hsa-miR-324-5p
GO:0097421_liver_regeneration	9	30	1787	15891	IL10;RAP1A;PTPN3;SULF2;AURKA;EGFR;HMOX1;CLDN1;PNPT1	0.0142	hsa-miR-221-3p
hsa04068_FoxO_signaling_pathway	35	131	1134	8019	INSR;IL10;SOD2;FASLG;AGAP2;TGFBR1;MAPK9;SIRT1;BCL2L11;AKT3;PRMT1;PIK3R1;AKT2;PLK2;PIK3CB;PDPK1;USP7;SETD7;MAPK14;MAPK10;STK4;BRAF;RAF1;GABARAPL1;FOXO3;CCND2;IL7R;MAPK1;SMAD4;PRKAA2;PRKAB1;GABARAP;GADD45B;NLK;CCND1	0.0012	hsa-miR-145-5p
hsa04068_FoxO_signaling_pathway	33	131	1031	8019	INSR;CDKN1A;RAG1;IGF1;SOD2;IGF1R;AKT1;SLC2A4;CREBBP;PIK3R3;AGAP2;BCL6;MDM2;HOMER3;BCL2L11;AKT3;FBXO32;PIK3R1;MAPK8;USP7;SETD7;MAPK10;S1PR1;STK4;BRAF;RAF1;CCNB1;FOXO3;NRAS;SMAD4;PRKAB2;KLF2;CCND1	0.0009	hsa-miR-150-5p
hsa04068_FoxO_signaling_pathway	32	131	941	8019	RAG1;IL10;SOD2;IGF1R;AKT1;TGFBR2;SGK3;MAPK3;PIK3R3;TGFBR1;MAPK9;SIRT1;SMAD3;TNFSF10;BCL2L11;AKT3;FBXO32;SKP2;PDPK1;TPTEP2-CSNK1E;SETD7;MAPK14;EGFR;GABARAPL1;FOXO3;CSNK1E;IL7R;MAPK1;MAPK11;CDKN2B;PIK3CA;FBXO25	0.0004	hsa-miR-221-3p
hsa04068_FoxO_signaling_pathway	13	131	367	8019	CDKN1A;SGK3;SLC2A4;AGAP2;TGFBR1;C8orf44-SGK3;MAPK8;SETD7;STK4;KRAS;FOXO3;PRKAB1;KLF2	0.0118	hsa-miR-26a-5p
hsa04068_FoxO_signaling_pathway	18	131	657	8019	IGF1;IGF1R;G6PC2;TGFBR1;TNFSF10;AKT3;PLK2;PDPK1;SETD7;MAPK10;S1PR1;STK4;PRKAA1;FOXO3;FOXO1;MAPK1;IRS1;CCND1	0.0351	hsa-miR-27b-3p
hsa04068_FoxO_signaling_pathway	10	131	143	8019	ATM;CDKN1A;SOD2;IGF1R;G6PC2;SETD7;MAPK10;BRAF;SMAD4;KLF2	0.0003	hsa-miR-376c-3p
hsa04150_mTOR_signaling_pathway	29	155	1012	8019	PTEN;TNF;IGF1R;RPS6KA2;CASTOR1;CAB39L;PIK3R3;EIF4E;CAB39;GSK3B;PIK3R1;LAMTOR3;SLC38A9;LPIN1;PDPK1;WNT2B;TBC1D7-LOC100130357;RPS6KA6;RRAGB;PRKAA1;ATP6V1B2;NRAS;MAP2K1;RPS6KA3;WNT16;RRAGD;WNT3;WNT4;RNF152	0.0393	hsa-miR-103a-3p
hsa04150_mTOR_signaling_pathway	32	155	1134	8019	INSR;STRADA;RPS6KA1;DEPDC5;CAB39L;GSK3B;AKT3;PIK3R1;AKT2;LAMTOR3;CLIP1;PIK3CB;WNT5A;PDPK1;RICTOR;LRP5;PRKCG;BRAF;RAF1;ATP6V1A;MAPK1;WNT9A;FZD7;ULK1;DVL2;PRKAA2;WNT16;DDIT4;WNT10A;SESN2;FZD8;RNF152	0.0384	hsa-miR-145-5p
hsa04150_mTOR_signaling_pathway	31	155	1031	8019	INSR;TSC1;TSC2;IGF1;IGF1R;SEH1L;AKT1;AKT1S1;PIK3R3;GSK3B;AKT3;PIK3R1;WNT5A;RPS6KB1;EIF4E2;LPIN3;BRAF;RAF1;MIOS;ATP6V1B2;NRAS;PRKCA;PRKCB;SLC7A5;FZD7;RPS6KA3;WNT1;WNT6;WNT5B;SESN2;RNF152	0.021	hsa-miR-150-5p
hsa04150_mTOR_signaling_pathway	15	155	367	8019	GRB10;ULK2;ATP6V1G2;EIF4B;WNT9B;RPS6KA6;FLCN;KRAS;ATP6V1C1;FZD7;RPS6KA3;ATP6V1D;FZD3;RRAGD;WDR24	0.0089	hsa-miR-26a-5p
hsa04150_mTOR_signaling_pathway	20	155	657	8019	TSC1;IGF1;IGF1R;RPS6KA2;SEH1L;ULK2;ATP6V1G2;AKT3;LAMTOR3;WNT5A;LPIN1;PDPK1;WNT2B;FLCN;PRKAA1;PRKCA;MAPK1;SLC7A5;IRS1;RNF152	0.0454	hsa-miR-27b-3p
hsa04330_Notch_signaling_pathway	15	53	1031	8019	JAG1;ATXN1;PSEN2;HES5;NCOR2;CREBBP;ATXN1L;APH1B;DTX4;HDAC1;HEY2;HEYL;DLL3;MAML3;DTX3L	0.009	hsa-miR-150-5p
hsa04330_Notch_signaling_pathway	19	53	1575	8019	PSEN1;ATXN1;NOTCH3;NUMB;CTBP1;LFNG;ATXN1L;NOTCH2;DTX3;NUMBL;NCSTN;DTX4;DVL1;EP300;RBPJ;HDAC2;DVL3;HES1;HEY2	0.0218	hsa-miR-483-5p
hsa04932_Non-alcoholic_fatty_liver_disease_(NAFLD)	32	149	1134	8019	INSR;IL6R;CXCL8;FASLG;NDUFV3;SREBF1;SDHC;NR1H3;MAPK9;RELA;GSK3B;ADIPOQ;NDUFS1;BCL2L11;AKT3;CASP7;PIK3R1;AKT2;PIK3CB;ITCH;SDHD;NDUFA5;CEBPA;BAX;MAPK10;NDUFA10;SOCS3;EIF2S1;PRKAA2;PRKAB1;MLXIP;MLX	0.0257	hsa-miR-145-5p
hsa05225_Hepatocellular_carcinoma	34	168	1012	8019	MET;PTEN;CDKN1A;HGF;GSTA2;IGF1R;SMARCB1;GSTT2B;CTNNB1;PIK3R3;SHC1;TCF7;GSK3B;BRD7;GSTO2;MGST2;PIK3R1;E2F3;ARAF;WNT2B;POLK;PBRM1;GAB1;NRAS;PLCG1;MAP2K1;SMARCD1;FRAT1;ARID1A;WNT16;WNT3;WNT4;TCF7L1;CCND1	0.0114	hsa-miR-103a-3p
hsa05225_Hepatocellular_carcinoma	37	168	1134	8019	CDK4;DDB2;TP53;HGF;GSTM3;SMARCD2;TGFBR1;CDK6;GSK3B;TERT;MGST2;AKT3;PIK3R1;AKT2;PIK3CB;WNT5A;BAX;LRP5;PRKCG;POLK;APC2;BRAF;RAF1;MAPK1;WNT9A;FZD7;E2F2;DVL2;SMAD4;FRAT1;FRAT2;KEAP1;GADD45B;WNT16;WNT10A;FZD8;CCND1	0.0131	hsa-miR-145-5p
hsa05225_Hepatocellular_carcinoma	36	168	1031	8019	CDKN1A;TP53;IGF1R;SMAD2;AKT1;CTNNB1;TGFA;PIK3R3;SHC1;CDK6;GSK3B;GSTO2;AKT3;PIK3R1;WNT5A;RPS6KB1;BAX;PBRM1;BRAF;RAF1;MYC;ARID1B;NRAS;PRKCA;PRKCB;SMARCD1;FZD7;E2F2;SMAD4;WNT1;FRAT1;WNT6;FRAT2;SHC3;WNT5B;CCND1	0.0058	hsa-miR-150-5p
hsa05225_Hepatocellular_carcinoma	48	168	1575	8019	CDK4;TGFB1;GSTM2;NQO1;SMAD2;CSNK1A1;MAPK3;GSTT2B;TGFA;ELK1;PIK3R3;TCF7;DPF1;SMAD3;CDK6;BAK1;BCL2L1;AKT3;PIK3R1;E2F3;WNT5A;ARAF;RPS6KB1;DPF3;WNT2B;GSTA1;DVL1;POLK;ARID2;BRAF;RAF1;FZD2;NRAS;MAP2K1;FZD1;ACTL6A;DVL3;PIK3R2;E2F1;SMAD4;WNT1;FRAT1;ARID1A;FRAT2;GADD45B;ACTL6B;FZD3;SHC4	0.0172	hsa-miR-483-5p
a Identifier of the GO term or KEGG pathway
b Number of gene tagets of the miRNA provided by the user in the query that match the genes in a GO term or KEGG pathway
c Number of genes belonging to a GO term or KEGG pathway
d Number of genes targeted by the specified miRNA
e Total number of genes in the ontology
f List of gene targets of the miRNA provided by the user in the query that match the genes in a GO term or KEGG pathway
g Significance of the enrichment of a GO term or KEGG pathway
h MicroRNA provided by the user in the query form.
